# Supplementary material for: Identification and characterization of L1-specific endo-siRNAs essential for early embryonic development in pig
Source: Oncotarget. 2017 Feb 19;8(14):23167–76. doi: 10.18632/oncotarget.15517 (PMC5410294; doi:10.18632/oncotarget.15517)
Supplement: Supplementary file 2 [file oncotarget-08-23167-s002.xlsx]

## Sheet: Oocyte
symbol	reads	strand	sequence
hsa_piR_018849|gb|DQ595899|Homo	47135	+	TTTGGCAATGGTAGAACTCACACTG
mmu_piR_005109|gb|DQ555094|Mus_musculus:5:146565258:146565289:Plus	26040	+	TGGGGGGCCCAAGTCCTTCTGATCGAGGCC
hsa_piR_011673|gb|DQ585802|Homo	17013	+	TGCTCTGGATTAGGCTTTGGCT
hsa_piR_011673|gb|DQ585802|Homo	14130	+	TGCTCTGGATTAGGCTTTGGCTT
mmu_piR_018323|gb|DQ698371|Mus_musculus:15:86022679:86022704:Plus	11635	+	CGAAAGATGGTGAACTATGCCTGGGC
hsa_piR_016735|gb|DQ593039|Homo	10999	+	ATACCGGGTGCTGTAGGCTTA
mmu_piR_000691|gb|DQ541218|Mus_musculus:8:126485950:126485975:Minus	10976	+	ATACCGGGTGCTGTAGGCTT
hsa_piR_018849|gb|DQ595899|Homo	9214	+	TTTGGCAATGGTAGAACTCACACTGG
hsa_piR_016735|gb|DQ593039|Homo	8108	+	ACCGGGTGCTGTAGGCTTA
hsa_piR_016735|gb|DQ593039|Homo	4544	+	TACCGGGTGCTGTAGGCTTA
hsa_piR_020548|gb|DQ598263|Homo	4080	+	TCAGTCGGTCCTGAGAGATGGGC
mmu_piR_000691|gb|DQ541218|Mus_musculus:8:126458799:126458824:Minus	3881	+	ACCGGGTGCTGTAGGCTT
mmu_piR_000691|gb|DQ541218|Mus_musculus:8:126468939:126468964:Minus	3156	+	TACCGGGTGCTGTAGGCTT
mmu_piR_002490|gb|DQ546708|Mus_musculus:16:57312741:57312770:Minus	2651	+	GCAAATCGGTCGTCCGACCTGGGT
mmu_piR_005109|gb|DQ555094|Mus_musculus:5:146565258:146565289:Plus	2408	+	GGGGGCCCAAGTCCTTCTGATCGAGGCC
hsa_piR_017936|gb|DQ594740|Homo	2380	+	TCTGGGTCGGGGTTTCGTACGTA
mmu_piR_005109|gb|DQ555094|Mus_musculus:5:146565258:146565289:Plus	2082	+	TGGGGGGCCCAAGTCCTTCTGATCGAGGC
hsa_piR_011673|gb|DQ585802|Homo	2018	+	TGCTCTGGATTAGGCTTTGGC
mmu_piR_018323|gb|DQ698371|Mus_musculus:15:86022679:86022704:Plus	1784	+	CGAAAGATGGTGAACTATGCCT
mmu_piR_005109|gb|DQ555094|Mus_musculus:5:146565258:146565289:Plus	1737	+	GGGGGGCCCAAGTCCTTCTGATCGAGGCC
mmu_piR_000691|gb|DQ541218|Mus_musculus:8:126448684:126448709:Minus	1721	+	ATACCGGGTGCTGTAGGCT
hsa_piR_018849|gb|DQ595899|Homo	1632	+	TTTGGCAATGGTAGAACTCACACTGGT
mmu_piR_005109|gb|DQ555094|Mus_musculus:5:146565258:146565289:Plus	1508	+	AGTCCTTCTGATCGAGGCC
hsa_piR_017936|gb|DQ594740|Homo	1446	+	TTCTGGGTCGGGGTTTCGTACGTA
mmu_piR_005109|gb|DQ555094|Mus_musculus:5:146565258:146565289:Plus	1439	+	TGGGGGGCCCAAGTCCTTCTGATCGAGGCCC
hsa_piR_020381|gb|DQ597997|Homo	1248	+	TAACTATGACTCTCTTAAGGTA
hsa_piR_018849|gb|DQ595899|Homo	1085	+	TTTGGCAATGGTAGAACTCACACTGGTGAGAT
hsa_piR_017936|gb|DQ594740|Homo	1038	+	TTCTGGGTCGGGGTTTCGT
mmu_piR_005109|gb|DQ555094|Mus_musculus:5:146565258:146565289:Plus	988	+	GGGGGGCCCAAGTCCTTCTGATCGAGGCCC
mmu_piR_000362|gb|DQ540403|Mus_musculus:6:3151474:3151503:Plus	903	+	AGAACGAAAGTCGGAGGTTCG
mmu_piR_005109|gb|DQ555094|Mus_musculus:5:146565258:146565289:Plus	902	+	AAGTCCTTCTGATCGAGGCC
hsa_piR_016659|gb|DQ592932|Homo	817	+	CCCCCACTGCTAAATTTGACTG
hsa_piR_016735|gb|DQ593039|Homo	801	+	CCGGGTGCTGTAGGCTTA
mmu_piR_038322|gb|piRNA-T33|Mus_musculus:6:3151475:3151505:Plus	774	+	ACGAAAGTCGGAGGTTCGAAGACGATC
hsa_piR_017936|gb|DQ594740|Homo	744	+	TCTGGGTCGGGGTTTCGT
mmu_piR_038322|gb|piRNA-T33|Mus_musculus:6:3151475:3151505:Plus	742	+	AGAACGAAAGTCGGAGGTTC
hsa_piR_016659|gb|DQ592932|Homo	727	+	CCCCCCACTGCTAAATTTGACTG
hsa_piR_017936|gb|DQ594740|Homo	715	+	TGGGTCGGGGTTTCGTACGTAGCA
mmu_piR_006423|gb|DQ561111|Mus_musculus:13:23811105:23811133:Minus	645	+	TTCAGATCGTATAAATCTTTCGCCT
hsa_piR_017936|gb|DQ594740|Homo	632	+	TTCTGGGTCGGGGTTTCGTACGT
mmu_piR_038322|gb|piRNA-T33|Mus_musculus:6:3151475:3151505:Plus	619	+	AGAACGAAAGTCGGAGGTTCGAAGACGAT
hsa_piR_017936|gb|DQ594740|Homo	598	+	TTCTGGGTCGGGGTTTCGTA
mmu_piR_038322|gb|piRNA-T33|Mus_musculus:6:3151475:3151505:Plus	558	+	AGAACGAAAGTCGGAGGTTCGAAGACGATC
mmu_piR_018323|gb|DQ698371|Mus_musculus:14:49387992:49388017:Plus	543	+	CGAAAGATGGTGAACTATGCC
hsa_piR_020548|gb|DQ598263|Homo	542	+	TCAGTCGGTCCTGAGAGATGGG
mmu_piR_038322|gb|piRNA-T33|Mus_musculus:6:3151475:3151505:Plus	452	+	GAACGAAAGTCGGAGGTTCGAAGACGAT
hsa_piR_009228|gb|DQ582496|Homo	445	+	TGAACATGGGTCAGTCGGTCCT
mmu_piR_005109|gb|DQ555094|Mus_musculus:5:146565258:146565289:Plus	443	+	CAAGTCCTTCTGATCGAGGCC
hsa_piR_017936|gb|DQ594740|Homo	441	+	TTCTGGGTCGGGGTTTCGTAC
mmu_piR_000362|gb|DQ540403|Mus_musculus:6:3151474:3151503:Plus	440	+	AGTCGGAGGTTCGAAGAC
hsa_piR_009294|gb|DQ582566|Homo	414	+	ATCATCGACACTTCGAACGCACT
hsa_piR_017936|gb|DQ594740|Homo	409	+	TCTGGGTCGGGGTTTCGTACGT
hsa_piR_009294|gb|DQ582566|Homo	380	+	TCATCGACACTTCGAACGCACT
hsa_piR_017936|gb|DQ594740|Homo	366	+	TCTGGGTCGGGGTTTCGTA
mmu_piR_005109|gb|DQ555094|Mus_musculus:5:146565258:146565289:Plus	362	+	GGGGCCCAAGTCCTTCTGATCGAGGCC
mmu_piR_002490|gb|DQ546708|Mus_musculus:6:145890085:145890114:Minus	354	+	CAAATCGGTCGTCCGACCTGGGT
hsa_piR_018849|gb|DQ595899|Homo	339	+	TTTGGCAATGGTAGAACTCACACTGGTGAGA
hsa_piR_017936|gb|DQ594740|Homo	333	+	TCTGGGTCGGGGTTTCGTACGTAGCA
hsa_piR_009294|gb|DQ582566|Homo	327	+	TGATCATCGACACTTCGAACGCACT
mmu_piR_002490|gb|DQ546708|Mus_musculus:13:44880878:44880907:Minus	295	+	GCAAATCGGTCGTCCGACCTGGG
hsa_piR_020381|gb|DQ597997|Homo	291	+	TAACTATGACTCTCTTAAGGT
mmu_piR_038322|gb|piRNA-T33|Mus_musculus:6:3151475:3151505:Plus	287	+	AAAGTCGGAGGTTCGAAGACGATC
mmu_piR_000219|gb|DQ540058|Mus_musculus:17:39455665:39455691:Plus	280	+	AAACCTCACCCGGCCCGGAC
mmu_piR_002490|gb|DQ546708|Mus_musculus:6:44722603:44722632:Plus	277	+	GCAAATCGGTCGTCCGACCTGG
hsa_piR_017936|gb|DQ594740|Homo	273	+	TGGGTCGGGGTTTCGTACGTAGC
mmu_piR_000219|gb|DQ540058|Mus_musculus:17:39455665:39455691:Plus	272	+	GAAACCTCACCCGGCCCGGAC
mmu_piR_000362|gb|DQ540403|Mus_musculus:6:3151474:3151503:Plus	262	+	AGAACGAAAGTCGGAGGTT
mmu_piR_000691|gb|DQ541218|Mus_musculus:X:5282461:5282486:Plus	261	+	TACCGGGTGCTGTAGGCT
hsa_piR_017936|gb|DQ594740|Homo	259	+	TCTGGGTCGGGGTTTCGTAC
mmu_piR_038322|gb|piRNA-T33|Mus_musculus:6:3151475:3151505:Plus	257	+	AAAGTCGGAGGTTCGAAGA
hsa_piR_009228|gb|DQ582496|Homo	257	+	GTTGAACATGGGTCAGTCGGTCCT
hsa_piR_009294|gb|DQ582566|Homo	235	+	ATCGACACTTCGAACGCACT
mmu_piR_005109|gb|DQ555094|Mus_musculus:5:146565258:146565289:Plus	229	+	AAGTCCTTCTGATCGAGGC
mmu_piR_005109|gb|DQ555094|Mus_musculus:5:146565258:146565289:Plus	229	+	GGGGGCCCAAGTCCTTCTGATCGAGGC
hsa_piR_018849|gb|DQ595899|Homo	229	+	TTTGGCAATGGTAGAACTCACACTGGTG
hsa_piR_018849|gb|DQ595899|Homo	228	+	TTTGGCAATGGTAGAACTCACACTGGTGA
hsa_piR_020548|gb|DQ598263|Homo	223	+	AGTCGGTCCTGAGAGATGGGC
mmu_piR_038322|gb|piRNA-T33|Mus_musculus:6:3151475:3151505:Plus	223	+	TCGGAGGTTCGAAGACGATC
hsa_piR_018849|gb|DQ595899|Homo	209	+	CAATGGTAGAACTCACACTG
hsa_piR_017936|gb|DQ594740|Homo	206	+	TCTGGGTCGGGGTTTCGTACGTAGC
hsa_piR_020381|gb|DQ597997|Homo	206	+	GTAACTATGACTCTCTTAAGGTA
mmu_piR_018323|gb|DQ698371|Mus_musculus:16:57312815:57312840:Minus	201	+	GAAAGATGGTGAACTATGCCTGGGC
hsa_piR_018849|gb|DQ595899|Homo	201	+	ATGGTAGAACTCACACTG
hsa_piR_017936|gb|DQ594740|Homo	195	+	TTCTGGGTCGGGGTTTCGTACG
hsa_piR_017936|gb|DQ594740|Homo	195	+	TCTGGGTCGGGGTTTCGTACGTAG
hsa_piR_017936|gb|DQ594740|Homo	194	+	TCTGGGTCGGGGTTTCGTACG
hsa_piR_020548|gb|DQ598263|Homo	194	+	GTCAGTCGGTCCTGAGAGATGGGC
mmu_piR_038322|gb|piRNA-T33|Mus_musculus:6:3151475:3151505:Plus	177	+	AGAACGAAAGTCGGAGGTTCGAAGAC
hsa_piR_020381|gb|DQ597997|Homo	170	+	TAACTATGACTCTCTTAAGG
mmu_piR_038322|gb|piRNA-T33|Mus_musculus:6:3151475:3151505:Plus	169	+	ACGAAAGTCGGAGGTTCGAAGACGAT
mmu_piR_018323|gb|DQ698371|Mus_musculus:6:145890159:145890184:Minus	164	+	CGAAAGATGGTGAACTATGCCTGG
hsa_piR_000753|gb|DQ570940|Homo	160	+	TGAACATGGGTCAGTCGGTCCTG
hsa_piR_008113|gb|DQ581032|Homo	157	+	TGAGGTAGTAGGTTGTATAGTTT
mmu_piR_005109|gb|DQ555094|Mus_musculus:5:146565258:146565289:Plus	157	+	GGGGGGCCCAAGTCCTTCTGATCGAGGC
hsa_piR_011673|gb|DQ585802|Homo	152	+	TCTGGATTAGGCTTTGGCT
mmu_piR_005109|gb|DQ555094|Mus_musculus:5:146565258:146565289:Plus	152	+	TCCTTCTGATCGAGGCCC
mmu_piR_005109|gb|DQ555094|Mus_musculus:5:146565258:146565289:Plus	150	+	CAAGTCCTTCTGATCGAGGC
hsa_piR_020548|gb|DQ598263|Homo	149	+	TCAGTCGGTCCTGAGAGATGG
mmu_piR_000362|gb|DQ540403|Mus_musculus:6:3151474:3151503:Plus	141	+	AGAACGAAAGTCGGAGGTTCGAAGACG
mmu_piR_005109|gb|DQ555094|Mus_musculus:5:146565258:146565289:Plus	140	+	CAAGTCCTTCTGATCGAGGCCC
mmu_piR_038322|gb|piRNA-T33|Mus_musculus:6:3151475:3151505:Plus	138	+	AAGTCGGAGGTTCGAAGACGATC
mmu_piR_000691|gb|DQ541218|Mus_musculus:8:126457090:126457115:Minus	137	+	ATACCGGGTGCTGTAGGC
hsa_piR_009294|gb|DQ582566|Homo	126	+	GATCATCGACACTTCGAACGCACT
mmu_piR_003040|gb|DQ548430|Mus_musculus:2:102630243:102630272:Minus	125	+	TGATGTGTTGTTGCCATGGTAATCCT
mmu_piR_038322|gb|piRNA-T33|Mus_musculus:6:3151475:3151505:Plus	124	+	TCGGAGGTTCGAAGACGAT
mmu_piR_000159|gb|DQ539904|Mus_musculus:9:118523651:118523678:Minus	123	+	CTCGACACAAGGGTTTGT
mmu_piR_038322|gb|piRNA-T33|Mus_musculus:6:3151475:3151505:Plus	121	+	CGGAGGTTCGAAGACGAT
mmu_piR_005109|gb|DQ555094|Mus_musculus:5:146565258:146565289:Plus	121	+	AGTCCTTCTGATCGAGGCCC
mmu_piR_000219|gb|DQ540058|Mus_musculus:17:39455665:39455691:Plus	120	+	AAACCTCACCCGGCCCGGACA
hsa_piR_006426|gb|DQ578783|Homo	115	+	AACATGGGTCAGTCGGTCC
mmu_piR_000362|gb|DQ540403|Mus_musculus:6:3151474:3151503:Plus	108	+	AACGAAAGTCGGAGGTTC
mmu_piR_038322|gb|piRNA-T33|Mus_musculus:6:3151475:3151505:Plus	108	+	AGTCGGAGGTTCGAAGACGATC
hsa_piR_009294|gb|DQ582566|Homo	106	+	CATTGATCATCGACACTTCGAACG
mmu_piR_002490|gb|DQ546708|Mus_musculus:16:57312741:57312770:Minus	104	+	TGACGTGCAAATCGGTCGTCCGACCT
mmu_piR_002643|gb|DQ547181|Mus_musculus:3:5843705:5843732:Plus	102	+	AGAGGTGTAGAATAAGTGGGAGGCCC
hsa_piR_009294|gb|DQ582566|Homo	101	+	CATCGACACTTCGAACGCACT
mmu_piR_005109|gb|DQ555094|Mus_musculus:5:146565258:146565289:Plus	100	+	AAGTCCTTCTGATCGAGGCCC
hsa_piR_000753|gb|DQ570940|Homo	98	+	AGCAGTTGAACATGGGTCAGTCGGTCCT
hsa_piR_020548|gb|DQ598263|Homo	94	+	GGTCAGTCGGTCCTGAGAGATGGGC
mmu_piR_000219|gb|DQ540058|Mus_musculus:17:39455665:39455691:Plus	89	+	GAAACCTCACCCGGCCCGGACA
hsa_piR_009294|gb|DQ582566|Homo	89	+	TCATCGACACTTCGAACGCACTT
mmu_piR_005109|gb|DQ555094|Mus_musculus:5:146565258:146565289:Plus	88	+	CCAAGTCCTTCTGATCGAGGCCC
mmu_piR_038322|gb|piRNA-T33|Mus_musculus:6:3151475:3151505:Plus	88	+	CGGAGGTTCGAAGACGATC
mmu_piR_000362|gb|DQ540403|Mus_musculus:6:3151474:3151503:Plus	88	+	AAGAACGAAAGTCGGAGGTTC
hsa_piR_006426|gb|DQ578783|Homo	87	+	ACATGGGTCAGTCGGTCC
mmu_piR_005109|gb|DQ555094|Mus_musculus:5:146565258:146565289:Plus	87	+	GGGGCCCAAGTCCTTCTGATCGAGGC
hsa_piR_009228|gb|DQ582496|Homo	86	+	TTGAACATGGGTCAGTCGGTCCT
mmu_piR_038322|gb|piRNA-T33|Mus_musculus:6:3151475:3151505:Plus	85	+	GAACGAAAGTCGGAGGTTCGAAGACGATC
mmu_piR_005109|gb|DQ555094|Mus_musculus:5:146565258:146565289:Plus	84	+	GGGGGCCCAAGTCCTTCTGATCGAGGCCC
mmu_piR_038322|gb|piRNA-T33|Mus_musculus:6:3151475:3151505:Plus	84	+	AACGAAAGTCGGAGGTTCGAAGACGAT
hsa_piR_006426|gb|DQ578783|Homo	84	+	AACATGGGTCAGTCGGTCCT
hsa_piR_009294|gb|DQ582566|Homo	84	+	CATTGATCATCGACACTTCGA
mmu_piR_038322|gb|piRNA-T33|Mus_musculus:6:3151475:3151505:Plus	83	+	GAACGAAAGTCGGAGGTTCGAAGAC
mmu_piR_002643|gb|DQ547181|Mus_musculus:3:5843705:5843732:Plus	82	+	AGGTGTAGAATAAGTGGGAGGCCC
mmu_piR_003758|gb|DQ550742|Mus_musculus:12:70279968:70279997:Minus	81	+	TATGCCGATCGGGTGTCCGCACT
hsa_piR_009294|gb|DQ582566|Homo	79	+	TTGATCATCGACACTTCGAACGCACT
hsa_piR_019675|gb|DQ596992|Homo	79	+	CAATAACAGGTCTGTGATGCCCT
mmu_piR_005109|gb|DQ555094|Mus_musculus:5:146565258:146565289:Plus	79	+	CCAAGTCCTTCTGATCGAGGCC
hsa_piR_009228|gb|DQ582496|Homo	78	+	CAGTTGAACATGGGTCAGTCGGTCCT
hsa_piR_017936|gb|DQ594740|Homo	77	+	TTCTGGGTCGGGGTTTCGTACGTAGC
mmu_piR_000219|gb|DQ540058|Mus_musculus:17:39455665:39455691:Plus	77	+	AACCTCACCCGGCCCGGAC
hsa_piR_020381|gb|DQ597997|Homo	76	+	GTAACTATGACTCTCTTAAGGT
mmu_piR_002490|gb|DQ546708|Mus_musculus:11:33655010:33655039:Minus	76	+	AAATCGGTCGTCCGACCTGGGT
mmu_piR_005109|gb|DQ555094|Mus_musculus:5:146565258:146565289:Plus	75	+	AGTCCTTCTGATCGAGGC
hsa_piR_016658|gb|DQ592931|Homo	70	+	CCCCCCACTGCTAAATTTGACTGGCT
mmu_piR_000362|gb|DQ540403|Mus_musculus:6:3151474:3151503:Plus	70	+	AGAACGAAAGTCGGAGGTTCGAAGA
mmu_piR_000362|gb|DQ540403|Mus_musculus:6:3151474:3151503:Plus	70	+	AAAGTCGGAGGTTCGAAGAC
hsa_piR_018849|gb|DQ595899|Homo	69	+	AATGGTAGAACTCACACTG
mmu_piR_038322|gb|piRNA-T33|Mus_musculus:6:3151475:3151505:Plus	68	+	TCGGAGGTTCGAAGACGA
mmu_piR_000219|gb|DQ540058|Mus_musculus:17:39455665:39455691:Plus	68	+	GGAAACCTCACCCGGCCCGGAC
mmu_piR_038322|gb|piRNA-T33|Mus_musculus:6:3151475:3151505:Plus	66	+	ACGAAAGTCGGAGGTTCGAAGAC
hsa_piR_009228|gb|DQ582496|Homo	66	+	ACATGGGTCAGTCGGTCCT
mmu_piR_005109|gb|DQ555094|Mus_musculus:5:146565258:146565289:Plus	65	+	CCCAAGTCCTTCTGATCGAGGCC
hsa_piR_020381|gb|DQ597997|Homo	65	+	TAACTATGACTCTCTTAAG
hsa_piR_020548|gb|DQ598263|Homo	65	+	TCAGTCGGTCCTGAGAGAT
mmu_piR_038322|gb|piRNA-T33|Mus_musculus:6:3151475:3151505:Plus	64	+	GAAAGTCGGAGGTTCGAAGACGATC
mmu_piR_000362|gb|DQ540403|Mus_musculus:6:3151474:3151503:Plus	63	+	GTCGGAGGTTCGAAGACG
hsa_piR_020548|gb|DQ598263|Homo	61	+	TCAGTCGGTCCTGAGAGATG
mmu_piR_028252|gb|DQ712837|Mus_musculus:7:81403433:81403455:Plus	60	+	AGGTAGATAGAACAGGTCTTGTT
hsa_piR_009228|gb|DQ582496|Homo	60	+	GAACATGGGTCAGTCGGTCCT
hsa_piR_017936|gb|DQ594740|Homo	60	+	TCGGGGTTTCGTACGTAGCA
mmu_piR_018323|gb|DQ698371|Mus_musculus:15:47370077:47370102:Plus	60	+	GAAAGATGGTGAACTATGCCT
mmu_piR_038311|gb|piRNA-T11|Mus_musculus:5:115112824:115112852:Minus	59	-	GCGATGCTTTGTTTTAATTA
hsa_piR_017936|gb|DQ594740|Homo	59	+	TTCTGGGTCGGGGTTTCGTACGTAGCA
mmu_piR_038322|gb|piRNA-T33|Mus_musculus:6:3151475:3151505:Plus	57	+	GAACGAAAGTCGGAGGTT
hsa_piR_000753|gb|DQ570940|Homo	57	+	AGCAGTTGAACATGGGTCAGTCGGTCC
mmu_piR_000362|gb|DQ540403|Mus_musculus:6:3151474:3151503:Plus	56	+	AAGTCGGAGGTTCGAAGA
mmu_piR_000639|gb|DQ541113|Mus_musculus:17:39455268:39455298:Plus	56	+	ATAATGGAATAGGACCGCGGTTC
hsa_piR_009294|gb|DQ582566|Homo	56	+	ATTGATCATCGACACTTCGAACGCACT
hsa_piR_009294|gb|DQ582566|Homo	55	+	CATTGATCATCGACACTTCGAACGCACT
mmu_piR_002643|gb|DQ547181|Mus_musculus:3:5843705:5843732:Plus	54	+	GTAGAATAAGTGGGAGGCCC
mmu_piR_000362|gb|DQ540403|Mus_musculus:6:3151474:3151503:Plus	53	+	GAACGAAAGTCGGAGGTTCGAAGACG
hsa_piR_017936|gb|DQ594740|Homo	53	+	CTGGGTCGGGGTTTCGTACGTA
mmu_piR_000219|gb|DQ540058|Mus_musculus:17:39455665:39455691:Plus	53	+	GGGAAACCTCACCCGGCCCGGAC
hsa_piR_018849|gb|DQ595899|Homo	52	+	TTTGGCAATGGTAGAACTCACACTGGTGAGCT
hsa_piR_000753|gb|DQ570940|Homo	52	+	GCAGTTGAACATGGGTCAGTCGGTCC
hsa_piR_011673|gb|DQ585802|Homo	51	+	GCTCTGGATTAGGCTTTGGCT
mmu_piR_038322|gb|piRNA-T33|Mus_musculus:6:3151475:3151505:Plus	51	+	AACGAAAGTCGGAGGTTCGAAGAC
mmu_piR_005109|gb|DQ555094|Mus_musculus:5:146565258:146565289:Plus	50	+	GGGCCCAAGTCCTTCTGATCGAGGCC
mmu_piR_038322|gb|piRNA-T33|Mus_musculus:6:3151475:3151505:Plus	50	+	ACGAAAGTCGGAGGTTCGAAGA
hsa_piR_016658|gb|DQ592931|Homo	50	+	CCCCACTGCTAAATTTGACTG
hsa_piR_009294|gb|DQ582566|Homo	49	+	TTGATCATCGACACTTCGAACGCA
hsa_piR_016658|gb|DQ592931|Homo	48	+	CCCCCCACTGCTAAATTTGACTGGC
hsa_piR_018849|gb|DQ595899|Homo	47	+	ATGGTAGAACTCACACTGG
hsa_piR_011673|gb|DQ585802|Homo	46	+	CTGGATTAGGCTTTGGCT
mmu_piR_000578|gb|DQ540853|Mus_musculus:17:39456112:39456137:Plus	45	+	CGCCCGTCGCTACTACCGATTG
mmu_piR_000362|gb|DQ540403|Mus_musculus:6:3151474:3151503:Plus	45	+	AACGAAAGTCGGAGGTTCG
hsa_piR_009294|gb|DQ582566|Homo	45	+	ATCATCGACACTTCGAACGCACTT
mmu_piR_002490|gb|DQ546708|Mus_musculus:6:145890085:145890114:Minus	44	+	TGCAAATCGGTCGTCCGACCTGGGT
mmu_piR_038322|gb|piRNA-T33|Mus_musculus:6:3151475:3151505:Plus	44	+	AAGTCGGAGGTTCGAAGAC
mmu_piR_002490|gb|DQ546708|Mus_musculus:6:44722603:44722632:Plus	44	+	TGACGTGCAAATCGGTCGTCCGACCTGGGT
hsa_piR_011673|gb|DQ585802|Homo	42	+	CTCTGGATTAGGCTTTGGCT
mmu_piR_038322|gb|piRNA-T33|Mus_musculus:6:3151475:3151505:Plus	41	+	AGAACGAAAGTCGGAGGT
mmu_piR_006423|gb|DQ561111|Mus_musculus:5:88370787:88370815:Minus	41	+	TTCAGATCGTATAAATCTTTCGCCTT
hsa_piR_020490|gb|DQ598167|Homo	40	+	CGAAGCTACCATCTGTGGGATT
mmu_piR_005109|gb|DQ555094|Mus_musculus:5:146565258:146565289:Plus	40	+	GGGCCCAAGTCCTTCTGATCGAGGC
hsa_piR_009294|gb|DQ582566|Homo	39	+	CGACACTTCGAACGCACT
hsa_piR_009294|gb|DQ582566|Homo	39	+	CATTGATCATCGACACTTCGAAC
hsa_piR_018849|gb|DQ595899|Homo	38	+	CAATGGTAGAACTCACACTGG
hsa_piR_009294|gb|DQ582566|Homo	38	+	ATCATCGACACTTCGAACGCAC
hsa_piR_020548|gb|DQ598263|Homo	38	+	TCAGTCGGTCCTGAGAGATGGGCGA
hsa_piR_009294|gb|DQ582566|Homo	38	+	ATTGATCATCGACACTTCGAAC
hsa_piR_017936|gb|DQ594740|Homo	37	+	TTCTGGGTCGGGGTTTCG
mmu_piR_000362|gb|DQ540403|Mus_musculus:6:3151474:3151503:Plus	37	+	AAGAACGAAAGTCGGAGGTTCGAAGACG
hsa_piR_018849|gb|DQ595899|Homo	37	+	TTTGGCAATGGTAGAACTCACACTGGTGAG
hsa_piR_000753|gb|DQ570940|Homo	37	+	GAACATGGGTCAGTCGGTCCTG
mmu_piR_007729|gb|DQ564913|Mus_musculus:2:102630254:102630283:Minus	37	+	TACCCTACTGATGATGTGTTGTTG
mmu_piR_000362|gb|DQ540403|Mus_musculus:6:3151474:3151503:Plus	37	+	AGAACGAAAGTCGGAGGTTCGAAGACGA
mmu_piR_002643|gb|DQ547181|Mus_musculus:3:5843705:5843732:Plus	37	+	GAGGTGTAGAATAAGTGGGAGGCCC
mmu_piR_000159|gb|DQ539904|Mus_musculus:9:118523651:118523678:Minus	36	+	CCTCGACACAAGGGTTTGT
mmu_piR_028252|gb|DQ712837|Mus_musculus:7:81403433:81403455:Plus	36	+	AGGTAGATAGAACAGGTCTTGT
mmu_piR_018323|gb|DQ698371|Mus_musculus:14:49387992:49388017:Plus	36	+	AAGATGGTGAACTATGCCTGGGC
hsa_piR_011673|gb|DQ585802|Homo	36	+	TCTGGATTAGGCTTTGGCTT
hsa_piR_020548|gb|DQ598263|Homo	35	+	TCAGTCGGTCCTGAGAGA
mmu_piR_038322|gb|piRNA-T33|Mus_musculus:6:3151475:3151505:Plus	35	+	AAGAACGAAAGTCGGAGGTTCGAAGACGAT
mmu_piR_002490|gb|DQ546708|Mus_musculus:11:33655010:33655039:Minus	34	+	GACGTGCAAATCGGTCGTCCGACCT
mmu_piR_038322|gb|piRNA-T33|Mus_musculus:6:3151475:3151505:Plus	34	+	GAACGAAAGTCGGAGGTTCG
hsa_piR_017936|gb|DQ594740|Homo	34	+	CTGGGTCGGGGTTTCGTACGTAGC
mmu_piR_002962|gb|DQ548183|Mus_musculus:5:146565277:146565304:Plus	34	+	TGATCGAGGCCCAGCCCGTGGACGG
hsa_piR_008112|gb|DQ581031|Homo	34	+	TGAGGTAGTAGATTGTATAGTTG
mmu_piR_000620|gb|DQ540981|Mus_musculus:18:54824345:54824374:Minus	34	+	CGGGCCGCCGGTGAAATACCACTAC
hsa_piR_009294|gb|DQ582566|Homo	34	+	ATTGATCATCGACACTTCGAACG
mmu_piR_000362|gb|DQ540403|Mus_musculus:6:3151474:3151503:Plus	33	+	GAACGAAAGTCGGAGGTTC
mmu_piR_006854|gb|DQ562105|Mus_musculus:11:83087709:83087737:Plus	33	+	TTGGCTAAGATCAAGTGTAGTATCT
hsa_piR_009294|gb|DQ582566|Homo	33	+	CATTGATCATCGACACTTCGAA
mmu_piR_000219|gb|DQ540058|Mus_musculus:17:39455665:39455691:Plus	33	+	CGGGAAACCTCACCCGGCCCGGAC
mmu_piR_038322|gb|piRNA-T33|Mus_musculus:6:3151475:3151505:Plus	32	+	AGTCGGAGGTTCGAAGACG
mmu_piR_002962|gb|DQ548183|Mus_musculus:5:146565277:146565304:Plus	31	+	ATCGAGGCCCAGCCCGTGGACGG
mmu_piR_038322|gb|piRNA-T33|Mus_musculus:6:3151475:3151505:Plus	31	+	AAAGTCGGAGGTTCGAAG
mmu_piR_038322|gb|piRNA-T33|Mus_musculus:6:3151475:3151505:Plus	31	+	GTCGGAGGTTCGAAGACGATC
mmu_piR_006854|gb|DQ562105|Mus_musculus:8:75009093:75009121:Plus	31	+	TAAGATCAAGTGTAGTATCTGTT
mmu_piR_038322|gb|piRNA-T33|Mus_musculus:6:3151475:3151505:Plus	30	+	ACGAAAGTCGGAGGTTCG
hsa_piR_009228|gb|DQ582496|Homo	30	+	AACATGGGTCAGTCGGTC
mmu_piR_038322|gb|piRNA-T33|Mus_musculus:6:3151475:3151505:Plus	30	+	AAGAACGAAAGTCGGAGGTT
mmu_piR_005109|gb|DQ555094|Mus_musculus:5:146565258:146565289:Plus	29	+	GGCCCAAGTCCTTCTGATCGAGGC
hsa_piR_011673|gb|DQ585802|Homo	29	+	TCTGGATTAGGCTTTGGC
hsa_piR_016658|gb|DQ592931|Homo	29	+	CCCCCACTGCTAAATTTGACTGGCT
mmu_piR_000362|gb|DQ540403|Mus_musculus:6:3151474:3151503:Plus	29	+	GAACGAAAGTCGGAGGTTCGAAGA
hsa_piR_015254|gb|DQ590835|Homo	28	+	TGCGCTATGCCGATCGGGTGTCC
mmu_piR_038322|gb|piRNA-T33|Mus_musculus:6:3151475:3151505:Plus	28	+	AACGAAAGTCGGAGGTTCGAAGACGATC
hsa_piR_018849|gb|DQ595899|Homo	28	+	GCAATGGTAGAACTCACACTG
hsa_piR_009228|gb|DQ582496|Homo	28	+	TGAACATGGGTCAGTCGGTCC
mmu_piR_006423|gb|DQ561111|Mus_musculus:4:116700475:116700503:Plus	28	+	TCAGATCGTATAAATCTTTCGCCT
mmu_piR_007729|gb|DQ564913|Mus_musculus:9:123310826:123310855:Plus	27	+	TACCCTACTGATGATGTGTTGTTGCCATG
hsa_piR_017936|gb|DQ594740|Homo	27	+	CTGGGTCGGGGTTTCGTACGT
mmu_piR_000219|gb|DQ540058|Mus_musculus:17:39455665:39455691:Plus	27	+	GAAACCTCACCCGGCCCGGACAC
hsa_piR_016659|gb|DQ592932|Homo	26	+	CCCACTGCTAAATTTGACTG
mmu_piR_018323|gb|DQ698371|Mus_musculus:13:44880952:44880977:Minus	26	+	GAAAGATGGTGAACTATGCCTGG
mmu_piR_000362|gb|DQ540403|Mus_musculus:6:3151474:3151503:Plus	26	+	GAACGAAAGTCGGAGGTTCGAAGACGA
mmu_piR_006854|gb|DQ562105|Mus_musculus:X:13472506:13472534:Minus	26	+	TTGGCTAAGATCAAGTGTAGTATCTGTTC
mmu_piR_000362|gb|DQ540403|Mus_musculus:6:3151474:3151503:Plus	25	+	CAAGAACGAAAGTCGGAGGTTCG
hsa_piR_018849|gb|DQ595899|Homo	24	+	TTTGGCAATGGTAGAACTCACACTGGTGAGC
hsa_piR_020548|gb|DQ598263|Homo	24	+	AGTCGGTCCTGAGAGATGGG
hsa_piR_005019|gb|DQ576918|Homo	24	+	TCGATTCCGGCTCGAAGGAC
mmu_piR_038322|gb|piRNA-T33|Mus_musculus:6:3151475:3151505:Plus	24	+	AAGAACGAAAGTCGGAGGTTCGAAGACGATC
mmu_piR_005109|gb|DQ555094|Mus_musculus:5:146565258:146565289:Plus	24	+	CCAAGTCCTTCTGATCGAGGC
hsa_piR_018849|gb|DQ595899|Homo	24	+	AATGGTAGAACTCACACTGG
mmu_piR_002490|gb|DQ546708|Mus_musculus:6:109471212:109471241:Minus	24	+	GCAAATCGGTCGTCCGACCTG
hsa_piR_011673|gb|DQ585802|Homo	23	+	GCTCTGGATTAGGCTTTGGCTT
mmu_piR_002962|gb|DQ548183|Mus_musculus:5:146565277:146565304:Plus	23	+	TCGAGGCCCAGCCCGTGGACGG
mmu_piR_038322|gb|piRNA-T33|Mus_musculus:6:3151475:3151505:Plus	23	+	AGAACGAAAGTCGGAGGTTCGAAG
mmu_piR_000362|gb|DQ540403|Mus_musculus:6:3151474:3151503:Plus	23	+	CAAGAACGAAAGTCGGAGGTTC
hsa_piR_006426|gb|DQ578783|Homo	23	+	TGAACATGGGTCAGTCGGTCCTGAGA
hsa_piR_017936|gb|DQ594740|Homo	22	+	TCGGGGTTTCGTACGTAGC
mmu_piR_000639|gb|DQ541113|Mus_musculus:17:39455268:39455298:Plus	22	+	AATAATGGAATAGGACCGCGGTTC
mmu_piR_005109|gb|DQ555094|Mus_musculus:5:146565258:146565289:Plus	22	+	TGGGGGGCCCAAGTCCTTCTGATCGAGGCTC
mmu_piR_038322|gb|piRNA-T33|Mus_musculus:6:3151475:3151505:Plus	22	+	CGAAAGTCGGAGGTTCGAAGACGATC
mmu_piR_000644|gb|DQ541118|Mus_musculus:6:69446010:69446038:Plus	21	+	TGCCGATCGGGTGTCCGCACT
mmu_piR_000362|gb|DQ540403|Mus_musculus:6:3151474:3151503:Plus	21	+	GAAAGTCGGAGGTTCGAAGA
hsa_piR_018849|gb|DQ595899|Homo	21	+	TTGGCAATGGTAGAACTCACACTGG
hsa_piR_009294|gb|DQ582566|Homo	21	+	ATCGACACTTCGAACGCACTT
mmu_piR_007729|gb|DQ564913|Mus_musculus:17:70868542:70868571:Plus	21	+	TACCCTACTGATGATGTGTTGTTGCC
mmu_piR_000362|gb|DQ540403|Mus_musculus:6:3151474:3151503:Plus	21	+	AAGAACGAAAGTCGGAGGTTCG
mmu_piR_005109|gb|DQ555094|Mus_musculus:5:146565258:146565289:Plus	20	+	TGGGGGGCCCAAGTCCTTCTGATCGAGGCA
hsa_piR_009294|gb|DQ582566|Homo	20	+	CATTGATCATCGACACTTCGAACGCA
hsa_piR_011673|gb|DQ585802|Homo	20	+	CTGGATTAGGCTTTGGCTT
mmu_piR_000219|gb|DQ540058|Mus_musculus:17:39455665:39455691:Plus	20	+	AAACCTCACCCGGCCCGGACAC
hsa_piR_018849|gb|DQ595899|Homo	20	+	TTTGGCAATGGTAGAACTCACACTGGTGAGAA
mmu_piR_000219|gb|DQ540058|Mus_musculus:17:39455665:39455691:Plus	20	+	GGGAAACCTCACCCGGCCCGGACA
hsa_piR_009294|gb|DQ582566|Homo	20	+	ATTGATCATCGACACTTCGAACGC
hsa_piR_001318|gb|DQ571823|Homo	20	+	TTTGGTGTATGTGCTTGGCTGAG
hsa_piR_020548|gb|DQ598263|Homo	19	+	AGTCGGTCCTGAGAGATG
hsa_piR_020548|gb|DQ598263|Homo	19	+	GTCGGTCCTGAGAGATGGGC
mmu_piR_002643|gb|DQ547181|Mus_musculus:3:5843705:5843732:Plus	19	+	GTGTAGAATAAGTGGGAGGCCC
hsa_piR_009294|gb|DQ582566|Homo	19	+	TGATCATCGACACTTCGAACGCACTT
hsa_piR_020381|gb|DQ597997|Homo	18	+	AGTAACTATGACTCTCTTAAGGT
mmu_piR_005109|gb|DQ555094|Mus_musculus:5:146565258:146565289:Plus	18	+	GTCCTTCTGATCGAGGCC
hsa_piR_008114|gb|DQ581033|Homo	18	+	TGAGGTAGTAGGTTGTATGGTTT
hsa_piR_020548|gb|DQ598263|Homo	18	+	GTCAGTCGGTCCTGAGAGATGGGCGA
mmu_piR_002490|gb|DQ546708|Mus_musculus:11:33655010:33655039:Minus	18	+	TGACGTGCAAATCGGTCGTCCGA
mmu_piR_006854|gb|DQ562105|Mus_musculus:11:101443472:101443500:Plus	18	+	GGCTAAGATCAAGTGTAGTATCT
mmu_piR_000362|gb|DQ540403|Mus_musculus:6:3151474:3151503:Plus	17	+	AAGAACGAAAGTCGGAGGTTCGAAGA
hsa_piR_020548|gb|DQ598263|Homo	17	+	TCAGTCGGTCCTGAGAGATGGGCG
hsa_piR_009294|gb|DQ582566|Homo	17	+	ATTGATCATCGACACTTCGA
mmu_piR_002643|gb|DQ547181|Mus_musculus:3:5843705:5843732:Plus	17	+	GGTGTAGAATAAGTGGGAGGCCC
hsa_piR_018849|gb|DQ595899|Homo	17	+	TTGGCAATGGTAGAACTCACACTG
hsa_piR_006426|gb|DQ578783|Homo	17	+	ACATGGGTCAGTCGGTCCTGAGA
mmu_piR_001570|gb|DQ543701|Mus_musculus:3:5843412:5843441:Plus	16	+	TCGCGAAGGCCCGCGGCGGGTGTT
mmu_piR_005109|gb|DQ555094|Mus_musculus:5:146565258:146565289:Plus	16	+	TGGGGGGCCCAAGTCCTTCTGATCGAGGCCA
hsa_piR_009294|gb|DQ582566|Homo	16	+	CATTGATCATCGACACTTCGAACGC
hsa_piR_009228|gb|DQ582496|Homo	16	+	TGAACATGGGTCAGTCGGTC
mmu_piR_005109|gb|DQ555094|Mus_musculus:5:146565258:146565289:Plus	16	+	CCCAAGTCCTTCTGATCGAGGCCC
hsa_piR_004987|gb|DQ576872|Homo	16	+	CGCCGTGATCGTATAGTGGTTAGTACTC
mmu_piR_038322|gb|piRNA-T33|Mus_musculus:6:3151475:3151505:Plus	16	+	AGAACGAAAGTCGGAGGTTCGA
mmu_piR_002490|gb|DQ546708|Mus_musculus:15:47370147:47370176:Plus	16	+	TGACGTGCAAATCGGTCGTCCGACC
mmu_piR_005109|gb|DQ555094|Mus_musculus:5:146565258:146565289:Plus	15	+	GCCCAAGTCCTTCTGATCGAGGCC
mmu_piR_038322|gb|piRNA-T33|Mus_musculus:6:3151475:3151505:Plus	15	+	ACGAAAGTCGGAGGTTCGAAG
mmu_piR_000935|gb|DQ541777|Mus_musculus:6:47717737:47717766:Minus	15	+	GGCTGGTCCGAAGGTAGTGAGTTATCTCAA
hsa_piR_011673|gb|DQ585802|Homo	15	+	CTCTGGATTAGGCTTTGGCTT
hsa_piR_009294|gb|DQ582566|Homo	15	+	TTGATCATCGACACTTCGAAC
mmu_piR_006854|gb|DQ562105|Mus_musculus:11:83087709:83087737:Plus	15	+	GGCTAAGATCAAGTGTAGTATCTGTTC
hsa_piR_009294|gb|DQ582566|Homo	15	+	TCGACACTTCGAACGCACT
mmu_piR_038322|gb|piRNA-T33|Mus_musculus:6:3151475:3151505:Plus	15	+	AACGAAAGTCGGAGGTTCGAAGA
hsa_piR_017936|gb|DQ594740|Homo	14	+	CTGGGTCGGGGTTTCGTACGTAGCA
mmu_piR_007729|gb|DQ564913|Mus_musculus:9:123310826:123310855:Plus	14	+	ACCCTACTGATGATGTGTTGTTGCC
hsa_piR_020381|gb|DQ597997|Homo	14	+	AACTATGACTCTCTTAAGGTA
mmu_piR_000639|gb|DQ541113|Mus_musculus:17:39455268:39455298:Plus	13	+	CTAGGAATAATGGAATAGGACC
hsa_piR_000753|gb|DQ570940|Homo	13	+	GAACATGGGTCAGTCGGTCC
mmu_piR_038322|gb|piRNA-T33|Mus_musculus:6:3151475:3151505:Plus	13	+	GAAAGTCGGAGGTTCGAAGAC
mmu_piR_006423|gb|DQ561111|Mus_musculus:4:116687889:116687917:Plus	13	+	TTCAGATCGTATAAATCTTTCGCC
mmu_piR_002490|gb|DQ546708|Mus_musculus:12:100046377:100046406:Plus	13	+	AAATCGGTCGTCCGACCTGGG
mmu_piR_005109|gb|DQ555094|Mus_musculus:5:146565258:146565289:Plus	13	+	TGGGGGGCCCAAGTCCTTCTGATCGAGGCCT
hsa_piR_006426|gb|DQ578783|Homo	13	+	AACATGGGTCAGTCGGTCCTG
hsa_piR_001318|gb|DQ571823|Homo	13	+	TTTGGTGTATGTGCTTGGCTGA
hsa_piR_020381|gb|DQ597997|Homo	13	+	CGGGAGTAACTATGACTC
mmu_piR_000362|gb|DQ540403|Mus_musculus:6:3151474:3151503:Plus	13	+	CAAGAACGAAAGTCGGAGGTT
hsa_piR_009294|gb|DQ582566|Homo	13	+	CATTGATCATCGACACTTCGAACGCACTT
hsa_piR_017936|gb|DQ594740|Homo	13	+	TGGGTCGGGGTTTCGTAC
mmu_piR_000219|gb|DQ540058|Mus_musculus:17:39455665:39455691:Plus	13	+	GGAAACCTCACCCGGCCCGGACA
hsa_piR_000753|gb|DQ570940|Homo	13	+	GCAGTTGAACATGGGTCAGTCGGTCCT
mmu_piR_002490|gb|DQ546708|Mus_musculus:15:47370147:47370176:Plus	13	+	AATCGGTCGTCCGACCTGGGT
mmu_piR_000362|gb|DQ540403|Mus_musculus:6:3151474:3151503:Plus	13	+	CAAGAACGAAAGTCGGAGGTTCGAAGACG
mmu_piR_038322|gb|piRNA-T33|Mus_musculus:6:3151475:3151505:Plus	13	+	AAGAACGAAAGTCGGAGGTTCGAAGAC
hsa_piR_019675|gb|DQ596992|Homo	13	+	ATAACAGGTCTGTGATGCCCT
mmu_piR_038322|gb|piRNA-T33|Mus_musculus:6:3151475:3151505:Plus	12	+	ACGAAAGTCGGAGGTTCGAAGACGA
hsa_piR_009294|gb|DQ582566|Homo	12	+	TTGATCATCGACACTTCGAACGC
hsa_piR_020548|gb|DQ598263|Homo	12	+	GTCGGTCCTGAGAGATGGG
mmu_piR_000622|gb|DQ540988|Mus_musculus:3:5843428:5843455:Plus	12	+	GACGCGATGTGATTTCTGCC
hsa_piR_020548|gb|DQ598263|Homo	12	+	GTCAGTCGGTCCTGAGAGATGGG
mmu_piR_000644|gb|DQ541118|Mus_musculus:12:70279965:70279993:Minus	12	+	TGCCGATCGGGTGTCCGCACTAAGT
hsa_piR_020548|gb|DQ598263|Homo	12	+	AGTCGGTCCTGAGAGATGGGCG
hsa_piR_009294|gb|DQ582566|Homo	12	+	CATTGATCATCGACACTTC
mmu_piR_018323|gb|DQ698371|Mus_musculus:6:145890159:145890184:Minus	12	+	CGAAAGATGGTGAACTATGCCTGGG
mmu_piR_000644|gb|DQ541118|Mus_musculus:6:69446010:69446038:Plus	12	+	TGCCGATCGGGTGTCCGCACTA
hsa_piR_009294|gb|DQ582566|Homo	12	+	TGATCATCGACACTTCGAACGCAC
mmu_piR_007729|gb|DQ564913|Mus_musculus:17:70868542:70868571:Plus	12	+	CTACTGATGATGTGTTGTTGCCA
mmu_piR_002643|gb|DQ547181|Mus_musculus:3:5843705:5843732:Plus	12	+	AGGTGTAGAATAAGTGGGAGGC
mmu_piR_000620|gb|DQ540981|Mus_musculus:18:54824345:54824374:Minus	12	+	CGGGCCGCCGGTGAAATACCACT
mmu_piR_018323|gb|DQ698371|Mus_musculus:16:57312815:57312840:Minus	12	+	CGAAAGATGGTGAACTATGC
mmu_piR_018323|gb|DQ698371|Mus_musculus:16:57312815:57312840:Minus	12	+	CGAAAGATGGTGAACTATGCCTG
hsa_piR_017936|gb|DQ594740|Homo	11	+	CTGGGTCGGGGTTTCGTA
hsa_piR_017936|gb|DQ594740|Homo	11	+	TTCTGGGTCGGGGTTTCGTACGTAG
hsa_piR_017936|gb|DQ594740|Homo	11	+	TGGGTCGGGGTTTCGTACGTA
hsa_piR_005019|gb|DQ576918|Homo	11	+	CGCTGGTTCGATTCCGGCTCGAAGGAC
hsa_piR_018849|gb|DQ595899|Homo	11	+	GGCAATGGTAGAACTCACACTG
mmu_piR_000219|gb|DQ540058|Mus_musculus:17:39455665:39455691:Plus	11	+	ACCTCACCCGGCCCGGACA
hsa_piR_009294|gb|DQ582566|Homo	11	+	ATTGATCATCGACACTTCGAACGCA
mmu_piR_038322|gb|piRNA-T33|Mus_musculus:6:3151475:3151505:Plus	11	+	GAACGAAAGTCGGAGGTTCGAAG
hsa_piR_011673|gb|DQ585802|Homo	11	+	TGCTCTGGATTAGGCTTTGG
mmu_piR_000639|gb|DQ541113|Mus_musculus:17:39455268:39455298:Plus	11	+	ATAATGGAATAGGACCGCGGTT
mmu_piR_038322|gb|piRNA-T33|Mus_musculus:6:3151475:3151505:Plus	11	+	AAAGTCGGAGGTTCGAAGACG
hsa_piR_020548|gb|DQ598263|Homo	11	+	GGTCAGTCGGTCCTGAGAGATGGGCGA
mmu_piR_005109|gb|DQ555094|Mus_musculus:5:146565258:146565289:Plus	11	+	GGGGGGCCCAAGTCCTTCTGATCGAGGCCT
mmu_piR_000620|gb|DQ540981|Mus_musculus:3:5843782:5843811:Plus	11	+	CCGCCGGTGAAATACCACTACTC
hsa_piR_017936|gb|DQ594740|Homo	10	+	GGGTCGGGGTTTCGTACGTAGC
hsa_piR_009294|gb|DQ582566|Homo	10	+	TTGATCATCGACACTTCGAACGCACTT
mmu_piR_005109|gb|DQ555094|Mus_musculus:5:146565258:146565289:Plus	10	+	GGCCCAAGTCCTTCTGATCGAGGCC
hsa_piR_017936|gb|DQ594740|Homo	10	+	GGGTCGGGGTTTCGTACGTAGCA
hsa_piR_004987|gb|DQ576872|Homo	10	+	CGCCGTGATCGTATAGTGGTTAGTACT
mmu_piR_018323|gb|DQ698371|Mus_musculus:16:57312815:57312840:Minus	10	+	AAAGATGGTGAACTATGCCTGGGC
hsa_piR_020381|gb|DQ597997|Homo	10	+	TAACTATGACTCTCTTAA
hsa_piR_019675|gb|DQ596992|Homo	10	+	TAACAGGTCTGTGATGCCCT
mmu_piR_000362|gb|DQ540403|Mus_musculus:6:3151474:3151503:Plus	10	+	AAGAACGAAAGTCGGAGGT
mmu_piR_002490|gb|DQ546708|Mus_musculus:13:108242188:108242217:Plus	10	+	GCAAATCGGTCGTCCGACC
mmu_piR_002490|gb|DQ546708|Mus_musculus:12:100046377:100046406:Plus	10	+	TGACGTGCAAATCGGTCGTC
hsa_piR_016658|gb|DQ592931|Homo	10	+	CACTGCTAAATTTGACTGGC
mmu_piR_000620|gb|DQ540981|Mus_musculus:3:5843782:5843811:Plus	10	+	GGCCGCCGGTGAAATACCACTACTC
mmu_piR_000219|gb|DQ540058|Mus_musculus:17:39455665:39455691:Plus	10	+	GGAAACCTCACCCGGCCCGGACAC
mmu_piR_002490|gb|DQ546708|Mus_musculus:11:33655010:33655039:Minus	9	+	GTGCAAATCGGTCGTCCGACCTGGGT
mmu_piR_002962|gb|DQ548183|Mus_musculus:5:146565277:146565304:Plus	9	+	AGGCCCAGCCCGTGGACGG
mmu_piR_000935|gb|DQ541777|Mus_musculus:6:47717737:47717766:Minus	9	+	GGCTGGTCCGAAGGTAGTGAGTTATC
mmu_piR_005109|gb|DQ555094|Mus_musculus:5:146565258:146565289:Plus	9	+	CCAAGTCCTTCTGATCGAG
mmu_piR_000219|gb|DQ540058|Mus_musculus:17:39455665:39455691:Plus	9	+	CCTCACCCGGCCCGGACAC
mmu_piR_000634|gb|DQ541100|Mus_musculus:5:146565397:146565424:Plus	9	+	CTAAGGCTAAATACCGGCACGAGA
hsa_piR_006426|gb|DQ578783|Homo	9	+	AACATGGGTCAGTCGGTCCTGAGA
mmu_piR_007729|gb|DQ564913|Mus_musculus:9:123310826:123310855:Plus	9	+	CTGATGATGTGTTGTTGCC
hsa_piR_019675|gb|DQ596992|Homo	9	+	CAATAACAGGTCTGTGATGCC
mmu_piR_000219|gb|DQ540058|Mus_musculus:17:39455665:39455691:Plus	9	+	ACGGGAAACCTCACCCGGCCCGGAC
mmu_piR_005109|gb|DQ555094|Mus_musculus:5:146565258:146565289:Plus	9	-	GGGGGCCCAAGTCCTTCTGATCGA
hsa_piR_009294|gb|DQ582566|Homo	8	+	TCATCGACACTTCGAACGCAC
mmu_piR_002643|gb|DQ547181|Mus_musculus:3:5843705:5843732:Plus	8	+	GAGAGGTGTAGAATAAGTGGGAGGCCC
hsa_piR_009294|gb|DQ582566|Homo	8	+	CATCGACACTTCGAACGCAC
hsa_piR_016658|gb|DQ592931|Homo	8	+	CCCCCACTGCTAAATTTGACTGGC
hsa_piR_000753|gb|DQ570940|Homo	8	+	GCAGTTGAACATGGGTCAGTCGGTC
mmu_piR_000639|gb|DQ541113|Mus_musculus:17:39455268:39455298:Plus	8	+	TAGGAATAATGGAATAGGACC
mmu_piR_000639|gb|DQ541113|Mus_musculus:17:39455268:39455298:Plus	8	+	TAGGAATAATGGAATAGGACCG
mmu_piR_002490|gb|DQ546708|Mus_musculus:12:100046377:100046406:Plus	8	+	ACGTGCAAATCGGTCGTCCGACCTGGGT
hsa_piR_020381|gb|DQ597997|Homo	8	+	GGCGGGAGTAACTATGACTC
mmu_piR_000362|gb|DQ540403|Mus_musculus:6:3151474:3151503:Plus	8	+	AAGAACGAAAGTCGGAGGTTCGAAGACGA
mmu_piR_000622|gb|DQ540988|Mus_musculus:3:5843428:5843455:Plus	8	+	CGGGTGTTGACGCGATGTGATTTCTGC
hsa_piR_011673|gb|DQ585802|Homo	8	+	TGCTCTGGATTAGGCTTT
mmu_piR_000219|gb|DQ540058|Mus_musculus:17:39455665:39455691:Plus	8	+	AACCTCACCCGGCCCGGACA
mmu_piR_000219|gb|DQ540058|Mus_musculus:17:39455665:39455691:Plus	7	+	ACCTCACCCGGCCCGGAC
mmu_piR_038322|gb|piRNA-T33|Mus_musculus:6:3151475:3151505:Plus	7	+	GAAAGTCGGAGGTTCGAAG
mmu_piR_003040|gb|DQ548430|Mus_musculus:2:102630243:102630272:Minus	7	+	TGATGTGTTGTTGCCATGGT
mmu_piR_003040|gb|DQ548430|Mus_musculus:9:123310837:123310866:Plus	7	+	TGATGTGTTGTTGCCATGGTAATC
mmu_piR_018323|gb|DQ698371|Mus_musculus:6:145890159:145890184:Minus	7	+	GAAAGATGGTGAACTATGCC
mmu_piR_002490|gb|DQ546708|Mus_musculus:6:109471212:109471241:Minus	7	+	GACGTGCAAATCGGTCGTCCGACCTGGGT
mmu_piR_007729|gb|DQ564913|Mus_musculus:17:70868542:70868571:Plus	7	+	TGATGATGTGTTGTTGCCA
mmu_piR_002490|gb|DQ546708|Mus_musculus:6:44722603:44722632:Plus	7	+	CAAATCGGTCGTCCGACCTGGG
mmu_piR_000622|gb|DQ540988|Mus_musculus:2:5296560:5296587:Minus	7	+	TGTTGACGCGATGTGATTTCTGCC
mmu_piR_005109|gb|DQ555094|Mus_musculus:5:146565258:146565289:Plus	7	+	GGGGGGCCCAAGTCCTTCTGATCGAGGCTC
mmu_piR_002490|gb|DQ546708|Mus_musculus:8:15519797:15519826:Plus	7	+	TGCAAATCGGTCGTCCGACCTGGG
mmu_piR_002962|gb|DQ548183|Mus_musculus:5:146565277:146565304:Plus	7	+	ATCGAGGCCCAGCCCGTGGACGGT
mmu_piR_002490|gb|DQ546708|Mus_musculus:2:20817661:20817690:Plus	7	+	TGACGTGCAAATCGGTCGTCCGAC
hsa_piR_017936|gb|DQ594740|Homo	7	+	CTGGGTCGGGGTTTCGTAC
mmu_piR_000362|gb|DQ540403|Mus_musculus:6:3151474:3151503:Plus	7	+	AGAACGAAAGTCGGAGGTTCGAA
mmu_piR_007729|gb|DQ564913|Mus_musculus:9:123310826:123310855:Plus	7	+	TACTGATGATGTGTTGTTGCCATG
mmu_piR_006854|gb|DQ562105|Mus_musculus:11:101474344:101474372:Plus	7	+	GGCTAAGATCAAGTGTAGTATCTG
hsa_piR_016659|gb|DQ592932|Homo	7	+	CCCCCACTGCTAAATTTGACT
mmu_piR_003040|gb|DQ548430|Mus_musculus:9:123310837:123310866:Plus	6	+	GATGTGTTGTTGCCATGGT
hsa_piR_016658|gb|DQ592931|Homo	6	+	CCACTGCTAAATTTGACTG
mmu_piR_000622|gb|DQ540988|Mus_musculus:18:54824707:54824734:Minus	6	+	TGACGCGATGTGATTTCTG
mmu_piR_005109|gb|DQ555094|Mus_musculus:5:146565258:146565289:Plus	6	+	GTCCTTCTGATCGAGGCCC
hsa_piR_000753|gb|DQ570940|Homo	6	+	AGCAGTTGAACATGGGTCAGTCGGTCCTG
mmu_piR_002490|gb|DQ546708|Mus_musculus:13:108242188:108242217:Plus	6	+	TGCAAATCGGTCGTCCGACCTGG
hsa_piR_004987|gb|DQ576872|Homo	6	+	CGCCGTGATCGTATAGTGGTTAGT
hsa_piR_009294|gb|DQ582566|Homo	6	+	CATTGATCATCGACACTTCG
mmu_piR_000639|gb|DQ541113|Mus_musculus:17:39455268:39455298:Plus	6	+	TAGGAATAATGGAATAGGACCGC
mmu_piR_038328|gb|piRNA-T47|Mus_musculus:19:13121850:13121879:Plus	6	-	TATTAAAGTTGCTGCAGTTAAAA
mmu_piR_007729|gb|DQ564913|Mus_musculus:17:70868542:70868571:Plus	6	+	ACCCTACTGATGATGTGTTGTTG
mmu_piR_002490|gb|DQ546708|Mus_musculus:13:44880878:44880907:Minus	6	+	ACGTGCAAATCGGTCGTCCGACCT
mmu_piR_000620|gb|DQ540981|Mus_musculus:3:5843782:5843811:Plus	6	+	GCCGCCGGTGAAATACCACTACTC
hsa_piR_020381|gb|DQ597997|Homo	5	+	AACTATGACTCTCTTAAGGT
hsa_piR_020381|gb|DQ597997|Homo	5	+	GCGGGAGTAACTATGACTC
hsa_piR_011673|gb|DQ585802|Homo	5	+	CTCTGGATTAGGCTTTGGC
hsa_piR_004987|gb|DQ576872|Homo	5	+	CGCCGTGATCGTATAGTGGTTAGTACTCT
hsa_piR_020381|gb|DQ597997|Homo	5	+	GCGGGAGTAACTATGACT
mmu_piR_038322|gb|piRNA-T33|Mus_musculus:6:3151475:3151505:Plus	5	+	AGTCGGAGGTTCGAAGACGAT
mmu_piR_002962|gb|DQ548183|Mus_musculus:1:133401379:133401406:Plus	5	+	TCGAGGCCCAGCCCGTGGACGGTG
mmu_piR_000219|gb|DQ540058|Mus_musculus:17:39455665:39455691:Plus	5	+	CTCACCCGGCCCGGACAC
mmu_piR_005109|gb|DQ555094|Mus_musculus:5:146565258:146565289:Plus	5	+	TGGGGGGCCCAAGTCCTTCTGATCGAGG
hsa_piR_000753|gb|DQ570940|Homo	5	+	GTTGAACATGGGTCAGTCGGTCC
hsa_piR_020490|gb|DQ598167|Homo	5	+	GAAGCTACCATCTGTGGGATT
mmu_piR_007729|gb|DQ564913|Mus_musculus:17:70868542:70868571:Plus	5	+	TGATGATGTGTTGTTGCC
mmu_piR_001570|gb|DQ543701|Mus_musculus:2:5296574:5296603:Minus	5	+	TCGCGAAGGCCCGCGGCGGGTGT
hsa_piR_014923|gb|DQ590404|Homo	5	+	GTATGTGCTTGGCTGAGG
hsa_piR_009294|gb|DQ582566|Homo	5	+	TGATCATCGACACTTCGAACGCA
hsa_piR_020381|gb|DQ597997|Homo	5	+	GTAACTATGACTCTCTTA
mmu_piR_005109|gb|DQ555094|Mus_musculus:5:146565258:146565289:Plus	5	-	GGGCCCAAGTCCTTCTGATCGA
mmu_piR_000362|gb|DQ540403|Mus_musculus:6:3151474:3151503:Plus	5	+	ACGAAAGTCGGAGGTTCGAAGACG
mmu_piR_038322|gb|piRNA-T33|Mus_musculus:6:3151475:3151505:Plus	5	+	AAGTCGGAGGTTCGAAGACGAT
hsa_piR_020548|gb|DQ598263|Homo	5	+	AGTCGGTCCTGAGAGATGG
mmu_piR_038323|gb|piRNA-T34|Mus_musculus:14:18071278:18071308:Plus	5	+	AGAAAAGGTGTTGGTTGA
mmu_piR_002643|gb|DQ547181|Mus_musculus:3:5843705:5843732:Plus	5	+	GAGGTGTAGAATAAGTGGGAGGCC
mmu_piR_000622|gb|DQ540988|Mus_musculus:2:5296560:5296587:Minus	5	+	CGGGTGTTGACGCGATGTGATTTC
hsa_piR_009294|gb|DQ582566|Homo	5	+	TTGATCATCGACACTTCGAACGCAC
mmu_piR_000159|gb|DQ539904|Mus_musculus:6:87962871:87962898:Minus	5	+	AAGTCAGCCCTCGACACAAGGGTTTG
mmu_piR_038312|gb|piRNA-T12|Mus_musculus:16:11057559:11057585:Plus	4	+	TAAGTCAGAATCCCGCCCAG
mmu_piR_004374|gb|DQ552696|Mus_musculus:18:85832427:85832456:Minus	4	+	TCACCTGCCGAATCAACTAGCCC
mmu_piR_005109|gb|DQ555094|Mus_musculus:5:146565258:146565289:Plus	4	-	GGGCCCAAGTCCTTCTGATCGAG
mmu_piR_000578|gb|DQ540853|Mus_musculus:17:39456112:39456137:Plus	4	+	CGCCCGTCGCTACTACCGA
mmu_piR_038322|gb|piRNA-T33|Mus_musculus:6:3151475:3151505:Plus	4	+	CGAAAGTCGGAGGTTCGAAGACGAT
mmu_piR_007729|gb|DQ564913|Mus_musculus:2:102630254:102630283:Minus	4	+	ACCCTACTGATGATGTGTTGTTGC
hsa_piR_020548|gb|DQ598263|Homo	4	+	CAGTCGGTCCTGAGAGAT
hsa_piR_020490|gb|DQ598167|Homo	4	+	CGAAGCTACCATCTGTGGGA
mmu_piR_007729|gb|DQ564913|Mus_musculus:9:123310826:123310855:Plus	4	+	TGATGTGTTGTTGCCATG
mmu_piR_000362|gb|DQ540403|Mus_musculus:6:3151474:3151503:Plus	4	+	AACGAAAGTCGGAGGTTCGAA
mmu_piR_000622|gb|DQ540988|Mus_musculus:2:5296560:5296587:Minus	4	+	GGGTGTTGACGCGATGTGATTTCTGCC
mmu_piR_007729|gb|DQ564913|Mus_musculus:17:70868542:70868571:Plus	4	+	CCTACTGATGATGTGTTGTTGCC
mmu_piR_000585|gb|DQ540868|Mus_musculus:16:57312957:57312982:Minus	4	+	CCGTGGCGCAATGAAGGTGAAG
hsa_piR_017936|gb|DQ594740|Homo	4	+	TGGGTCGGGGTTTCGTACGTAG
mmu_piR_000362|gb|DQ540403|Mus_musculus:6:3151474:3151503:Plus	4	+	CGAAAGTCGGAGGTTCGAAGAC
hsa_piR_018849|gb|DQ595899|Homo	4	+	GCAATGGTAGAACTCACACTGG
hsa_piR_006426|gb|DQ578783|Homo	4	+	ACATGGGTCAGTCGGTCCTG
mmu_piR_006854|gb|DQ562105|Mus_musculus:11:83087709:83087737:Plus	4	+	TGGCTAAGATCAAGTGTAGTATC
mmu_piR_007729|gb|DQ564913|Mus_musculus:17:70868542:70868571:Plus	4	+	ACCCTACTGATGATGTGTTGTTGCCATG
mmu_piR_007729|gb|DQ564913|Mus_musculus:9:123310826:123310855:Plus	4	+	TACTGATGATGTGTTGTTGCC
hsa_piR_001318|gb|DQ571823|Homo	4	+	TTTGGTGTATGTGCTTGGCTGAGG
hsa_piR_000753|gb|DQ570940|Homo	4	+	TTGAACATGGGTCAGTCGGTCCTG
hsa_piR_000753|gb|DQ570940|Homo	4	+	GCAGTTGAACATGGGTCAGTCGGTCCTG
mmu_piR_007729|gb|DQ564913|Mus_musculus:2:102630254:102630283:Minus	4	+	CTGATGATGTGTTGTTGCCATGG
mmu_piR_005109|gb|DQ555094|Mus_musculus:5:146565258:146565289:Plus	4	-	GGGGCCCAAGTCCTTCTGATCGA
mmu_piR_000639|gb|DQ541113|Mus_musculus:17:39455268:39455298:Plus	4	+	GAATAATGGAATAGGACCGCGGTT
mmu_piR_000219|gb|DQ540058|Mus_musculus:17:39455665:39455691:Plus	4	+	AACCTCACCCGGCCCGGACAC
hsa_piR_020548|gb|DQ598263|Homo	4	+	GGTCAGTCGGTCCTGAGAGA
mmu_piR_000634|gb|DQ541100|Mus_musculus:5:146565397:146565424:Plus	4	+	TAAATACCGGCACGAGAC
mmu_piR_002962|gb|DQ548183|Mus_musculus:5:146565277:146565304:Plus	4	+	ATCGAGGCCCAGCCCGTGGACGGTG
hsa_piR_020548|gb|DQ598263|Homo	4	+	GTCAGTCGGTCCTGAGAGATGGGCG
mmu_piR_000362|gb|DQ540403|Mus_musculus:6:3151474:3151503:Plus	4	+	AACGAAAGTCGGAGGTTCGAAGACG
mmu_piR_000622|gb|DQ540988|Mus_musculus:18:54824707:54824734:Minus	4	+	GGTGTTGACGCGATGTGATTTCTGC
hsa_piR_018849|gb|DQ595899|Homo	4	+	TTTGGCAATGGTAGAACTCACACTGGTGG
mmu_piR_002962|gb|DQ548183|Mus_musculus:1:133401379:133401406:Plus	3	+	TCGAGGCCCAGCCCGTGGAC
mmu_piR_006423|gb|DQ561111|Mus_musculus:9:64994650:64994678:Minus	3	+	TCAGATCGTATAAATCTTTCGCCTT
hsa_piR_016659|gb|DQ592932|Homo	3	+	CCCCCCACTGCTAAATTTGACT
mmu_piR_006423|gb|DQ561111|Mus_musculus:13:23811105:23811133:Minus	3	+	TTCAGATCGTATAAATCTTTCGCCTTTTA
hsa_piR_000753|gb|DQ570940|Homo	3	+	GCAGTTGAACATGGGTCAGTCGG
hsa_piR_016658|gb|DQ592931|Homo	3	+	CCCCCCACTGCTAAATTTGAC
hsa_piR_008488|gb|DQ581533|Homo	3	+	ATCAGTAGTGGGATCGCGCCTG
mmu_piR_005109|gb|DQ555094|Mus_musculus:5:146565258:146565289:Plus	3	+	GCCCAAGTCCTTCTGATCGAGGCCC
hsa_piR_015249|gb|DQ590830|Homo	3	+	TGTAGTCGTGGCCGAGTGGTTAA
mmu_piR_000620|gb|DQ540981|Mus_musculus:18:54824345:54824374:Minus	3	+	GGCCGCCGGTGAAATACCACTACT
mmu_piR_038328|gb|piRNA-T47|Mus_musculus:19:13121850:13121879:Plus	3	+	ATATTAAAGTTGCTGCAGTTAAA
mmu_piR_005109|gb|DQ555094|Mus_musculus:5:146565258:146565289:Plus	3	+	GGGGGGCCCAAGTCCTTCTGATCGAGGCCA
hsa_piR_001318|gb|DQ571823|Homo	3	+	ATTTGGTGTATGTGCTTGGCTGA
mmu_piR_038322|gb|piRNA-T33|Mus_musculus:6:3151475:3151505:Plus	3	+	AAAGTCGGAGGTTCGAAGACGAT
hsa_piR_001318|gb|DQ571823|Homo	3	+	TTTGGTGTATGTGCTTGGCTG
mmu_piR_006854|gb|DQ562105|Mus_musculus:X:13472506:13472534:Minus	3	+	TGGCTAAGATCAAGTGTAGTATCTGTTC
mmu_piR_005109|gb|DQ555094|Mus_musculus:5:146565258:146565289:Plus	3	-	GGGGGCCCAAGTCCTTCTGAT
mmu_piR_000634|gb|DQ541100|Mus_musculus:5:146565397:146565424:Plus	3	+	TAAATACCGGCACGAGACC
hsa_piR_009511|gb|DQ582838|Homo	3	-	CACCATATTGATGCCGAA
mmu_piR_000620|gb|DQ540981|Mus_musculus:18:54824345:54824374:Minus	3	+	CGGGCCGCCGGTGAAATACCACTACTCTGA
mmu_piR_000622|gb|DQ540988|Mus_musculus:18:54824707:54824734:Minus	3	+	TGACGCGATGTGATTTCTGCC
hsa_piR_008488|gb|DQ581533|Homo	3	+	GTAGTGGGATCGCGCCTGTGAAT
hsa_piR_014923|gb|DQ590404|Homo	3	+	GGTGTATGTGCTTGGCTGAGGAG
hsa_piR_009294|gb|DQ582566|Homo	3	+	CATCGACACTTCGAACGCACTT
hsa_piR_000651|gb|DQ570812|Homo	3	-	AGAGAGGGGCCCGTGCCTTGGAAA
mmu_piR_002643|gb|DQ547181|Mus_musculus:3:5843705:5843732:Plus	3	+	GGTGTAGAATAAGTGGGAGG
hsa_piR_000753|gb|DQ570940|Homo	3	+	GTTGAACATGGGTCAGTCGGTCCTG
mmu_piR_007729|gb|DQ564913|Mus_musculus:2:102630254:102630283:Minus	3	+	CCCTACTGATGATGTGTTGTTGCC
hsa_piR_020548|gb|DQ598263|Homo	3	+	AGTCGGTCCTGAGAGATGGGCGA
mmu_piR_007729|gb|DQ564913|Mus_musculus:17:70868542:70868571:Plus	3	+	CCTACTGATGATGTGTTGTT
mmu_piR_000159|gb|DQ539904|Mus_musculus:9:118523651:118523678:Minus	3	+	CCTCGACACAAGGGTTTG
mmu_piR_001570|gb|DQ543701|Mus_musculus:2:5296574:5296603:Minus	3	+	CGCGGCGGGTGTTGACGC
mmu_piR_005109|gb|DQ555094|Mus_musculus:5:146565258:146565289:Plus	3	+	TGGGGGGCCCAAGTCCTTCTGATCGAGGAC
hsa_piR_002485|gb|DQ573352|Homo	3	+	ACATTTGGTGTATGTGCTTGGC
mmu_piR_002643|gb|DQ547181|Mus_musculus:3:5843705:5843732:Plus	3	+	GAGAGGTGTAGAATAAGTGGG
hsa_piR_006426|gb|DQ578783|Homo	3	+	TGAACATGGGTCAGTCGGTCCTGA
hsa_piR_018849|gb|DQ595899|Homo	3	+	ATGGTAGAACTCACACTGGT
mmu_piR_002643|gb|DQ547181|Mus_musculus:3:5843705:5843732:Plus	3	+	AGGTGTAGAATAAGTGGGAGG
hsa_piR_020381|gb|DQ597997|Homo	3	+	GTAACTATGACTCTCTTAA
hsa_piR_020490|gb|DQ598167|Homo	3	+	GCGAAGCTACCATCTGTGGGATT
mmu_piR_003040|gb|DQ548430|Mus_musculus:2:102630243:102630272:Minus	3	+	TGTTGTTGCCATGGTAATCCTG
hsa_piR_020548|gb|DQ598263|Homo	3	+	GTCAGTCGGTCCTGAGAGA
mmu_piR_002643|gb|DQ547181|Mus_musculus:3:5843705:5843732:Plus	3	+	TAGAATAAGTGGGAGGCC
hsa_piR_020548|gb|DQ598263|Homo	3	+	GTCAGTCGGTCCTGAGAGATGG
mmu_piR_000362|gb|DQ540403|Mus_musculus:6:3151474:3151503:Plus	3	+	CAAGAACGAAAGTCGGAGG
mmu_piR_002490|gb|DQ546708|Mus_musculus:13:44880878:44880907:Minus	3	+	CAAATCGGTCGTCCGACC
mmu_piR_002643|gb|DQ547181|Mus_musculus:3:5843705:5843732:Plus	3	+	AGGTGTAGAATAAGTGGGAGGCC
mmu_piR_002993|gb|DQ548284|Mus_musculus:1:66782466:66782493:Minus	3	+	ATGAGATTGTCAACATTGCCCGG
mmu_piR_000639|gb|DQ541113|Mus_musculus:17:39455268:39455298:Plus	3	+	TAGGAATAATGGAATAGGACCGCG
hsa_piR_008112|gb|DQ581031|Homo	3	+	TGAGGTAGTAGATTGTATAGTTGT
mmu_piR_002490|gb|DQ546708|Mus_musculus:2:20817661:20817690:Plus	3	+	CGTGCAAATCGGTCGTCCGACCTGGGT
mmu_piR_000639|gb|DQ541113|Mus_musculus:17:39455268:39455298:Plus	3	+	ATGGAATAGGACCGCGGTTC
mmu_piR_038322|gb|piRNA-T33|Mus_musculus:6:3151475:3151505:Plus	3	+	GAAAGTCGGAGGTTCGAA
mmu_piR_007729|gb|DQ564913|Mus_musculus:9:123310826:123310855:Plus	3	+	CTACTGATGATGTGTTGTTGC
mmu_piR_005109|gb|DQ555094|Mus_musculus:5:146565258:146565289:Plus	3	+	TGGGGGGCCCAAGTCCTTCTGATCGAGGCG
mmu_piR_000622|gb|DQ540988|Mus_musculus:18:54824707:54824734:Minus	3	+	ACGCGATGTGATTTCTGCC
mmu_piR_005109|gb|DQ555094|Mus_musculus:5:146565258:146565289:Plus	3	+	GGGGGCCCAAGTCCTTCTGATCGAGGCCT
hsa_piR_018849|gb|DQ595899|Homo	3	+	CAATGGTAGAACTCACACTGGT
hsa_piR_009294|gb|DQ582566|Homo	3	+	ATCGACACTTCGAACGCAC
mmu_piR_002643|gb|DQ547181|Mus_musculus:3:5843705:5843732:Plus	3	+	TGAGAGGTGTAGAATAAGTGGG
mmu_piR_000362|gb|DQ540403|Mus_musculus:6:3151474:3151503:Plus	3	+	CAAGAACGAAAGTCGGAGGTTCGAAGACGA
hsa_piR_019675|gb|DQ596992|Homo	3	+	TAACAGGTCTGTGATGCC
hsa_piR_009294|gb|DQ582566|Homo	3	+	ATTGATCATCGACACTTCGAACGCAC
hsa_piR_019675|gb|DQ596992|Homo	3	+	AATAACAGGTCTGTGATGCCCT
mmu_piR_018323|gb|DQ698371|Mus_musculus:13:44880952:44880977:Minus	3	+	AAAGATGGTGAACTATGCCT
mmu_piR_005109|gb|DQ555094|Mus_musculus:5:146565258:146565289:Plus	3	-	GCCCAAGTCCTTCTGATCGAGGC
hsa_piR_019675|gb|DQ596992|Homo	3	+	AACAGGTCTGTGATGCCC
mmu_piR_038323|gb|piRNA-T34|Mus_musculus:9:3258895:3258925:Minus	3	+	ACCCCAGAAAAGGTGTTGGTTG
mmu_piR_007729|gb|DQ564913|Mus_musculus:9:123310826:123310855:Plus	3	+	ACTGATGATGTGTTGTTGCC
mmu_piR_000620|gb|DQ540981|Mus_musculus:3:5843782:5843811:Plus	3	+	GCCGCCGGTGAAATACCACTACTCT
hsa_piR_019675|gb|DQ596992|Homo	3	+	CAATAACAGGTCTGTGAT
hsa_piR_018849|gb|DQ595899|Homo	3	+	GCAATGGTAGAACTCACACTGGT
mmu_piR_038328|gb|piRNA-T47|Mus_musculus:17:39455055:39455084:Plus	3	+	TAAAGTTGCTGCAGTTAAAAA
mmu_piR_005109|gb|DQ555094|Mus_musculus:5:146565258:146565289:Plus	3	+	CCCAAGTCCTTCTGATCGAGGC
hsa_piR_020548|gb|DQ598263|Homo	3	+	CAGTCGGTCCTGAGAGATGGGC
mmu_piR_000622|gb|DQ540988|Mus_musculus:18:54824707:54824734:Minus	3	+	CGGGTGTTGACGCGATGTGATTTCTGCC
hsa_piR_020548|gb|DQ598263|Homo	3	+	GTCAGTCGGTCCTGAGAGATG
mmu_piR_000644|gb|DQ541118|Mus_musculus:12:70279965:70279993:Minus	3	+	TGCCGATCGGGTGTCCGCACTAAG
mmu_piR_002962|gb|DQ548183|Mus_musculus:1:133401379:133401406:Plus	3	+	AGGCCCAGCCCGTGGACGGT
mmu_piR_000639|gb|DQ541113|Mus_musculus:17:39455268:39455298:Plus	3	+	AGGAATAATGGAATAGGACCGCGGTTC
mmu_piR_004567|gb|DQ553409|Mus_musculus:17:39455256:39455282:Plus	3	+	GGATACCGCAGCTAGGAATAATGGA
mmu_piR_002643|gb|DQ547181|Mus_musculus:3:5843705:5843732:Plus	3	+	GTAGAATAAGTGGGAGGC
mmu_piR_002643|gb|DQ547181|Mus_musculus:3:5843705:5843732:Plus	3	+	AGAGGTGTAGAATAAGTGGGAGGCC
hsa_piR_018849|gb|DQ595899|Homo	3	+	CAATGGTAGAACTCACACTGGTGA
mmu_piR_038312|gb|piRNA-T12|Mus_musculus:16:11057559:11057585:Plus	3	+	TAAGTCAGAATCCCGCCCAGG
hsa_piR_018849|gb|DQ595899|Homo	3	+	TTTGGCAATGGTAGAACTCACACTGGTGAA
mmu_piR_003040|gb|DQ548430|Mus_musculus:2:102630243:102630272:Minus	3	+	GATGTGTTGTTGCCATGGTAATCCT
1	1448450	-	AGGCATAACAGCTACAACTCAAGCAGAA
2	280271	+	TCACAAAACACAGAGGACTCTGACATTT
3	2446356	+	TTCTGTAGCAACAGTTAAAACGACCCT
4	359031	-	GGCCAAGAGCTCAGGTTGTAGCAAGAAA
5	241181	+	TCACAAAACACAGAGGACTCTGACATT
6	171783	+	TTCCCATGGAGACTTTGCTTTGCCCT
7	147177	+	TTCCTATGGAGACTTTGCTTTGCCCT
8	174093	+	TGCTTTGGTATTAGGATTGGTATTCAGC
9	278568	-	AGGCCAAGAGCTCAGGTTGTAGCAAGAAA
10	105164	+	TTCTGTAGCAACAGTTAAAACGACC
11	147510	-	GAGGCCAAGAGCTCAGGTTGTAGCAAGAAA
12	112029	-	AGGATGCCAGCATGGTCAGGTTCTA
13	107901	-	AGCCTCAGAAGATAAACCATGAACAA
14	97170	+	TCTGAAAAAAGGACAGAATGAACTT
15	89834	+	TGAACTAGATCTCCAGCTGTGGCATTCATC
16	74528	+	TTCTGTAGCAACAGTTAAAACGACCC
17	73510	+	TGAACTAGATCTCCAGCTGTGGCATTC
18	84924	+	TAGGACTCTATGACCTTCCTCTTTAGCCT
19	72686	+	TCTTGGGACAGTGGACTACTTCTGATGT
20	70794	+	TTCAAAGTCTGTAGAGTCAGTACCT
21	75341	+	TTCCTGTGGAGACTTTGCTTTGCCCT
22	66875	+	TGCTTTGGTATTAGGATTGGTATTC
23	62678	+	TGAACTAGATCTCCAGCTGTGGCATT
24	67426	-	AACGGTGATGCTCAAGAGACAAGTTCAGAA
25	69255	+	TTCACCCAAATGGACTGGAAACCTT
26	61952	+	TCTGCCCCTTAGGACTTCTGTAAAT
27	59699	+	TTCTGTAGCAACAGTTAAAACGACCCTGA
28	57825	+	TTCCTGTGGAGACTTTGCTTTGCCC
29	63164	-	GAGGAGAGGAATTCAGAACTTGAAGAT
30	55819	+	ACTCAAGAATATACTGCTGAACATGAACA
31	47711	-	AGCCGAGTGATCCACCGCTAAGAGTC
32	49854	-	AGGCAGGTCTCACAGCATTTTTCTAGACTA
33	57456	-	GATGCCAGCATGGTCAGGTTCTAATA
34	47275	-	GCCGAGTGATCCACCGCTAAGAGTC
35	50817	-	GGCCTCGATCAGAAGGACTTGGGCCCCCCAC
36	46897	-	TGAGTTCTTAGAGGATCTCCTGGGA
37	46688	+	TAGGCAAGAAATAGATTCATTAGGAT
38	41783	+	TTTCTGCAGAGCTCAGCAGTTCAGT
39	46413	+	GAGCAAGAGAGATAGTTGTACTGAAAATT
40	44211	+	TTCTCTAAAGAACTGAAACCTTGGCATA
41	46338	+	TTCATGATAAACCTTGGCTAGAGCT
42	38197	+	TCCCGTGGGAGAGCCTCTGATAGTT
43	41027	-	GGTGATGCTCAAGAGACAAGTTCAGAA
44	40535	+	TTAGGATGTTGACAACTTTGGGGGGT
45	41029	+	TTCCATGGTGCTGATTCTCTGGAGGCC
46	36515	+	TCTGATTCAACCCTGAGCCTGGCAA
47	36864	-	TTTGAAGTTGGTACAGTCACTATGGAA
48	31633	+	TTCCATGTCTAGGACTCTATGACCT
49	35826	+	TTCACATGGAGACGGACATTTAAAT
50	30665	+	TCTGATTTGACCCCTAGCCTGAGAA
51	32067	-	GAGCTATCAATCTGTCAATCCTGTCCG
52	28588	+	TGGGAAAAGAATCTCAAAAGGAACGGGTA
53	29147	-	GAGCCGAGTGATCCACCGCTAAGAGTC
54	29520	-	GATGCCAGCATGGTCAGGTTCTAATAAGA
55	27331	-	TGAAGTTGGTACAGTCACTATGGAA
56	28553	-	AGTCAAAGTAGCCAGTCTGCATCTAGA
57	26962	-	GGATGCCAGCATGGTCAGGTTCTAATA
58	26892	-	TGTTTGAAGTTGGTACAGTCACTATGGAA
59	25479	+	AGGGCACTGTAAGGTATAACAACATGTTA
60	25367	-	ACGGTGATGCTCAAGAGACAAGTTCAGAA
61	25462	-	ATTCAGATTTCCGAGTCTCAACAGCAAA
62	25239	+	TCTACGGCCATACCACCCTGAACGC
63	24457	-	TGGCAAAGCAAAGTCTCCACAGGAA
64	23323	-	AGGGATCAGTTTGTCTAGCATGGAT
65	23881	+	TCATGAACAAACAAGTCAAAATACT
66	23103	+	AGCAAGAGAGATAGTTGTACTGAAAATT
67	22560	+	TCTGTGAGGACATGGGTTCAATCCT
68	21133	+	TTCCTATGGAGACCTTGCTCTGCCCT
69	20662	+	TTGGACATGAAAATAATCAGATGAT
70	21208	-	GCTCAGATTCCTGTTCGCATCACCCGC
71	20857	+	TTCCTATGGAGACCTCGCTCTGCCCT
72	20051	+	TCTTGGGACAGTGGACTACTTCTGATG
73	20018	-	GCCAAGAGCTCAGGTTGTAGCAAGAAA
74	19818	+	TTCCATGGTGCTGATTCTCTGGAGGCCC
75	20637	+	TTCCCATGGAGACTTTGCTTTGCCC
76	19881	+	TGCAGCTGTAGCTTCAATTCAACCCT
77	19361	+	TCACAAAACACAGAGGACTCTGACAT
78	19268	+	GAGCAAGAGAGATAGTTGTACTGAA
79	18598	-	AAGCAGGTCGTCTACGAATGGTTTA
80	19195	-	GGATGCCAGCATGGTCAGGTTCTAATAAGA
81	19482	+	TTCTGGATAACTTGCGGTAACTTCTGCCT
82	19249	+	TTCCCTTGGAGACTTTGCTTTGCCCT
83	18926	-	AGTCAAAGTAGCCAGTCTGCATCTA
84	17572	-	ACTTTCTAAAAGATATCCTACTCCAAAA
85	17338	-	GATGCCAGCATGGTCAGGTTCTAATAA
86	16952	+	TCCGGACAAAACTCTACTTAAAAGA
87	16639	+	TTTCTGCAGAGCTCAGCAGTTCAGTGGTC
88	16818	+	TCTACGGCCATACCACCCTGAACGCGCC
89	17063	-	AGGCCAGGTTTCTTCAAGAATAAGATGAAT
90	15841	+	TTTCTGCAGAGCTCAGCAGTTCAGTGGT
91	15755	-	AGCGACGCTCAGACAGGCGTAGCCCCG
92	15908	-	ATTCAGATTTCCGAGTCTCAACAGCAAAT
93	15732	+	TTCCATGGTGCTGATTCTCTGGAGGCCCT
94	15414	+	TTACCCAGGGGCACAAAACTGTAGATGT
95	15274	+	TTCCTATGGAGACTTTGCTTTGCCC
96	14995	+	GTCTACGGCCATACCACCCTGAACGCGCC
97	14491	-	GATCCTCAGTATTCTTCATCTCTTGCTT
98	14390	+	TCCTGGAACAGAGCTTTTCTTGGCCCT
99	14187	+	TTCTCTAAAGAACTGAAACCTTGGCA
100	14405	+	TCTGGGCTCTGTGTTTCTCACACTT
101	14075	-	TGCCAGCATGGTCAGGTTCTAATAA
102	14351	+	TAGTAAACAAGGCCTGTGGAGATATTACT
103	14028	-	GAGGCATAACAGCTACAACTCAAGCAGAA
104	13924	-	AAGTCAAAGTAGCCAGTCTGCATCTA
105	13796	+	AACTCTGATTCAACCCTGAGCCTGGCA
106	13501	+	TCTGCCCCTTAGGACTTCTGTAAATCT
107	13790	+	TTGGATGAAGATCTTTCTGTGGAAAGC
108	13456	+	TAGGCAAGAAATAGATTCATTAGGA
109	13426	-	AGGCCAAGAGCTCAGGTTGTAGCAAGAA
110	13244	+	AACTCTGATTCAACCCTGAGCCTGGCAAC
111	13244	+	AAGGGGCAAACATTCAGAATTCAGGT
112	13098	-	AGGCACGAAGGTCAGATATCCAAACACA
113	12789	+	TAGGATGTTGACAACTTTGGGGGGT
114	12683	+	TTCTCTAAAGAACTGAAACCTTGGCAT
115	12660	-	CAGTCAGTCAAACGTGGTTGTGGGGG
116	12980	-	TGCCAGCATGGTCAGGTTCTAATAAGAGCA
117	12551	+	TCAGGATTGTTCTCTGAGAAGGAGCCT
118	12455	-	AACTTTCTAAAAGATATCCTACTCCAAAA
119	12389	-	AGGAGAGGAATTCAGAACTTGAAGAT
120	12352	-	GGCATAACAGCTACAACTCAAGCAGAA
121	11803	-	AGCGACGCTCAGACAGGCGTAGCCCC
122	11745	+	CACCCTGAACGCGCCCGATCTCGTCT
123	11743	+	CTGAACTAGATCTCCAGCTGTGGCATT
124	11412	+	TTCTGATTGGTCGTTAGTGAGGAAGC
125	12232	-	TGGCCAAGAGCTCAGGTTGTAGCAAGAAA
126	11287	+	TTCTCTAAAGAACTGAAACCTTGGC
127	11176	+	TCTGTAGCAACAGTTAAAACGACCCT
128	11062	+	CACCCTGAACGCGCCCGATCTCGTC
129	10879	+	TTTAGCAACATGGGAGGACTTAGAA
130	10991	-	GGATGCCAGCATGGTCAGGTTCTAATAA
131	10779	-	GGCCAAGAGCTCAGGTTGTAGCAAGAA
132	10764	+	TGGGAACGAATCTGACTATTCATGAGGA
133	10682	+	TTCTGTAGCAACAGTTAAAACGACCCTGAT
134	10495	+	TTTAGCAACATGGGAGGACTTAGAAA
135	10314	+	TGCACAGGAAGAAGTACATGGGCTG
136	10466	+	TATCATGGGACATCTGATATTACCT
137	10315	-	AGAGGCATAACAGCTACAACTCAAGCAGAA
138	10262	-	AGGGCAATGCAAAGTCTCCATAGGAA
139	10089	+	TCTGAAAAAAGGACAGAATGAACTTT
140	10162	+	TTCATGATAAACCTTGGCTAGAGCTGCCC
141	10018	+	TACGGCAGAAGTAAATCAGTAATACACACC
142	9886	+	GAGCAAGAGAGATAGTTGTACTGAAA
143	9606	+	TTGGATGAAGATCTTTCTGTGGAAAGCACT
144	10044	+	TTCTGTAGCAACAGTTAAAACGACCCTGACC
145	9551	+	TTTGTCCGGATAGATGCCCAAGAGT
146	9989	+	TCAACGGAATTGACTCACCTCCACCCTGGTC
147	9524	-	ACTCAGACATCCTCAAGCAGCTGATGAA
148	9092	-	GAAGCAGGTCGTCTACGAATGGTTT
149	9197	-	AGTCAAAGTAGCCAGTCTGCATCTAGATA
150	9119	-	CTTTCTAAAAGATATCCTACTCCAAAA
151	9022	+	TTCCTATGGAGACTGTGCTCTGCCCT
152	8860	+	TTACCCAGGGGCACAAAACTGTAGAT
153	8842	+	TCTGATTCAACCCTGAGCCTGGCAAC
154	9093	-	AGCTATCAATCTGTCAATCCTGTCCG
155	8769	+	TCCTGGAACAGAGCTTTTCTTGGCCC
156	8768	-	AGTCATTTCTCCAAGTCCATAGCCAAGAC
157	8629	-	AGGGTTCAGTCTAGACATAGAATCTA
158	8820	-	AGGCACTGCATTCTTTCCGACTTTTGGTA
159	8591	+	TCCTGAAGATATGCCACAATGTCCT
160	8595	-	GAGGCCAAGAGCTCAGGTTGTAGCAAGAA
161	8558	+	TCTAAACTGTAATAAGGACTGCTAGGGCCT
162	8559	+	TCTAAGGCTATGAAGAATTCTGAGA
163	8531	+	TCTACGGCCATACCACCCTGAACGCG
164	8507	-	GGGCCTTCGCGATGCTTTGTTTTAATTA
165	8498	+	TAAACTTGTACCTCTAAACGCACTGACTTG
166	8495	+	TCATGAACAAACAAGTCAAAATACTTCCT
167	8394	-	TCAGACATCCTCAAGCAGCTGATGAA
168	8249	+	TCTTACTGTAGACTTGGCTTCGTTACC
169	8381	-	ATCCTCAGTATTCTTCATCTCTTGCTT
170	8260	+	TTTCCTGTAATAAAGTCTTTGCTTGCCT
171	8001	+	TGCTTTGGTATTAGGATTGGTATTCAGCT
172	8198	+	TTGTTAGAAACACTGCACAGGGAGTT
173	7856	+	TTGGCAACTAGGACCAGACATCACCCT
174	7821	+	TGGTTAATGAATCTGACTAGGAACT
175	7937	-	GACCTTAAAAAAAGATATCCTACTCCAGAA
176	7792	+	TCCGGACAAAGCTCTACTTAAAAGA
177	7772	+	TAGAGCCATTCTGACTGTGTGATACT
178	7756	+	TTCTCTAAAGAACTGAAACCTTGGCATAG
179	7642	+	TTGTTAGAAACACTGCACAGGGAGT
180	7670	+	TACGGCAGAAGTAAATCAGTAATACACACCT
181	7461	-	GAGGCCCAGGGTGCCTGCAACAGTCACA
182	7610	+	TCCTGTGGAGTCTCTGCTTTGCCCT
183	7390	+	TCTGTTCCATAGAACAAAGGCGCCT
184	7319	+	AGGGCACTGTAAGGTATAACAACATGTT
185	7421	-	AAGTCAAAGTAGCCAGTCTGCATCTAGATA
186	7194	-	AGCCGAGTGATCCACCGCTAAGAGTCGTA
187	7160	+	TTCTGTAGCAACAGTTAAAACGACCCTGATC
188	7100	+	TTCTTCAAGACTGCAAAGAGAACAT
189	7344	-	GGGCCTCGATCAGAAGGACTTGGGCCCCCCAC
190	7071	-	GGTCCTAGTGACTTCTGCTTCTTGCC
191	7032	+	CTGGAAATGAGAGAACATTGTTGGCAACT
192	7072	+	TTCTCATGGAGACTTTGCTTTGCCCT
193	7025	-	GTTAGCATGCCAGAGTCTCGTTCGTTAT
194	7002	+	TCTCTTCCTCATACTTGTAGTCTTTGGG
195	7017	+	TTCACCTGGAAGGAATGTCTGCCCC
196	6911	+	TCTGCCCCTTAGGACTTCTGTAAATC
197	6882	+	TGAACTAGATCTCCAGCTGTGGCAT
198	6959	+	TCACAAAACACAGAGGACTCTGACA
199	6977	+	TCCGGACAAAACTCTACTTAAAAGAA
200	6857	-	TTCTAAAAGATATCCTACTCCAAAA
201	6836	-	AGGCTTCAAGGGTACTAAGTGTTCAATTA
202	6815	-	ACAGTCTCATCATGACTTTGTTGAGT
203	6793	+	TGCTAAACACTGCTGACCTTCGCCT
204	6770	+	AGGGCACTGTAAGGTATAACAACATGT
205	6756	-	AGTCAGTCAAACGTGGTTGTGGGGG
206	6662	+	TACCACCCTGAACGCGCCCGATCTCG
207	6645	-	AGAAGCAGGTCGTCTACGAATGGTTT
208	6626	+	TTCCTATGGAGACTCTGCTTTGCCCT
209	6452	+	TTCTGTGGAAAGATTCCTTTGTGCC
210	6768	-	AATATTTCTACATCCTCTTCCAGAA
211	6506	+	TTCTGTGGAAAGATTCATTTGTGCC
212	6432	+	TTACTTTCCAGTCTGTGGGGCTTCC
213	6501	-	AGGATGCCAGCATGGTCAGGTTCTAATAA
214	6429	+	GTCTACGGCCATACCACCCTGAACGC
215	6384	-	CGGGCCTTCGCGATGCTTTGTTTTAATTA
216	6289	+	TTTTCGTGAGAGGTGAGCCTGAGCCC
217	6199	-	GCCTCAGAAGATAAACCATGAACAA
218	6192	-	GCCTTCGCGATGCTTTGTTTTAATTA
219	6044	+	TTCCTCAGGACAGTGTCTACTGACT
220	6120	+	TTAGGATGTTGACAACTTTGGGGGG
221	6043	+	GTGAAGAGTATAGGGTGATTGGAGGC
222	6021	+	TTCATGATAAACCTTGGCTAGAGCTG
223	5970	+	TTGAGTTTGACTATAGGCTGTATCCATC
224	5957	-	AGTGCCACAGCCTCACGGATTAAGA
225	5918	+	TTCCTATGGAGACCTCACTCTGCCCT
226	5917	-	CAGTCAGTCAAACGTGGTTGTGGGGGG
227	5783	+	CCACCCTGAACGCGCCCGATCTCGT
228	5860	+	TCGGATTGGACTCCTAGCTTGGAAAC
229	5747	+	TACCACCCTGAACGCGCCCGATCTC
230	5895	+	ACAGGATTGACAGATTGATAGCTCT
231	5689	-	TCCTGAAGTCCTTCAAAGCGCTATTCTA
232	5661	-	AGGGCTATTAAAGAGATTCTATGGGAA
233	5680	-	TGCCACGTGCTGTCATTTATTCTCTCCAA
234	5587	-	TTGAAGTTGGTACAGTCACTATGGAA
235	5593	-	TGAGGCCAAGAGCTCAGGTTGTAGCAAGAAA
236	5519	-	GGCCTTCGCGATGCTTTGTTTTAATTA
237	5529	+	TGCAACTGAAGGAACTATAGGATTT
238	5577	+	TTGCTCTGGATTAGGCTTTGGCTTA
239	5555	+	TATGGCACTGAGTAAGCCTAGGGAC
240	5510	-	AAGTCAGTTCAGTCAGTGTTTGGGTGGT
241	5463	+	TCTCTTCCTCATACTTGTAGTCTTTGGGA
242	5502	+	GGAGGTACTATGACTGGATTAGCCCT
243	5529	+	TATAGAATGCAATATAGAATGATGGCCT
244	5449	-	GGGCTCAAATCCATGTCCTCATGAT
245	5417	+	TCAAACTTCTCTTTACTCTTGGCTACC
246	5375	+	TTGCTCTGGATTAGGCTTTGGCTGA
247	5383	-	CAAATGCTTTCGCTCTGGTCCGTCT
248	5447	+	TTCTCAATGTCTTTATTGCTCTAATGCCT
249	5343	+	TTCTGTTGGCGCCTGTGACTCGGCC
250	5328	-	GCCGAGTGATCCACCGCTAAGAGTCGTA
251	5314	-	GAAGCAGGTCGTCTACGAATGGTTTA
252	5300	+	TTGAGTTTGACTATAGGCTGTATCCATCCA
253	5295	+	TTCAACCAACTGGACTGCAAACTTT
254	5295	+	TCTCAATGTCTTTATTGCTCTAATGCCT
255	5227	+	GTCTACGGCCATACCACCCTGAACG
256	5258	+	TAGAATGCAATATAGAATGATGGCCT
257	5197	-	AGAAGCAGGTCGTCTACGAATGGTT
258	5209	+	TTGCCCAGTTGGTAGACCCTGACCT
259	5177	-	CAGCCTCAGAAGATAAACCATGAACAA
260	5144	+	GAGCAAGAGAGATAGTTGTACTGAAAA
261	5149	+	TCCAAGTAGAACTCAGCAGTGTGTGC
262	5096	+	TACTGGAGAAAGTTGAGTGACTGGCATT
263	5032	+	TATGAAGAATTCTGAGACGTGTAAGT
264	5019	-	TGCCAGCATGGTCAGGTTCTAATAAGA
265	5004	+	TGTAGTTTCACGTTCTCCAGCTCGT
266	4955	+	TCTGAAAAAAGGACAGAATGCACTT
267	5164	-	AGGCACAAAGAACAGCGATCAAGGGA
268	4930	+	TGCTTTGGTATTAGGATTGGTATTCAG
269	4914	-	AGTCCTTCAAAGCGCTATTCTACGGTTA
270	4849	+	TCTGAATTGAGACTTCTTGGCCCCGTA
271	4876	-	AAGTCAAAGTAGCCAGTCTGCATCTAGA
272	4862	+	TCTGAAAAAAGGACAGAATGAACTTTGCA
273	4837	+	TGCAACTGAAGGAACTATAGGATTTGAAGT
274	4758	+	TTTCCAGAAAGTTTGAATTCACTTGGCCC
275	4804	+	TCTCTAGGCTGTAGGCTTGTAGCCCCT
276	4749	+	GTCTACGGCCATACCACCCTGAACGCGCCC
277	4767	-	ACTGACGATAGTCAAGATGACTCAAGA
278	4860	+	TGAAACAAAAAGTGACTCTTCTGGCAGCC
279	4740	+	TCTACGGCCATACCACCCTGAACGCGCCC
280	4740	+	CTGAACTAGATCTCCAGCTGTGGCATTC
281	4714	+	CTCTTACTGTAGACTTGGCTTCGTTACC
282	4727	+	TATAAAACGAGAAGGATAAAGGTAGGATT
283	4704	+	TTTCTGCAGAGCTCAGCAGTTCAGTG
284	4684	-	AGGATGCTGGAGGCAACAATCTTGGGA
285	4647	+	TGACCATGACACTGCTCTTTAGGCTGT
286	4623	+	TCCTGTAATAAAGACTTTGCTTGCCT
287	4624	-	CAGGAAAAGAACATTCATGATATAATCAAA
288	4545	+	TTTCCTGTATATTTTGAACTGGGTGGCT
289	4530	+	TCCTAATTCTGAGAACCTGTAAAAAT
290	4548	+	TTCATGATAAACCTTGGCTAGAGCTGC
291	4515	+	TCTGTAGAACACTCTCCTGATAGCATAAGG
292	4501	+	TAAAACGAGAAGGATAAAGGTAGGATT
293	4501	+	TCTACCCAAATGGACTGGAAACCTT
294	4479	-	TTCAGATTTCCGAGTCTCAACAGCAAA
295	4465	+	TTCTTGCCCAGTTGGTAGACCCTGACCT
296	4481	-	AACTATCTTTGTCCTGACTGCAAGTGA
297	4459	-	GGCCGACATCGCCGCTGACCCCGTGCGCT
298	4451	+	AGCAAGAGAGATAGTTGTACTGAAA
299	4419	+	TCCTAATTCTGAGAACCTGTAAAAA
300	4441	-	AGGCCGAGAGTCCATTCTAGAAATA
301	4442	+	TTCCTATGGAGTCTCTGTTTTGCCCT
302	4402	-	CGGTGATGCTCAAGAGACAAGTTCAGAA
303	4369	+	TCTTGGGACAGTGGACTACTTCTGA
304	4400	-	AGTCAGTCAAACGTGGTTGTGGGGGG
305	4388	-	AGTCAATTCAAGTAGAGCTTTGTCCGGA
306	4365	+	TCTTGTGAGAGATACAAGCGGGCCG
307	4360	+	TTCCTATGGAGACTTGCTTTGCCCT
308	4278	+	TTGAGTTTGACTATAGGCTGTATCC
309	4371	-	AGGGCAAAGCAGAGACTCCACAGGAG
310	4264	+	TGACCATGACACTGCTCTTTAGGCTG
311	4235	+	TTCCTATGAAGACTTTGCTTTGCCCT
312	4251	+	TCTGAAAAAAGGACAGAATGAACTTTGC
313	4236	-	GTCGATGATCAATGTGTCCTGCAATTC
314	4259	-	AGCATCTATCTCAGTCTCTCCCAGA
315	4191	+	ACTCAAGAATATACTGCTGAACATGAAC
316	4189	+	TTTGGGCTGATATTTCTAACCTTGGTACC
317	4221	-	ACAAGTGCCACAGCCTCACGGATTA
318	4168	+	TAGGCAAGAAATAGATTCATTAGGATAAG
319	4164	-	AGAAGCAGGTCGTCTACGAATGGTTTA
320	4160	+	TCCTGGAACAGAGCTTTTCTTGGCC
321	4122	+	TGAACTGGATTTTCGGTTCTGGGCT
322	4140	-	AGGATGCCAGCATGGTCAGGTTCTAATA
323	4085	+	TCCTGTAATAAAGTCTTTGCTTGCCT
324	4122	+	ATCTGAAAAAAGGACAGAATGAACT
325	4142	-	AGGCTCAGCTTTAGAGTCGTTTCGATACTA
326	4070	+	TTACTGTAGACTTGGCTTCGTTACC
327	4119	-	ACGTGCTGTCATTTATTCTCTCCAA
328	4066	+	TGCTTTGGTATTAGGATTGGTATTCA
329	4064	+	TTCATCTGGAACATACTCCTCTGCT
330	4080	-	GCTATCAATCTGTCAATCCTGTCCG
331	4054	+	ACTCAAGAATATACTGCTGAACATGAA
332	3938	+	TCCACAGCTATGAACCTCTTGTCCT
333	3959	+	TTCATGATAAACCTTGGCTAGAGCTGCC
334	3949	+	TTCCATGGTGCTGATTCTCTGGAGG
335	3915	+	TTCTACTTGGCTTGCTCACAGTCGTGACT
336	3766	+	TCCTGAAGGAAATCACAGCTGGTGGCTG
337	3893	-	GCCACGTGCTGTCATTTATTCTCTCCAA
338	3842	+	TCCACGAGGATGCAGGTTCTATCCCT
339	3759	+	TGCCCAGTTGGTAGACCCTGACCTC
340	3752	+	TCCGGACAAAGCTCTACTTAAAAGAA
341	3757	+	AGAGACAGTAGGATACTGAACAGCCT
342	3761	-	TCAGGATGCCAGCATGGTCAGGTTCTA
343	3729	+	TTCACATGGAGACGGACATTTAAATACC
344	3715	+	TTCCCTTGGAGACTTTGCTTTGCCC
345	3726	+	TCTAAACCTCTTTACCTCCCAAGGCCC
346	3721	-	AGGCACGAAGGTCAGATATCCAAACACAA
347	3663	+	TAGGCAAGAAATAGATTCATTAGGATA
348	3656	+	TTCTTCGGCAGCACTCAAACACTTGA
349	3696	-	AGGCAGGTCTCACAGCATTTTTCTA
350	3673	+	TCGGACGAGAGACTTAATGAAAACACCATA
351	3632	+	TCCAGTACAAGCTGTGTGCTCACCT
352	3626	-	TGCCAGAGTCTCGTTCGTTATCGGAATTA
353	3632	+	TCCTTTCTCTAGGCTGTAGGCTTGTAGCC
354	3628	-	AGGGCTCAAATCCATGTCCTCATGAT
355	3618	+	TAAGGCTATGAAGAATTCTGAGACGT
356	3602	+	TACCACCCTGAACGCGCCCGATCTCGT
357	3605	-	GGCCAGGTTTCTTCAAGAATAAGATGAAT
358	3578	+	TCTCTAAAGAACTGAAACCTTGGCATA
359	3582	-	AGGGATCAGTTCTTCCCTAGTCTCCAGA
360	3566	+	ACTCAAGAATATACTGCTGAACATGAACAG
361	3538	+	TCTCTTCCTCATACTTGTAGTCTTT
362	3584	+	TGACAGTAGGTATAAGACTTGGGCCT
363	3554	+	TAGTAAACAAGGCCTGTGGAGATATT
364	3512	-	AGGAGAGGAATTCAGAACTTGAAGA
365	3488	+	TGACTATCTTAACGCCTGTGACCCGTG
366	3527	+	TTCTGGAGTAGGATATCTTTTTTTAAGGT
367	3500	+	TCGGACGAGAGACTTAATGAAAACA
368	3452	+	TCCTGTGACAAATACTGAGCACTCATGCGCC
369	3432	+	TGGCACATGATAGACAATGAGAAGAT
370	3429	+	TTTCTGCAGAGCTCAGCAGTTCAGTGGTCT
371	3427	-	TAGCATGCCAGAGTCTCGTTCGTTA
372	3446	+	TACAAATTGACTGAGATGTGCTGTTGCT
373	3413	+	TGACTCAGAAGTGCTCGATAATGGT
374	3401	-	GATCCTCAGTATTCTTCATCTCTTGCT
375	3377	+	TTTAGCAACATGGATGCACCTAGAA
376	3356	+	TCTGAAAAAAGGACAGACTGAACTT
377	3344	+	GCAGAACAAAGGTGCATAGACTTTAGCCT
378	3317	+	TCACCTGGAAGGAATGTCTGCCCCT
379	3370	-	ACTGAGGCCAAGAGCTCAGGTTGTAGCAAGAA
380	3280	+	CCCCTTAGGACTTCTGTAAATCTAGA
381	3314	+	TGAACTGGATTTTCGGTTCTGGGCTCCT
382	3273	+	ACACAATGGACTATCATTCAGCCGT
383	3269	-	TGCCATTGGAGAATACAGACCTCGA
384	3263	+	TGAGTGTGGAACACAAACGAGCTTCAGCCT
385	3267	+	TTCCTATGGAGACTTTGCTTTGCCT
386	3251	+	TCTTGTGAGAGATACAAGCGGGCCGGGGA
387	3248	-	GCCGAGTGATCCACCGCTAAGAGTCGT
388	3263	+	TTCTATAGTGGATTCTAAAGGGCTT
389	3247	-	AGGCTAGAACGTCACTACAGGATAAAA
390	3238	+	CCACCTCTGAAACGGGGCTACCCGT
391	3240	+	TGCCGTGATCGTATAGTGGTTAGTACT
392	3226	+	TAGTAACTTCTGGATGTCTTTAGTGTCT
393	3230	+	TCCTGGTGATTGCTAGATGTGCTGTAGC
394	3220	+	TTTCCTGTAATAAAGACTTTGCTTGCCT
395	3215	+	TACACCATGCTCTGAAGGCCTCAGCT
396	3205	+	TTCTCTAGGCTGTAGGCTTGTAGCCCCT
397	3237	+	TCTGATCAAATCAACATGCATGTTAACCCT
398	3197	+	TGCAATAAATCCTCAGCTCGTAATG
399	3191	+	TAACTCTGTACCCTTTGAACAACAAATC
400	3167	-	GCCAGCATGGTCAGGTTCTAATAAGAGCA
401	3146	+	TATTCTCTAAAGAACTGAAACCTTGGCATA
402	3167	-	AGAGCTATCAATCTGTCAATCCTGTCCG
403	3144	+	TTCCAGGAGATTGGTTGTAGCCATG
404	3152	-	ACTATCTTTGTCCTGACTGCAAGTGA
405	3127	+	TTCACATGGAGACGGACATTTAAATA
406	3115	+	CTGGTACTCTTGACACATGGATGGG
407	3104	-	AGGCTTAGTGCTGACAACCCTGTGA
408	3117	-	GCTCAGAAAATACCTTTCAGTCATAGTGA
409	3087	+	TTCCATGGTGCTGATTCTCTGGAGGC
410	3106	+	TCTGATTTGACCCCCTAGCTTGGGAACT
411	3072	+	TCCAGTCTGTGGGGCTTCCCACCCAGG
412	3053	+	TCTCTTACTGTAGACTTGGCTTCGTTACC
413	3063	-	AGCGACGCTCAGACAGGCGTAGCCCCGGGAG
414	3059	+	TTCAAAGTCTGTAGAGTCAGTACCTATT
415	3051	+	TACCTGCAGATCCTGGCCTGGACTA
416	3035	+	TCTGAAAAAAAGGACAGAATGAACTT
417	3027	-	GGCAGGTCTCACAGCATTTTTCTAGACTA
418	3021	-	GACAGCCTCAGAAGATAAACCATGAACAA
419	3019	+	AAGGGGCAAACATTCAGAATTCAGGTGATC
420	2999	+	TGACTCAGAAGTGCTCGATAATGGTA
421	2999	-	AGGCCGAGAGTCCATTCTAGAAATATCA
422	3010	+	TCGAATCAGAGCTGTAGCCACCGGCCT
423	2977	+	TAGGAAGTGGAGTCTCTTGTACCATT
424	2983	-	AGGGCAGAGCTAGGTCTCCATAGGAA
425	2967	+	TCTTGGGACAGTGGACTACTTCTGATGTT
426	2933	+	CTGAACTAGATCTCCAGCTGTGGCA
427	2966	+	TCTGTACCCTTTGAACAACAAATCCTGATT
428	2921	+	TACGTGTCTAGTGACTCTGACCATGACA
429	2844	+	TCTGAATTGAGACTTCTTGGCCCCGTAA
430	2896	+	TAGGAAATAATAGGAGTGGATACATGTTC
431	2923	+	TCCAAGGACATGGCTCAAAATTATCT
432	2842	+	TTCTTCGGCAGCACTCAAACACTTGAGA
433	2824	+	TCCTCAACTGATAGACTGAGTCACCCT
434	2845	+	TCAACATACAGGATTGGTCAGGTGT
435	2835	+	TTGCACTCCGGATGTGCTGACCCCT
436	2821	+	ACCACCCTGAACGCGCCCGATCTCG
437	2805	-	GGGATCAGTTCTTCCCTAGTCTCCAGA
438	2785	+	TGACAGACTAACAGAGCCGAAAACGTT
439	2814	-	GGGCCCAAGGCATCAGTCTCTTTTCA
440	2784	-	GGGCAATGCAAAGTCTCCATAGGAA
441	2778	+	TTCTTGCCCAGTTGGTAGACCCTGACCTC
442	2828	+	TCCCATGGAGACTTTGCTTTGCCCT
443	2767	+	TGCTCTTTTTGAGAATCGGCTGTGGGC
444	2766	+	TCTAGGCTGTAGGCTTGTAGCCCCT
445	2749	+	AGCAAGAGAGATAGTTGTACTGAAAA
446	2764	+	TCCATGTAGAATAAATGAAGACCCT
447	2735	+	GTGAAGAGTATAGGGTGATTGGAGGCA
448	2724	-	AGCGGGTCGCCACGTCTGATCTGAGGTCGCG
449	2717	+	TTGCAACTGAAGGAACTATAGGATT
450	2715	+	TCCACGAGGATGCGGATCTGATCCC
451	2724	-	TCAGGATGCCAGCATGGTCAGGTTCTAATA
452	2705	-	GGGCCAGGATTGTTCCTACATCTTA
453	2697	+	TTGCTAAAATTTTAGTGACATGGCTGTACC
454	2714	+	TTCCTATGGAGTCTCTGCTTTGCCT
455	2674	+	TTTAGGCTGTGGCCTGTTCTTACCCA
456	2650	+	TTCTTCAAGAAAACCTCTACTTGGTCCT
457	2651	-	ACGAGCCGAGTGATCCACCGCTAAGAGTC
458	2648	+	TTCTGTAGCAACAGTTAAAACGACCCTG
459	2631	+	TTGGCGAAGATGGATTCCAGAGCAAAAGT
460	2618	+	TAAAACGAGAAGGATAAAGGTAGGATTA
461	2629	+	TTGAGTTTGACTATAGGCTGTATCCATCC
462	2617	-	GTTAGCATGCCAGAGTCTCGTTCGT
463	2597	+	CTGGAAATGAGAGAACATTGTTGGCAACTG
464	2591	+	TGGGAACGAATCTGACTATTCATGA
465	2601	+	TACCTATTATCCAGAGTCTGAACCT
466	2630	+	TCTTAAAAAAGGACAGAATGAACTT
467	2569	+	TTCCTATGGAGACTCTGCTTTGCCC
468	2561	+	TTCTGACTGTGTGATACTGTGCCTT
469	2568	+	TCAACGGAATTGACTCACCTCCACCCT
470	2553	+	ATGTAGAATGCTTGGCATAGGGCTT
471	2542	+	TTGACCTGGAGCCAATTATGTAGAACT
472	2555	+	TATACCTGAATCTAACACTTTGTAAATCCCT
473	2542	+	TCAACGGAATTGACTCACCTCCACCCTGGT
474	2540	-	TAGTTAGCATGCCAGAGTCTCGTTCG
475	2531	+	TGGTTAACGAATCCGACTAGGAACC
476	2535	+	TGACTTTGAAGGCGTATCCACATGATGT
477	2524	+	CCCAGGGGCACAAAACTGTAGATGT
478	2530	-	TTTCTAAAAGATATCCTACTCCAAAA
479	2520	-	AGCCGAGTGATCCACCGCTAAGAGT
480	2509	+	TCTGATTCAACCCTGAGCCTGGCAACT
481	2513	-	GCCCCCAGGACCTCACCTAAACCTA
482	2487	+	ACTTGTCTCAGTAGAATTCAGTGGCCC
483	2487	+	TACTGTGCCATCTTGTTCTTGAACCT
484	2478	+	CTGAGCCACCAGGGAATTCCGAAAA
485	2507	-	AGTCAGCCAGGAGTTATTATCGTCAGTTAT
486	2481	+	TCGGATTGGACTCCTAGCTTGGAAACC
487	2480	+	TAGTAAACAAGGCCTGTGGAGATATTACTC
488	2477	-	AGCGACGCTCAGACAGGCGTAGCCC
489	2440	+	TACTGTTTTTTAGGACTGAGTGGCCACC
490	2428	+	TCTATTCCCAGTATTGCCTTGAACTC
491	2424	+	GGCAAGAATAGTTAGCATGCTGGACCT
492	2478	+	TTCCTATGGAGACTTTGCTCTGCCCT
493	2410	+	TGCCGTGATCGTATAGTGGTTAGTA
494	2406	+	CTCTGTTCCATAGAACAAAGGCGCCT
495	2396	+	TCACTGTTGAAGTGTGGTCTGGCAG
496	2375	-	ACAGCAGGACTATGTTCCAGATGAA
497	2400	+	TTATTACAAACTGTTGAGTAGATTTTCCT
498	2397	+	TCAATGTCTTTATTGCTCTAATGCCT
499	2359	-	ACAGCCTCAGAAGATAAACCATGAACAA
500	2368	+	TTCAAAGTCATCCTGCCTGAGCTGCC
501	2347	+	TACGGCCATACCACCCTGAACGCGCC
502	2358	-	AGGCCCAGGGTGCCTGCAACAGTCACA
503	2343	+	TTCCTATTGAGACTTTGCTTTGCCCT
504	2347	-	GGCCAGGCTCAAGTAACACTCCATAAA
505	2340	+	TAGAGCACTGAATTGCAAGCCTGGGATT
506	2345	-	AAGTCAATTCAAGTAGAGCTTTGTCCGGA
507	2340	+	TCTGATTTGACCCCTAGCCTGAGAAA
508	2327	+	TTGGATAATGTTGCCTCTGTAAGCT
509	2326	+	TCTGAAAAAGGGACAGACGGAACTT
510	2325	-	TAGCATGCCAGAGTCTCGTTCGTTAT
511	2326	+	TTAGGGATGTAAACCTTTTAGGGACC
512	2323	-	TGATGCTCAAGAGACAAGTTCAGAA
513	2320	+	GAGCAAGAGAGATAGTTGTACTGAAAAT
514	2318	+	TTCGGCAGCACTCAAACACTTGAGA
515	2311	-	TGAGGAGAGGAATTCAGAACTTGAAGAT
516	2305	+	CTCCAGCTGTGGCATTCATCTTTGCATC
517	2304	-	ACAGTCAGTCAAACGTGGTTGTGGGGG
518	2313	-	ATCTGTGTTCAAGGGTCCACTGTGA
519	2295	-	AGACTGACGATAGTCAAGATGACTCAAGA
520	2290	+	AAGGGGCAAACATTCAGAATTCAGGTGAT
521	2267	-	GACAGCAGGACTATGTTCCAGATGAA
522	2291	-	GCTCAGATTCCTGTTCGCATCACCCGCG
523	2247	+	TTGGAAGAACTAAGGATGGCATTAGGCTC
524	2284	+	TTCCTATGGAGACTCTGCTTTACCCT
525	2244	+	TTCTCTAAAGAACTGAAACCTTGGCATAGGA
526	2237	+	TTGGTGTTGGATCCCTGGCTGGCCT
527	2242	-	GCCACGTGCTGTCATTTATTCTCTCCAATA
528	2232	-	GTCCTAGTGACTTCTGCTTCTTGCC
529	2234	+	ATTCTTAAAAGGCGCACATGGACTT
530	2262	-	AGTCCATTAGAAACCTGACGTCCTA
531	2228	+	GCTCTTTTTGAGAATCGGCTGTGGGC
532	2199	-	AGCCTCCCGAGTCCATGAAGTCAAAGTA
533	2203	+	AGGGGCAAACATTCAGAATTCAGGTGATC
534	2191	+	TCATGAACAAACAAGTCAAAATACTT
535	2232	+	TTTTCTTCCCCATTAGACTGTGTTGCCT
536	2188	+	TTTGTCCGGATAGATGCCCAAGAGTA
537	2190	-	AGTTACTGACAGGACAAGCTTACTTGAGA
538	2189	+	TTGGTCCTCCTTGGCTGTAGAGCCAGA
539	2171	+	TAAAACGAGAAGGATAAAGGTAGGAT
540	2176	+	TGAAACAGATTTAACAAATGGACAGTT
541	2169	+	TTTGGTTGAAGATTGCTCAGCATTTGGTT
542	2167	+	TCGGACGAGACTTAATGAAAACATT
543	2118	+	TTGAGTGTGGAACACAAACGAGCTT
544	2161	+	TTCTGTAGCAACAGTTAAAACGACCCTGT
545	2142	-	CGGCCAAGAGCTCAGGTTGTAGCAAGAAA
546	2127	+	TCACTCGGAACACATTTTGGCTACCCT
547	2115	+	TCTTGGGACAGTGGACTACTTCTGAT
548	2112	+	TGCAAGTTGCATGTAGACATCTGGGCCT
549	2111	-	GAAGCAGGTCGTCTACGAATGGTTTAGCA
550	2106	+	TGGGAAGATGGACTCACTTAGTAAC
551	2107	+	TTAGAAAATCTGTACAATCTGACCT
552	2100	-	AGTTCTTAGATGTAGCCAGTCTCTA
553	2107	-	AGGCTTCAAGGGTACTAAGTGTTCA
554	2096	+	TCTGAAAAAAGGACACAATGAACTT
555	2088	+	TAACTCTGTACCCTTTGAACAACAAATCCT
556	2075	+	TGATAAGAAACTTTTTATCTAGGCTGGAGA
557	2071	-	GATCTCTAGTCCTTAAGATTCTGTTCT
558	2060	+	TTCCTTTGGAGCCTCTGCTTTGCCCT
559	2070	+	TCAGAAGTAAAACAAGTAACCATACGAGTT
560	2039	+	TTCAAATCCAAATGTTCTGGGGCTCACCT
561	2038	+	TTTGTGGCACTTTAAAATTTGAACTGATT
562	2033	+	TACAAATTGACTGAGATGTGCTGTT
563	2032	+	TCGGATTGGACTCCTAGCTTGGAAA
564	2046	+	TTCCTATGGAGACTTTACTTTGCCCT
565	2018	+	TTCAAAGTCTGTGAGTCAGTGTCTC
566	2019	-	GCTCTCCAGAGACCATTGCCAAGGGGT
567	2010	+	TCCAGCTGTGGCATTCATCTTTGCATC
568	2001	+	TTGCTCTGGATTAGGCTTTGGCTTG
569	2008	-	TCCAAAATGGTAGCCATCCTCAGAGA
570	2018	+	TCAGAAGTAAAACAAGTAACCATACGAGT
571	1998	-	GGCCGACATCGCCGCTGACCCCGTGCG
572	1996	+	AAGGGGCAAACATTCAGAATTCAGGTG
573	1984	+	TTCAAAGTCTGTGAGTCAGTGTCTCTTCT
574	1987	+	TTCAGTAGGAGCCAATCTCTAGGGC
575	1979	+	TAAAGAACTGAAACCTTGGCATAGGA
576	1976	+	TTCCTATGGAGACTGTGCTCTGCCC
577	1978	+	TTCTTCAAGACTGCAAAGAGAACATCACA
578	1975	+	TTCACCTGGAAGGAATGTCTGCCCCT
579	1976	+	TTCATCTGGAACATACTCCTCTGCTGCTT
580	1968	+	TTCTTGCTGAGAGAAACCTTTCCTG
581	1968	+	ATACCACCCTGAACGCGCCCGATCT
582	1968	-	CAGGATGCCAGCATGGTCAGGTTCTA
583	1961	+	TTGCAACTGAAGGAACTATAGGATTT
584	1958	+	TAAAACCTGGACCTTGGCGTTCCCT
585	1957	+	TACTGGTTTTTAGGACTGAGTAATAGCCT
586	1950	+	TGGCACATGATAGACAATGAGAAGATAAG
587	1953	+	TAGCCATGTCAACGTTAGAACACCT
588	1931	+	TAGAAACTCGAATAGACTTGGCCTG
589	1950	+	TAATACTGCATTGCATACTTCAAAGCTG
590	1924	+	TTCCTATGGAGTCTCTGCTTTGCCCT
591	1921	+	TCTAAGGCTATGAAGAATTCTGAGAC
592	1919	+	TTCTGGAGTAGGATATCTTTTTTTA
593	1917	+	TCTGTAGAACACTCTCCTGATAGCATAAG
594	1919	-	CGAGCCGAGTGATCCACCGCTAAGAGTC
595	1916	+	TGACTTTGAAGGCGTATCCACATGATG
596	1883	+	TGCCGTGATCGTATAGTGGTTAGTACTC
597	1893	+	TAGGCTTGTAGCCCCTCTTGCTTCT
598	1881	+	TGACTCAGAAGTGCTCGATAATGGTAGT
599	1886	+	TACCCCAGTGCAGTAGAACTTCAGC
600	1880	-	ATGCCAGCATGGTCAGGTTCTAATA
601	1864	+	GCGGAATGTTAGTGTTTGTAGAAGGCTC
602	1861	+	TTACCCAGGGGCACAAAACTGTAGA
603	1885	-	AATGAAAGCTTCTACATTTGAGACCAGGC
604	1859	+	TCAACAGGGATGGGCATATAATTGT
605	1874	+	TTGACCCTGGGGCACTTGAAGGCTG
606	1859	-	CAGACATCCTCAAGCAGCTGATGAA
607	1849	+	GCTCGGAATCTGATTGTATGTGACT
608	1858	+	TTCCATGTCTAGGACTCTATGACCTTCCT
609	1849	-	AGCATGCCAGAGTCTCGTTCGTTAT
610	1841	-	GTTAGCATGCCAGAGTCTCGTTCGTTA
611	1845	-	CACTCAGACATCCTCAAGCAGCTGATGAA
612	1839	+	TCAGTCACTTTAGATTCACTCCTGCCT
613	1839	+	TCACACGTAGGCCTACCAATTTTGAAATT
614	1833	+	CCTCAGGATTGTTCTCTGAGAAGGAGCCT
615	1834	-	GATCTCTAGTCCTTAAGATTCTGTTCTC
616	1836	-	AATTAAGAGTGTGGACAGGTCTTCAAGA
617	1825	+	TTTGTCCGGATAGATGCCCAAGAGA
618	1834	+	TACCATATGATCCTGCAATACTTTTAATG
619	1821	+	TAGTAACTTCTGGATGTCTTTAGTGTC
620	1806	+	TCTGAATTGAGACTTCTTGGCCCCG
621	1803	+	GCTCGGAATCTGATTGTATGTGACTC
622	1795	-	AAGGCCTATCAGAGGTTCTGGTGTA
623	1793	+	TTCTGTTGGCGCCTGTGACTCGGCCC
624	1792	+	TGCCCTAGGAGAAGAGTTGGACCCT
625	1786	+	TCTGAAAAAGGGACAGACGGAACTTCTTT
626	1791	-	TGCTCCACTTGTGACTTGTTTGTTCATGA
627	1785	-	TATGAACTAGGGTCTTCAGATGGTTCTA
628	1777	+	TCTAAAAAAAGGACAGAATGAACTT
629	1771	+	AGAAAAGAAAGGTTGGATAGGAAGT
630	1771	+	TTACCTGTGGTCAGCTATGGTCTGAATC
631	1771	+	TCTCTAAAGAACTGAAACCTTGGCATAG
632	1770	+	TCTGAATTGAGACTTCTTGGCCCCGT
633	1767	+	CCTGCTGGAACTTCAATAGCAAATGCACC
634	1760	-	TCCCATTAGTTCAAGTTCATGCCAA
635	1759	+	TTGCCTGGTGAAGAGCATGAACCCT
636	1748	+	TCGGTAAAACAGACCTCTCCATCCAGCCT
637	1751	-	AGTCCCAGTCCTGGGCATATGTCCAGACAAA
638	1750	+	TTCAGGTGGAATTTAAGATGGTAGGCT
639	1744	-	AGCGGCGCCGGGGAGTGGGTCTTCCG
640	1757	-	AGTCCTGAGCAATATATATTTATCTTCAA
641	1732	-	TTGTAGAAGCAACGCCGAGTAGTTA
642	1727	+	AGGGGCAAACATTCAGAATTCAGGT
643	1722	+	TCCAAAAGAGATCTGAGTCCTGACCT
644	1717	-	GCATGGTCAGGTTCTAATAAGAGCA
645	1723	-	TAGGCCAAGAGCTCAGGTTGTAGCAAGAAA
646	1717	-	GGTGCCAGAGACCATGAAGCCACAGAA
647	1712	+	TTCAAAGTCTGTGAGTCAGTGTCTCT
648	1698	+	TCTAAAGAACTGAAACCTTGGCATA
649	1702	+	TAGAGAGACAGTGGATCGAATGCTT
650	1691	+	TTCTGTGGAAACGTTCATTTGTGCT
651	1697	-	GCTGAGGAGAGGAATTCAGAACTTGAAGAT
652	1690	+	TGAGAAGTTGTCAGATACTCTGTGGTC
653	1684	+	GTCTACGGCCATACCACCCTGAACA
654	1685	+	TGACCTCAACGGAATTGACTCACCT
655	1684	+	TTCATCTGGAACATACTCCTCTGCTGCT
656	1684	+	TTCCAGAAAGTTTGAATTCACTTGGCCC
657	1690	-	AATCTGTGTTCAAGGGTCCACTGTGA
658	1683	+	TTCCACCAGAGTTCACATGATTGTAAACC
659	1681	+	TTGTACCTCTAAACGCACTGACTTG
660	1682	+	TCATACTTGAACCCGAGCACCTGGGAAGT
661	1681	-	CATAACAGCTACAACTCAAGCAGAA
662	1677	+	GTAACTTTATGAACTGAAGGACCCT
663	1680	+	TCACAAGTGATCAGATATAGCTCCT
664	1676	+	TAGTGACTGGTCCTTTGTTCTTGGCATT
665	1673	+	TACCAAATGATCAAACCCTAAGACTT
666	1661	+	TTCCAGTCTGTGGGGCTTCCCACCCAGG
667	1677	+	TTTGCATCTAGTAACTCCAAACCCC
668	1670	-	AGCATGGTCAGGTTCTAATAAGAGCA
669	1658	+	TATACATGTAAGGATAACCTGACCC
670	1659	+	TCTGAAAAAAAGGACAGAATGAACT
671	1657	+	TCTCTAAAGAACTGAAACCTTGGCA
672	1658	+	TCACTCGGAACACATTTTGGCTACC
673	1642	+	TGGGAAAAGAATCTCAAAAGGAACGG
674	1633	-	AGTCCATGAAGTCAAAGTAGCCAGT
675	1639	+	GGACAGGATTGACAGATTGATAGCTC
676	1636	-	AGTCCCAGTCCTGGGCATATGTCCAGA
677	1641	+	GGCGGAATGTTAGTGTTTGTAGAAGGC
678	1629	+	GCGGAATGTTAGTGTTTGTAGAAGGCTCT
679	1629	+	TACAAGTATATGGCGGACAAGCTCT
680	1623	+	TTGGATAATGTTGCCTCTGTAAGCTGGCTC
681	1630	+	TTTAACGTCGAAGTAACTAGCATAACTGTT
682	1623	+	TCTGATTCAATCCCTAGCCTGGGAACCT
683	1622	-	AGGGCTATTAAAGAGATTCTATGGGA
684	1619	+	TTAGAAACTCGAATAGACTTGGCCT
685	1621	+	TTCTGGAGTAGGATATCTTTTTTTAAGG
686	1617	-	CTTCGGCCTTCAAAGTTCTCGTTTGA
687	1614	+	TGCAATAAATCCTCAGCTCGTAATGATC
688	1618	-	ACCAAAATAATTCTTCATCCAGGGA
689	1615	-	CTGAGTTCTTAGAGGATCTCCTGGGA
690	1612	-	AGGCCAAGAGCTCAGGTTGTAGCAAGA
691	1611	-	AACCGAAGTACAGAGCTACCACATGA
692	1603	+	TTCTTCAAGACTGCAAAGAGAACATCACAGC
693	1604	+	TCTGAAGCTTGTTGTGTAGTAAATCCT
694	1597	+	TCCGGAAGCTGAGATAAGTTAAAAT
695	1604	+	TAAGTCAGCATGGAATCACTAAGCCT
696	1613	+	TTGGAATGTAACCCCCATGGATAAGGGGGGGT
697	1591	-	AGGCTCAAGTAACACTCCATAAAAGATGAA
698	1588	+	TTTCGTGAGAGGTGAGCCTGAGCCC
699	1588	-	GTTTGAAGTTGGTACAGTCACTATGGAA
700	1585	-	GCCGAGTGATCCACCGCTAAGAGTCG
701	1580	-	GATCAGTTCTTCCCTAGTCTCCAGA
702	1579	+	TCTGAGGTTCTGAGGCTTGGTACTT
703	1586	+	TAGGCTGTAGGCTTGTAGCCCCTCT
704	1579	-	GGGCAAAGCAGAGACTCCACAGGAG
705	1573	+	TTCCCGTGGAGACTTTGCTTTGCCCT
706	1574	+	TGATAAGAAACTTTTTATCTAGGCT
707	1568	+	TCTGACCATGACACTGCTCTTTAGGCTGT
708	1578	+	TAGAATGATGGCCTGAGTCTAAGAAACCT
709	1558	+	TTTAGCAACATGGGAGGACTTAGAAAT
710	1567	+	TTCCTGGTGATTGCTAGATGTGCTGTAGC
711	1555	+	TACACCATGCTCTGAAGGCCTCAGC
712	1555	+	TATCCATGTAGAATAAATGAAGACCCT
713	1560	-	AGGTCCCTACAGTCTCATTCACCTGGA
714	1557	+	TCAAACTTCTCTTTACTCTTGGCTACCACC
715	1553	+	TTGCTCTTTTTGAGAATCGGCTGTGGGC
716	1550	+	TCCACAGGAGACAGGTGTAGACCCT
717	1548	+	TCAGACTCTGAATTGAGACTTCTTGGCCCC
718	1546	-	AGTCCCATTAGTTCAAGTTCATGCCAA
719	1547	+	TTCTGTAGCAACAGTTAAAACGACCCTGAA
720	1541	+	TTCCTTTGGAGACTTTGCTTTGCCCT
721	1547	-	CGGGTTGGCGAGTTTTCAGTCCAGA
722	1544	+	TGTTCCTCTGATCAAATCAACATGCATGT
723	1540	+	TAAGAGGGACTCACGGATAAAAAAGC
724	1538	+	TTCTGAGGAGATGTTCATTTGTGCT
725	1538	-	CCTCGGGCGAAGGAGCGTTCTAGAATCA
726	1536	+	CCCAGGGGCACAAAACTGTAGATGTATT
727	1533	+	TCCAGACAAAACTCTACTTAAAAGA
728	1535	-	AGGCTCCTACACTGACTGCCTGAGTTAGTA
729	1532	+	TTCTGTTGGCGCCTGTGACTCGGCCCA
730	1532	+	TTCCTATGGAGACCTCGCTCTGCCC
731	1526	-	AGCCGAGTGATCCACCGCTAAGAGTCG
732	1526	-	ATCCTCAGTATTCTTCATCTCTTGCT
733	1531	-	AGGCTCTACAAGTTTCTCCCCCAGGCA
734	1523	+	TCCCAGAAGCAAATTCATGTAGAGCAGTT
735	1522	+	TGAACTGGATTTTCGGTTCTGGGCTCC
736	1520	+	TTGGTCCTCCTTGGCTGTAGAGCCAGAGC
737	1519	-	TCCTTCAAAGCGCTATTCTACGGTTA
738	1519	+	AAAGAAGACCCTGTTGAGCTTGACT
739	1516	-	GCCAAGAGACTAGTTCCTTCATCAGATGC
740	1508	+	TAAAAGGAGAAAGACTGGCAAGCCT
741	1515	+	TTGGGATAGAACACGATGGGATGAT
742	1512	+	TTGATCTTTACATGGTGCTCTGGCC
743	1503	+	TTCACCAAAATGGACTGGAAACCTT
744	1506	-	AGGCGTTCAGTCATAATCCCACAGATGG
745	1503	-	ATCAATCTGTCAATCCTGTCCGTGT
746	1502	+	TTAAGGTATCACTGAATTTTGGACT
747	1502	-	ACCGAAGTACAGAGCTACCACATGA
748	1500	+	TACTACTTGGACTCGTTTGCTATGGAC
749	1498	+	TCTCTGGATGCTCTCTGAAAAACCT
750	1494	-	AGGCACGAAGGTCAGATATCCAAACA
751	1482	+	TAAAACGAGAAGGATAAAGGTAGGA
752	1478	-	GATGCCATCTTGGACTTCCATAGCTAGAGA
753	1474	+	TCATACTTGAACCCGAGCACCTGGGA
754	1477	-	TCCATTTAGAATGATGAGGCCCTACTGTA
755	1470	+	TCCACCTGAGATTTGTAGAAGTATACTTTG
756	1470	-	GGCTGCAGGGTATCCAGTCTTTATCCACA
757	1467	+	CCTGAGATTTGTAGAAGTATACTTTGCCA
758	1460	+	TTTCCTCAGGACAGTGTCTACTGACT
759	1470	+	TATGAAGACTAAACGACAAAGACAGAGCCA
760	1460	-	GATCTTCCGGGTAACTTGCTGCAGA
761	1458	+	TACTGTAGACTTGGCTTCGTTACCT
762	1459	+	AGGGAAAGAAACATTAAATTGATCAGCCT
763	1457	+	CCACCTCTGAAACGGGGCTACCCGTT
764	1457	+	TGGGAAAAGAATCTCAAAAGGAACGGG
765	1455	-	AAGTGCCACAGCCTCACGGATTAAGA
766	1454	+	TAACCTTGGATGAGTAGCTTAACCT
767	1452	+	TTCCTTCACTGTGAAATGGATGCCT
768	1449	+	TGAACTAGATCTCCAGCTGTGGCATTCA
769	1458	-	ACTGAGGCCAAGAGCTCAGGTTGTAGCAAGAAA
770	1447	-	CTTCGGCCTTCAAAGTTCTCGTTTG
771	1444	+	TTCCACTTGAGTTGTGTCTGCACTT
772	1437	+	TTCAAAGTCTGTAGAGTCAGTACCTATTCT
773	1436	-	CCTATCTTCCATCCTGTTCTATCCCAA
774	1448	+	TATACATGTAAGGATAACCTGACCCC
775	1433	+	TCTACGGCCATACCACCCTGAACGCGC
776	1436	-	GGGCCCAAGGCATCAGTCTCTTTTCACAGA
777	1426	+	TTTCTCTTACTGTAGACTTGGCTTC
778	1430	+	TTTAGCAACATGGATGGACCTAGAA
779	1426	-	GGTACATGTGCACAGTACAATTCTACTCAG
780	1423	-	ACGTGCTGTCATTTATTCTCTCCAATA
781	1420	+	TGACTCAGACTTTGAAAAACTTTTCTC
782	1420	+	TCTGAAAAAAGGACAGAATGAACTTTGCAG
783	1418	+	TTCTTCAAGACTGCAAAGAGAACATC
784	1413	+	TTCATTCTGGGAAGATGGACTCACT
785	1418	-	AGGCTTCAAGGGTACTAAGTGTTCAA
786	1413	+	TAAAGAACTGAAACCTTGGCATAGGAT
787	1410	+	TCACAAAACACAGAGGACTCTGACATTTA
788	1412	+	TGAAAATAACACAACGCTTAAGTCATCTGT
789	1410	+	TAGTTCTGTAGGGATCCTTATAACT
790	1408	+	TTCTTCAAGAAAACCTCTACTTGGTCC
791	1402	-	CCTGAAGTCCTTCAAAGCGCTATTCTA
792	1401	+	CTCCAGCTGTGGCATTCATCTTTGCATCC
793	1398	+	TCCCTGTTCTTGTGGACTGAAGAGACT
794	1398	+	TCTAAGGCTATGAAGAATTCTGAGACGT
795	1395	+	TTCACACTTGATTGTACCGCCTGAGA
796	1394	+	TCTAAACCTCTTTACCTCCCAAGGCCCC
797	1387	+	TCCTGAATTCCATTGAGCAAATGTGCTGCC
798	1387	-	AGCCGAGTGATCCACCGCTAAGAGTCGT
799	1383	+	TTTCAAGTCTCTGTTGCAGTTGCCT
800	1381	+	TCCAAGGAAATCGTGAGGCTGGCTT
801	1379	-	AACCAAAATAATTCTTCATCCAGGGA
802	1380	-	TGCCCAAATGAACCTCTCCACAGAA
803	1374	-	AGTCGGATTCCCCTGGTCCGCACCAGTT
804	1372	+	TTCTCTAGGCTGTAGGCTTGTAGCCCC
805	1369	-	CGGGTCGCCACGTCTGATCTGAGGTCGCG
806	1364	+	TTATATCTGAATATATTATGTTTCT
807	1360	+	TAGTGACTCTGACCATGACACTGCT
808	1360	+	TTCATACTTGAACCCGAGCACCTGGGAAGT
809	1359	+	TCTGAAAAAGGGACAGACGGAACTTCTT
810	1359	+	TTGTAAGTTGGGAACCATTTGTAGTAAA
811	1363	+	TACCAAAGCGTTTTGGATATGCACT
812	1353	+	TATGCTGAAAACTCCATCTTGTCCT
813	1354	-	AGTGAGGCCAAATAGCCACTTGCAGA
814	1351	+	TTCCTATGGAGTCTCTGTTTTGCCC
815	1348	+	TTTAGCAACATGGATGGACTTAGAA
816	1348	+	TTGTAAGTTGGGAACCATTTGTAGTA
817	1350	-	AGGCAGTGTACTAGATTGAGTCCAGA
818	1347	-	TGTCAGACTATTAGATTTCACTCATGGAA
819	1344	+	GAGAAAAGAAAGGTTGGATAGGAAGT
820	1347	-	TATCAGATCTTTGATCATCATCACACAT
821	1344	-	GAGTCAGGCCTTATATTTTGGAGTA
822	1343	+	TCCACGAGGATGCAGGTTCTATCCC
823	1343	+	TTCAAAGTCCGGCTTGTTTTGACATAACT
824	1343	-	TGCCAGAGTCTCGTTCGTTATCGGAATTAA
825	1343	+	TGTGGCTCACAACATAACTACTCGGC
826	1339	+	TAGGCATAAAACTCCATCAGCACCA
827	1337	+	TTATGAAACAGACTCCATTCTAACACT
828	1337	+	TTCCTGTGGAGTTTCTGCTTTGCCCT
829	1339	+	CCAATCAGAAGGAAATGATCCTGCAGCCCT
830	1335	+	TTGGCCTAGAAGAAACTTGGGAGAA
831	1327	+	TTGTACTGGAGAAAGTTGAGTGACT
832	1330	-	AGGCCAAAGATCTATTTTTTTATAA
833	1324	+	GTTGCTCTTTTTGAGAATCGGCTGTGGGC
834	1326	-	GGTGCCTGCAACAGTCACAGTCGTGAGCA
835	1318	-	AGGTGTTCAGTTTTGCTTTAGAGGG
836	1320	-	GGTTTGATACATATCCGACTTCTACAGGA
837	1319	+	TTCATAGGAATCTGGGTCAAACCTG
838	1317	-	AGGGTCAGGTCACCAGTGGTGTTAC
839	1313	+	TTGAATCCAAGGAAATCGTGAGGCT
840	1310	+	ATGGCAGGAGGTACTTGGAAGAACT
841	1308	-	AGCATGCCAGAGTCTCGTTCGTTATCGGA
842	1307	+	TAGGGATGTAAACCTTTTAGGGACC
843	1304	+	TTCTGCTGTATAGGAAAGTGACCCA
844	1306	+	TCCAGCTGTGGCATTCATCTTTGCATCC
845	1301	+	TCTAAAGAACTGAAACCTTGGCATAGGAT
846	1303	+	TAGAGAATCTGACATCACCAGTGCTGG
847	1300	-	AGGTTAGAGACACGCTGACTGCAGA
848	1299	+	TTCCACTTGAGTTGTGTCTGCACTTG
849	1299	+	TTGCTCTGGATTAGGCTTTGGCTGAA
850	1297	+	TTTAGCAACATGGGAGGACTTAGAAATT
851	1298	+	TTGGAATGTAACCCCCATGGATAAGGGGG
852	1295	+	ATACATGTAAGGATAACCTGACCCC
853	1293	+	TCTGGGACATCTGCCTTAAGGCCACT
854	1291	-	AGGTACAGCTTACACTCACTTCGGA
855	1289	+	GGAGGTACTATGACTGGATTAGCCC
856	1304	+	TTCCTATGGAGACTTTGCTTTACCCT
857	1284	+	TTGGGCTGATATTTCTAACCTTGGTACC
858	1290	+	CTGAGGTGTAGTTGCCCTGGATCCT
859	1286	-	AGGTCTCAGGAGTCAAAGCCCGCTA
860	1282	+	CTTTCCAGAAAGTTTGAATTCACTTGGCCC
861	1278	+	TAACTCTGTACCCTTTGAACAACAAA
862	1283	+	TAGGCTCTGGTGCATTAGTTTGCCCT
863	1277	-	CCTGAGTTCTTAGAGGATCTCCTGGGA
864	1273	+	TTTTTCCAAAGCAAAGCCGACTAGACATC
865	1274	+	TAACTGCTGCTTTAGATCTCTGGAACCC
866	1277	+	TCAAATGCTTTCACTGACATGTAGAA
867	1266	+	TTCCTATGGAGACTTAGCTTTGCCC
868	1273	+	TTTGCCCCGAGACTGAGTCTGACCT
869	1273	+	CTGGTACTCTTGACACATGGATGGGA
870	1266	-	AGAACAAGTTCTCTCTACACCTTGA
871	1262	+	ACCACCCTGAACGCGCCCGATCTCGT
872	1261	+	TAATAACTCAGGTAGTCAGTGTAGGAGC
873	1263	+	TCTGAATGACTTTAGATACTCGCATC
874	1257	+	TCCACAGGAGGGAGAGTTCTGAGCCT
875	1260	+	TATGTTGACAACATCTGACCTTAGCC
876	1249	+	TACCCAGGGGCACAAAACTGTAGAT
877	1253	+	TTCTCTTACTGTAGACTTGGCTTCGTTACC
878	1248	+	TAAGGCTATGAAGAATTCTGAGACG
879	1246	+	ACCCTGAACGCGCCCGATCTCGTCT
880	1255	+	TTCCTATGGAGACCTTGCTCTGCCC
881	1242	-	AAGCCTTGAAAGAGACAGTCTGGAA
882	1238	+	TTAGAACTACGTAATTTTATAACCT
883	1234	+	TTGGCGAAGATGGATTCCAGAGCAA
884	1230	+	TAGGCAAGAAATAGATTCATTAGGATAAGC
885	1229	+	TTCCTGTGGAGTCTCTGCTTTGCCCT
886	1242	-	AGTCTAGTTGATTTACAGTGTTGTGTCA
887	1227	+	TACTGTTTTTTAGGACTGAGTGGCC
888	1226	+	TATGTTGACAACATCTGACCTTAGCCATT
889	1228	-	ATCCCCGAGTTCTTAGAGTTTATCCCAA
890	1224	+	TAACGTCGAAGTAACTAGCATAACT
891	1226	+	TCATGATAAACCTTGGCTAGAGCTG
892	1221	+	TCTTGTTCTTGAACCTTACCTTGTGCC
893	1219	+	TAAAACGAGAAGGATAAAGGTAGGATTAT
894	1220	+	TCACTCGGAACACATTTTGGCTACCCTG
895	1216	+	ATGACGAAGAGAAACTCACTGCCCACAGA
896	1211	-	CTGGTTCAAAGTTCAGTGAAGGTGCTA
897	1205	+	AACCACAAATCCTGAAGAGCCTGAAG
898	1214	+	GAGAATAGGTTGAGATCGTTTCGGC
899	1220	+	TCCTGGGCTAGGAACTGCAATTGCA
900	1196	+	TTGGAAGCAAGGTCAAGTGTAAGAT
901	1205	+	TTCTGGAGAAACACTTCTATTGGGCTG
902	1203	-	GGGCCCAAGGCATCAGTCTCTTTTCACA
903	1192	+	TTTGCATCTACTAACCCCAAACTCT
904	1188	+	TATGTAGAATGCTTGGCATAGGGCT
905	1188	+	TCTAGGCTGGAGGCATTACATGACA
906	1186	-	ACTGTCTTTAGTCACTTATGATGGA
907	1186	+	TTGAATCAGAGCTGCAGCTGCCAGA
908	1186	-	CAGGATGCCAGCATGGTCAGGTTCTAATA
909	1185	+	TAGAGCACTGAATTGCAAGCCTGGGA
910	1183	-	GGATCAGTTCTTCCCTAGTCTCCAGA
911	1185	+	TATGTAGAATGCTTGGCATAGGGCTT
912	1183	+	CTGTCAGCCTGGATCCAATGAGCCT
913	1177	+	TCTGAGCACATGCTTCCTGGGGAAA
914	1181	+	ACTCAAAATCTCATGGACCAAGTGCGCC
915	1193	-	GCCCACACAGCTCAAATTCTAAGTCTA
916	1176	+	TACCCAGGGGCACAAAACTGTAGATGT
917	1178	+	TACTTTGATCTTATATGTGGCTAGAGCACT
918	1174	-	AGGGTTCAGTCTAGACATAGAATCTATGA
919	1164	+	TAAAATGTATGTTTGACCATTTCTGACCT
920	1170	-	ACCTCAAGCCAAAGCCTAATCCAGAGCAA
921	1166	+	TCTGACTTAGAAATATCCAGCCCTTCTGGC
922	1163	+	TCATGGTCTATCCCAGGAGACTGGACA
923	1162	+	TTCTCATGGAGACTTTGCTTTGCCC
924	1163	-	CCTCAGAGAAAATGTCACAAGTCGTGGTA
925	1161	+	TGACTCAGACTTTGAAAAACTTTTCT
926	1160	+	TGCCGTTTCACTTTTTTCCAGCCTTCTG
927	1157	+	TCTCTTCCTCATACTTGTAGTCTTTGG
928	1160	+	TCCGGACAAAACTCGACTTAAAAGA
929	1161	-	CAACCTGACAATACAGTTGATCAGCTCA
930	1157	+	TTCCTAGAGAGGCTATCTGGCTAAT
931	1155	-	GCGGGTCGCCACGTCTGATCTGAGGTCGCG
932	1154	+	TAACTGCTGCTTTAGATCTCTGGAACC
933	1149	+	ACCCAATTGTTCTTACTCTGACTTAAT
934	1152	-	GCTGGGGCATTTTCCCATAAGTCCTTAA
935	1148	-	CAATTCAAGTAGAGCTTTGTCCGGA
936	1146	+	TTTCTGCAGAGCTCAGCAGTTCAGTGG
937	1144	-	GAGGCCAAGAGCTCAGGTTGTAGCAAGA
938	1136	+	TCTGAGCTCACCAATTTCACCTCCAT
939	1137	+	AAGGGGCAAACATTCAGAATTCAGGTGA
940	1132	+	TCCAGGGCAGGTAAGATGAGCACCT
941	1138	+	TCAAATGCTTTCACTGACATGTAGA
942	1128	+	CCCAGGGGCACAAAACTGTAGATGTATTT
943	1126	-	AAGGCATAACAGCTACAACTCAAGCAGAA
944	1136	+	TCATGGTCTATCCCAGGAGACTGGACAG
945	1127	-	AGGTCCATAATCAAGAGTTCTGGGTA
946	1126	+	TCTAATTGGAGCTGTAACTGCCAGCCT
947	1132	-	AGGCTAAGCTTTAAGCATCATCAGA
948	1125	+	TAGGAGATGAGATGTGATAGAAAATG
949	1123	+	TAACTACTCGGCGTTGCTTCTACAGT
950	1122	-	GAACCAAAATAATTCTTCATCCAGGGA
951	1118	+	TTCCTGTGGAGACCTCACTCTGCCCT
952	1122	+	TTCCTATGGAGCCTCTGCTTTGCCT
953	1119	+	TTCAAAGTCTGTGAGTCAGTGTCTCTT
954	1120	+	TTGGAAAGCGGTGTTCTGTGTAGTT
955	1118	+	TCTGAAAAAAAGGACAGAATGAACTTT
956	1112	+	TCTAGGACTCTATGACCTTCCTCTTTAGCCT
957	1115	+	TAAGACTTGGAAAATGGATTGTTAAAGCCT
958	1111	+	TTATGTTGACAACATCTGACCTTAGCC
959	1113	+	TACTCTTCACCCCAAACATGTACTT
960	1110	-	CCAAAATGGTAGCCATCCTCAGAGA
961	1110	+	TCAAGACTGTCCCCAGCACAGGGTC
962	1108	+	TAGTCATTTCGTTCCTCATGAACCT
963	1106	+	TGCTGCTTTAGATCTCTGGAACCCA
964	1109	+	TTGAGTTTGACTATAGGCTGTATCCA
965	1108	-	TCTGGTTCAAAGTTCAGTGAAGGTGCTA
966	1091	-	AGGCATAACAGCTACAACTCAAGCA
967	1105	+	TCTGAAAAAAGGACAGAATGAACTTA
968	1092	-	ACAGTCAGTCAAACGTGGTTGTGGGGGG
969	1100	-	TGGCAAAAGTCTTACAGATCCGATGGAA
970	1086	-	TACATGTGCACAGTACAATTCTACTCAG
971	1088	+	TTCGGATTCTGTGAGATCAATTCTAGCCT
972	1088	+	TACAAATTGACTGAGATGTGCTGTTGCTC
973	1085	+	TAGGGGTTGAGGACTAAATGACATTGGT
974	1084	+	CTCCTGGAAGAGAAGGATTGGAGGGCT
975	1083	-	GGAGAGGAATTCAGAACTTGAAGAT
976	1082	-	ATCCTCAGGCTACAGTTTCAAAAATTA
977	1084	+	TTCTAAGACTTATATATTACTGGCT
978	1080	+	TTCATACTTGAACCCGAGCACCTGGGA
979	1079	+	TATGATGCATTCTGAGATTCCCTGCCT
980	1077	+	TAGAAGATACATGAAGAATTTAAAAGGCA
981	1079	+	TCTTCCCCATTAGACTGTGTTGCCT
982	1076	+	TCTGATTCGATCCCTAGCCTGGGAACT
983	1073	-	GGTTAAAGGCTATGACTCAGAGACTGGA
984	1073	+	TTGATCTTTACATGGTGCTCTGGCCACT
985	1074	+	TAGGCTCTGATGTACTAGGCTCCCCGGA
986	1071	+	TATCTGTTAAACTCCTTATATTTTT
987	1070	+	TTCTTGCCCAGTTGGTAGACCCTGAC
988	1072	+	TCCAAGGACAGTGAGATGCAGGAACT
989	1070	-	AGGCACTGCATTCTTTCCGACTTTTGGT
990	1069	-	AGGTACAGGCTGTCCTTCAAAGACA
991	1069	+	TTGGCTGTAGAGCCAGAGCTTGGGC
992	1067	+	TAGTATATGTGAACTTGGAAGTCCT
993	1066	-	GCCAGAGTCTCGTTCGTTATCGGAATTA
994	1066	-	AGGGCCCAAGGCATCAGTCTCTTTTCA
995	1063	-	TCAGGTGACCGACGTCTAGTAGGAATAGAA
996	1061	+	TTCGTGAGAGGTGAGCCTGAGCCCG
997	1061	+	CTGGAAATGAGAGAACATTGTTGGCAA
998	1061	-	GGCCTCGATCAGAAGGACTTGGGCCCCCCACG
999	1061	+	TACGGCAGAAGTAAATCAGTAATAC
1000	1058	+	TCCTCTAGAGGTGGTCATTTTGGAAA
1001	1060	-	AGGCTAGCGTTTGGAGGAAGTCCCT
1002	1059	-	AGCCAAGTTCAAAGTAAGTTCATTTA
1003	1057	+	GAGAATTCTGAAGAATGGGAGAACCTGGT
1004	1056	+	TGAACTAGATCTCCAGCTGTGGCATTCAT
1005	1055	+	AGCAAGAGAGATAGTTGTACTGAAAAT
1006	1054	-	AGTTAGCATGCCAGAGTCTCGTTCG
1007	1057	-	TCCCCGAGTTCTTAGAGTTTATCCCAA
1008	1052	+	TGACTCAGACTTTGAAAAACTTTTCTCT
1009	1051	+	TGGGAAAAGAATCTCAAAAGGAACGGGT
1010	1048	+	TGCAGCTGTAGCTTCAATTCAACCC
1011	1047	+	TGACCAGAGAATTCTGAAGAATGGGAGA
1012	1048	-	TCTGGTTTGGGATGGACATGCTATAAAA
1013	1043	+	AGAATTAGGATGTTGACAACTTTGGGG
1014	1044	-	GCTGGATCTTCCGGGTAACTTGCTGCAGA
1015	1042	+	TGACAGACTAACAGAGCCGAAAACGT
1016	1043	+	TATGGGTATGTAACAGCTGGCTACC
1017	1046	+	TGACAGGAAAACAAACAGCTCCCAGGGCTT
1018	1040	+	ATGGGAATCAGATCGCTAACAGGACT
1019	1042	+	TAATGGTCTAAAGATAATGTCCTCTGGTC
1020	1033	+	TATGAAGAATTCTGAGACGTGTAAGTGA
1021	1031	+	TAAACCTTAAGTATGTCTGCACTCA
1022	1028	-	CATGCCAAAGCAGACTTGTCCACTAA
1023	1029	+	CCCCCCACTGCTAAATTTGACTGGCTT
1024	1023	+	TCTGCCCCTTAGGACTTCTGTAAATCTA
1025	1025	-	ACTGTTTGAAGTTGGTACAGTCACTATGGAA
1026	1028	+	TTCCTGATCGATCCCAACTGTACTT
1027	1021	-	GAAGCAGGTCGTCTACGAATGGTTTAGC
1028	1020	+	TACTCTACTGTGTAGCATCTGAAACCT
1029	1020	-	GGGTGCCTGCAACAGTCACAGTCGTGAGCA
1030	1015	+	TGACTATCTTAACGCCTGTGACCCGTGC
1031	1017	+	TACGGCCATACCACCCTGAACGCGC
1032	1014	+	TTCTACAGTGGCTGTGGCTCGACCC
1033	1010	+	TTTCCATAGTGACTGTACCAACTTA
1034	1012	+	TGTTAAATCATGGTTGGCTGGGAGC
1035	1013	+	TAATAGCAAGTCAAGGTAGCATGAACT
1036	1009	-	GAAGTCAAAGTAGCCAGTCTGCATC
1037	1005	+	TCATACTTGAACCCGAGCACCTGGGAA
1038	1003	-	AGCCTCAGAAGATAAACCATGAACA
1039	1003	+	TGCTAAGGATTGTAGAACTGAAAGGT
1040	1000	+	TCCATAGAACAAAGGCGCCTAGGCTT
1041	1003	+	CTCCTTGGCTGTAGAGCCAGAGCTTGGGC
1042	998	+	TGACTCAGACTTTGAAAAACTTTTCTCTC
1043	999	+	TTCTGTGGAAATGTTCATTTGTGCT
1044	995	+	TCCGGACAAAACTCTACTTACAAGA
1045	995	+	AAAGAAGACCCTGTTGAGCTTGACTC
1046	996	-	AGGCGTTCAGTCATAATCCCACAGAT
1047	992	-	AGGGGTCCAACTTTATCAAAAGGAA
1048	993	+	TTCCCATGGATACTTTGCTTTGCCCT
1049	992	+	TCTGAATGACTTTAGATACTCGCAT
1050	992	+	GCAAGAGAGATAGTTGTACTGAAAATT
1051	989	+	TCTGAGTACATCCAGGCAGAGAGGCCGA
1052	989	+	CTGTGTGCTGATTGTCATGTTCTGATT
1053	988	-	AAGTCCTTCAAAGCGCTATTCTACGGTTA
1054	989	-	AGGCTGTGGCATAGTTCTATAAATATTA
1055	986	+	TAAGATTAGAGGCAGCTGTGTGCCT
1056	988	-	GGTATCCAAGTCAGCTACATTCTGTTGCA
1057	980	+	TCTCTAAAGAACTGAAACCTTGGCAT
1058	981	+	CCACCTCTGAAACGGGGCTACCCGTTC
1059	972	-	AGGCTAGAACGTCACTACAGGATAA
1060	969	+	CTGGACCTGTCAACTACACTGACCACT
1061	967	+	TCCATGTAGAATAAATGAAGACCCTTAGCCT
1062	971	+	TTCCTGTGGAGCCTCTGCTTTGCCCT
1063	966	+	TTCCTATGGAGACTTTGCTTTGCCTT
1064	966	-	ATTTTGGATTCTTACAGGTGACAAA
1065	965	-	GGGCCAGGATTTCAGAGTATGTGCA
1066	964	-	AGGCATAACAGCTACAACTCAAGCAGA
1067	962	+	TGCCCCTTAGGACTTCTGTAAATCT
1068	959	+	TCTTCGGCAGCACTCAAACACTTGA
1069	960	-	GAGTCCATGAAGTCAAAGTAGCCAGT
1070	959	+	TTCAAAGTCTGTAGAGTCAGTACCTATTC
1071	956	+	TCTGATTCAACCCTGAGCCTGGAAA
1072	961	-	GCCCGATATGAGTTCACAGCTAGCAA
1073	950	+	AACTCTGATTCAACCCTGAGCCTGGCAA
1074	950	+	GTCAGCTAAGCTAAGCTATCGGGCC
1075	956	+	TCGAATCAGAGCTGTAGCGCCAGCCT
1076	949	+	TAGGCAAGAAATAGATTCATTAGGATAA
1077	947	-	AGCTACTAGATGGTTCGATTAGTCT
1078	944	+	TTCTCTAGGCTGTAGGCTTGTAGCC
1079	945	+	TGATAAGAAACTTTTTATCTAGGCTG
1080	944	+	TTCTGGAGTAGGATATCTTTTTTTAAG
1081	944	-	TCAAGCCAAAGCCTAATCCAGAGCAA
1082	941	+	TCTGACCATGACACTGCTCTTTAGGC
1083	941	+	TAAGGCTATGAAGAATTCTGAGACGTGT
1084	939	-	CCACTTCGGCCTTCAAAGTTCTCGT
1085	941	+	TTCTGGATAACTTGCGGTAACTTCTGCC
1086	941	+	TCTGATTCGACAGCTAGCCTAGGGA
1087	938	+	TTCAGATCTGAACCGAGTCGCTAAAATG
1088	937	+	CTAAGGCTATGAAGAATTCTGAGAC
1089	936	-	GGTGCCAGAGACCATGAAGCCACAGAAA
1090	937	+	TCAGTCTTGACTGTTGATGAACCCT
1091	936	+	TAAGAGGAAAAGTACATATCGAGGGCT
1092	934	+	CCACACAGACTAGTAGATAAAATAGAGG
1093	934	-	AGTTACTGACAGGACAAGCTTACTTGAGAA
1094	931	+	TCACACTTGATTGTACCGCCTGAGAA
1095	933	-	TTTGAAGTTGGTACAGTCACTATGGA
1096	930	+	TTGAGTTTGACTATAGGCTGTATCCAT
1097	929	+	AGCATGAAAGAATCCGAATGAACTG
1098	928	+	TATAAAACGAGAAGGATAAAGGTAGGAT
1099	928	+	TGGCACATGATAGACAATGAGAAGA
1100	926	+	TTGTTTTATGATAGGAATTGTGCCT
1101	925	+	TCTCTAAAGAACTGAAACCTTGGCATAGGA
1102	924	+	TCTAAAGAACTGAAACCTTGGCATAGGA
1103	929	-	ATGCTCGCCCCACAGAAACATCAGA
1104	924	+	TAGGACTCTATGACCTTCCTCTTTAGCC
1105	923	+	TTCCTGTTGAATCCTGAAGACTTGCATCC
1106	923	+	TTGCTCTGGATTAGGCTTTGGCTTAAA
1107	922	-	TTTGGGAAGCCCCACAGACTGGAAAGTAA
1108	920	+	TCTTGATCTTTACATGGTGCTCTGGCCA
1109	921	-	AGCCACAAGTGGACTCAGTCCTAAA
1110	917	-	AGGCCTCAGGGAATATACTCATACATAGA
1111	916	+	TAAACTGTAATAAGGACTGCTAGGGCC
1112	916	+	TTCGGACGAGACTTAATGAAAACAT
1113	915	-	AGCGACGCTCAGACAGGCGTAGCCCCGG
1114	917	-	CAGCCTGTGGGCATTTTTACCCCTTGT
1115	912	-	GCATGCCAGAGTCTCGTTCGTTATCG
1116	911	-	TGAGCAGAGCACGGAGGTCAAACATTA
1117	910	+	TCCACTTGAGATCTTTGGCTGCTTCCATA
1118	909	+	ACTGACTCCTAGATCAGATGAACCT
1119	908	-	ACCTATGGGGAGTCCTCAGATGTTCA
1120	910	+	TTGGAATGTAACCCCCATGGATAAGGGGGGGA
1121	908	+	TTCAACCAAATGGACTGGAAACCTT
1122	908	+	AGTAAGGTCAGCTAAGCTAAGCTATCGGGC
1123	906	+	TTGCTCTGGATTAGGCTTTGGCTGAAGG
1124	905	-	ACTAAGAATAGTTCTTCGCGGCCACA
1125	904	-	AGGAGACTTGGTGCCATATGCCAGA
1126	903	+	TCCTATGGAGACTTTGCTTTGCCCT
1127	900	+	TTACTTTCCAGTCTGTGGGGCTTCCCACCT
1128	900	+	TCCTAATTCTGAGAACCTGTAAAAATG
1129	901	+	TAGGCTGTAGGCTTGTAGCCCCTCTT
1130	898	-	AGCTGCTCTGCTACGTACGAAACCCCGAC
1131	898	+	TCAGGTTCACATGTTGGTTTATGTT
1132	896	+	TCTGAGACGTGTAAGTGAAGATGCCT
1133	898	+	TCTGAGAAAAGGACAGACTGAACTT
1134	895	+	TTCTAAGTACTGGAGCCTGCAGGCT
1135	895	+	GAGGTACTATGACTGGATTAGCCCT
1136	895	-	AGTGTCGATGATCAATGTGTCCTGC
1137	892	-	AGGTACAGCTTACACTCACTTCGGACA
1138	892	+	TGACCAGAGAATTCTGAAGAATGGGAGAA
1139	894	-	GGTGGCTAGAAATTTTCTACAGTAAACAA
1140	892	-	GGGTGCCTGCAACAGTCACAGTCGTGA
1141	892	+	TATGAAGACTAAACGACAAAGACAGAGCC
1142	891	-	GGCCGACATCGCCGCTGACCCCGTGCGCTC
1143	892	+	TTCCTATGGAGTCTCTGCTTTGCCC
1144	891	+	TACTGGAGAAAGTTGAGTGACTGGCA
1145	890	+	TCTCAGCAGACTCTGAAAGGGAAGGC
1146	890	-	ATTCAGAGTTTAGTGCCGAGGTGCA
1147	887	-	AGAACCGAAGTACAGAGCTACCACATGA
1148	885	+	TGCCTGTGTCGTAGTCTCTAGCCCT
1149	881	+	TCCATGGTGCTGATTCTCTGGAGGCCCT
1150	883	+	TTGGGATAGAACACGATGGGATGATTT
1151	883	-	GGTCAGGATGCCAGCATGGTCAGGTTCTA
1152	882	-	AATACTTGTCACTTGTCTATCACGA
1153	880	+	TCTTACTGTAGACTTGGCTTCGTTA
1154	881	+	TGGTGAACGAATCCGACGAGGAACC
1155	878	+	TACTGTTTTTTAGGACTGAGTGGCCACCT
1156	877	+	TCAGAACCACAAATCCTGAAGAGCCT
1157	878	-	GGCCAAGTCCAGAGATGCCTATAGA
1158	878	+	TATGAATGTAGGACCTAGTCAGGGT
1159	877	+	TGACCTGGAGCCAATTATGTAGAACT
1160	876	-	AGGCCTCAGGTTGTACCGAACAGAG
1161	875	+	TCTGAAAACAGGATACAGCAAACTTCTTTGC
1162	875	+	ACTGAAGAGACTGAGGCCCGAGAGC
1163	872	+	TCTGAACCGAGTCGCTAAAATGGAG
1164	874	+	ATAGCTTCTATTACATCATGATTGGACT
1165	873	+	TTCCTTGAAAAAGACACATGCACTG
1166	872	-	TCATTTTGGATTCTTACAGGTGACAAA
1167	870	+	TCCTGTATATTTTGAACTGGGTGGCT
1168	870	-	AAAGTAGCCAGTCTGCATCTAGATA
1169	866	+	TTCCTATTGAGACTTTGCTTTGCCC
1170	867	+	TAAAAAAGCCTTGTAGATAACTACGTGC
1171	865	+	TGACTCAGAAGTGCTCGATAATGGTAGTT
1172	862	+	ATGGGATGTTTGCGTAGATAAGGCA
1173	863	-	AAGGCCAAGAGCTCAGGTTGTAGCAAGAAA
1174	861	-	GGCCAAGAGCTCAGGTTGTAGCAAGA
1175	864	+	TGGGTGCTGGAACCTTCTCTCTGCCT
1176	861	+	TACCACCCTGAACGCGCCCGATCTCA
1177	861	+	TTCAACAAAATAGACTGGAAACTAT
1178	860	+	TCTGATTCAACCCCTACCCTGGGAACT
1179	862	-	TCCCAGGTCATTCACTCAGTCATGAA
1180	859	+	GAGGAACCAGAAACTCCAGAAGCCT
1181	857	+	TAAGAACATGGCCTAGAATCTGAGC
1182	852	+	GCGGAATGTTAGTGTTTGTAGAAGGCT
1183	854	-	AGCCAGTCAGTGTAGCGCGCGTGCA
1184	854	+	TCCTGATCGATCCCAACTGTACTTG
1185	856	-	TGCCCAGGCATAGTTCACCATCTTTCG
1186	850	+	TCTCTAGGCTGTAGGCTTGTAGCCCC
1187	852	-	GAGCTATCAATCTGTCAATCCTGTCCGT
1188	849	+	TGGCCATCATGCACTGTAGGAGGGC
1189	849	-	GGGTGGCTAGAAATTTTCTACAGTAAACAA
1190	848	+	TAACCTGAGGTGTTCAGGCAGGACT
1191	847	-	AGCAGGTCGTCTACGAATGGTTTAG
1192	844	+	TTCTCTAAAGAACTGAAACCTTGGCATAGG
1193	843	-	GAAGCAGGTCGTCTACGAATGGTTTAG
1194	846	-	CAGGGGAAAAGCAGTGACTTCATAGGAG
1195	845	+	TTAACTGCTAGGCCATCAGGGAATT
1196	843	+	TTCTATCTTCAAACTGTAAAGGACCCGAGG
1197	843	+	TTCACATGGAGACGGACATTTAAATAC
1198	843	+	TAAAGAACTGAAACCTTGGCATAGG
1199	842	+	TCTTCTTCATCTCCGTGTCCTACGTGT
1200	841	+	TAATTCTCGGTTTCACATCTGTAGCC
1201	842	+	TCTTATTTGACCCCTAGCCTGAGAA
1202	840	+	TCCGATTCAACCTCTACCCTGGGAA
1203	841	-	GGGCCTTTGGGAGATAATTAGGTTTAGA
1204	836	-	GGTCGCCACGTCTGATCTGAGGTCGCG
1205	837	-	ATTCTTTGCTTCATTCTCATCCGGA
1206	835	+	TTCATGATAAACCTTGGCTAGAGCTGCCCA
1207	834	-	AGGCTAGAACGTCACTACAGGATAAA
1208	835	-	AAGTCTAGTTGATTTACAGTGTTGTGTCA
1209	833	+	GTCTACGGCCATACCACCCTGAACGCGC
1210	831	+	CTGGAAACAAGTCTCTTCTGCCACT
1211	834	+	ATCATCACTGTACACTTTGAAGCCT
1212	831	+	TATCTCAGTCTTGACTAGAACACTTTGACT
1213	827	+	TATCACACGTAGGCCTACCAATTTTGAAAT
1214	826	+	TCAGCAGCTGGAACAAAGAGCCCCC
1215	826	+	TCTATCCTAAAAGACTGGATATTGTTCCCT
1216	825	+	TTAAGAATTTTGCTAAGTCTACTCTGCCT
1217	825	-	TCGATGATCAATGTGTCCTGCAATTC
1218	824	+	TGCTGTACAATGTCTCTAGACTTAGCCT
1219	824	+	CAGATACTCTGTGGTCAGGTGCCCCT
1220	823	+	TCAGTTGCCCATTGTCTGAAGACTG
1221	822	+	TTCACATGGAGACGGACATTTAAATACCT
1222	819	+	TATGCTGTACAATGTCTCTAGACTT
1223	819	+	TCATGATAAACCTTGGCTAGAGCTGCCC
1224	820	+	TCGAATCGGAGCTGTAGCTGCTGGCCT
1225	818	-	AACTAAGAATAGTTCTTCGCGGCCACA
1226	816	+	TTCCAGTCTGTGGGGCTTCCCACCCAG
1227	823	-	GGGCCTCGATCAGAAGGACTTGGGCCCCCCACG
1228	816	+	TCTACGGCCATACCACCCTGAACGCGCCCG
1229	812	+	TTCAAAGTCTGTAGAGTCAGTACCTAT
1230	814	+	TTGGAATGTAACCCCCATGGATAAGGGGGG
1231	812	+	TCTAGGCTGTAGGCTTGTAGCCCCTCT
1232	811	+	CACTTTCCAGAGAAAGTCTAGCTGTGTT
1233	809	-	ACTATACCTAATCTCCTGGGATGGA
1234	808	-	AGCATGGTCAGGTTCTAATAAGAGCATA
1235	813	+	TACTCGGCGTTGCTTCTACAGTGGC
1236	809	-	ATGCCAGAGTCTCGTTCGTTATCGGAATTA
1237	807	+	TTCCATGGTGCTGATTCTCTGGAGGCCCTT
1238	807	+	TGGCAACTGAGAAGACTGGAAGTTAACTC
1239	806	+	TCTAAGGCTATGAAGAATTCTGAGACGTG
1240	808	-	AGGCATGCACAGATGTCACTTTTAGCAGA
1241	806	-	TCATGCCAAAGCAGACTTGTCCACTAA
1242	806	-	AGTTAGCATGCCAGAGTCTCGTTCGTTAT
1243	805	+	TCGAGTCTGCGCTTTTTACTTGCCT
1244	805	+	TTGCTCTGGATTAGGCTTTGGCTTAA
1245	805	+	TTCCTGTGGAGACTTTGCTTTGCCT
1246	805	+	TACAGCAGATTGAGGCACTGGAGCTT
1247	804	+	CCAGAAAGTTTGAATTCACTTGGCCC
1248	804	-	GAGCCGAGTGATCCACCGCTAAGAGT
1249	802	+	TATTCTCTAAAGAACTGAAACCTTGGCAT
1250	798	+	TGAACTGGATTTTCGGTTCTGGGCTC
1251	800	-	AGTTAACAGTTCTCCCTTCTCATTTTA
1252	800	-	CAGGATGCCAGCATGGTCAGGTTCTAATAA
1253	802	+	TTCCTGTGGAGACCTCGCTCTGCCCT
1254	797	+	GACCAAGATTGTGAAATGGAGACAAGT
1255	797	+	TTACCCAGGGGCACAAAACTGTAGATGTA
1256	797	+	TTCCTATGGAGACGTTGCTCTGCCCT
1257	797	+	TTGGAAAGTGGTTTTCTAATGTATTTGGGC
1258	795	+	TCCAAGGACATGGCTCAAAATTATCTA
1259	793	+	TCCTCGTGGATACTAGTCAGATTCA
1260	793	-	TTTCAGATTTCCGAGTCTCAACAGCAAAT
1261	792	-	GGCTCAGATTCCTGTTCGCATCACCCGC
1262	791	-	GTCGATGATCAATGTGTCCTGCAATTCA
1263	793	+	TAGGACTCTATGACCTTCCTCTTTAGCCG
1264	791	+	TCCATGGTGCTGATTCTCTGGAGGCC
1265	791	+	TGACCAGAGAATTCTGAAGAATGGGA
1266	791	-	TTCTATCAGGTTCCATCACAAGTGA
1267	790	+	TCTCCAGCTGTGGCATTCATCTTTGCATC
1268	790	+	TTCAGGCTGATTAGGACGTGGGACCC
1269	793	+	TGCTAATTCACGCGGAAACTCGGAGCCT
1270	789	+	TAATCTAGTGACTAGAACAGACTTTGCGCC
1271	790	-	AGGTCAGGATGCCAGCATGGTCAGGTTCTA
1272	790	+	TTCTGGAGTAGGATATCTTTTTTTT
1273	788	+	TTCTTCGGCAGCACTCAAACACTTG
1274	787	+	TTCCCATCCAGACACTAAAGCGCTC
1275	786	+	TCCTGAAGGAAATCACAGCTGGTGGC
1276	787	+	TACCAAATGATCAAACCCTAAGACT
1277	785	-	GGCCCAGGGTGCCTGCAACAGTCACA
1278	789	+	TTCCCATGTAGAAGAAACAGAAAGA
1279	785	-	AGGGGCCTTTGGGAGATAATTAGGTTTAGA
1280	784	+	TTTCCAGAAAGTTTGAATTCACTTGGCC
1281	784	+	TCTGGATAACTTGCGGTAACTTCTGCCT
1282	782	+	TAAGCAACTCGTTCTCTGAAGGTGGT
1283	782	+	GAGACAGTAGGATACTGAACAGCCT
1284	781	+	TTCCTATGGAGACTTAGCTTTGCCCT
1285	783	+	TCCAAGGACAGTGAGATGCAGGAAC
1286	781	+	TCTACGGCCATACCACCCTGAACGCGCCCGA
1287	779	+	TACTTGTAGTCTTTGGGAGAGTCCT
1288	780	+	TCCGGACAAAACTCTACTTAAAAGAAA
1289	779	+	TGACTGAACCTAGAAGACGCTAAGTTGG
1290	777	+	TACCAACTTGAGGAATCTCTGAAAT
1291	779	-	TCGCGGGTTGGCGAGTTTTCAGTCCAGA
1292	775	-	GCGACGCTCAGACAGGCGTAGCCCCG
1293	775	+	TTCAAAGTCATCCTGCCTGAGCTGCCC
1294	775	-	GCTGGGGCATTTTCCCATAAGTCCTTA
1295	774	-	AGGCGCGTTCAGGGTGGTATGGCCGTAGA
1296	774	-	GAGCCGAGTGATCCACCGCTAAGAGTCGTA
1297	772	-	GGCCAGCGAGAGCTCACCGGACGCCG
1298	770	+	TAAGATTTCAAATGGCAAGAACCCT
1299	769	-	GCCTCGATCAGAAGGACTTGGGCCCCCCAC
1300	769	+	TTCTCTAGGCTGTAGGCTTGTAGCCCCTCT
1301	769	-	AAGAATAGTTCTTCGCGGCCACAAGA
1302	767	+	TCTGAGGCTTGGTACTTTCTGCCACT
1303	766	+	TTCCTGTTGAATCCTGAAGACTTGCATCCA
1304	767	+	TAAGAATGGAACCTGCTGACAACTTGG
1305	766	+	TCCAGACAAAACTCTACTTAAAAGAA
1306	765	+	TAAGAATGGAACCTGCTGACAACTT
1307	766	-	GCTCCACTTGTGACTTGTTTGTTCATGA
1308	770	+	TCCGATGACGTCACTCTGAATGCCT
1309	764	-	AGCTTATCTACAGAACAACTTGGACATAGA
1310	764	-	AGGATAACAGAATTTCATGGTCAGGA
1311	764	+	TAAGGATCTGGCACTGGCACAAGCT
1312	759	+	TTATTACAAACTGTTGAGTAGATTTTCCTC
1313	761	-	GTCCCAGTCCTGGGCATATGTCCAGACAAA
1314	758	+	TCACATGGAGACGGACATTTAAATACC
1315	758	+	TAGGATCTTGGACACAGGCAAAAACAGGC
1316	757	-	GGGCCAGGATTGTTCCTACATCTTAAAA
1317	757	+	TGACAGTAGGTATAAGACTTGGGCC
1318	753	+	AACTCTGATTCAACCCTGAGCCTGGC
1319	754	+	TTGCTGCAAATGGCGTTATGTCATT
1320	751	+	TTCTGTGGAAAGATTCCTTTGTGCCA
1321	756	+	ATCTGTAAAACTACTCGGGAATGCGCATT
1322	750	+	TACCATATGATATCACTTATAACTG
1323	750	+	TATAACTCTGTACCCTTTGAACAACAAATC
1324	750	-	GCCAAGTTCAAAGTAAGTTCATTTA
1325	749	+	AGGGGCACAAAACTGTAGATGTATT
1326	752	-	TTAGCCAAAGCCTAATCCAGAGCAA
1327	748	+	TCAAACTTCTCTTTACTCTTGGCTACCA
1328	748	+	TCTAGTTGTAACAGAAAGGAGCCCT
1329	747	-	CCACTTCGGCCTTCAAAGTTCTCGTT
1330	747	+	TGTCTGTCAATCTTCGTAGTTCTTGA
1331	746	-	TTCCTCTGGGCACATCATCTTAACAAAT
1332	746	+	TTCCTATGGAGACCTTGCTTTGCCCT
1333	744	+	TAGGATGTTGACAACTTTGGGGGGTG
1334	744	-	AGGCTTTGTAGTCTTACAGCAGCAGA
1335	745	+	TCGAATCAGAGCTGTAGCCACCGGA
1336	743	-	AGTGCCAGGGCTGTCCACGAGCTCA
1337	741	+	TAAGACTTGGAAAATGGATTGTTAAAGCC
1338	739	+	TCCATGGTGCTGATTCTCTGGAGGCCC
1339	739	+	TCTGAAAAAAGGACAGATGGAACTT
1340	738	+	TAAAGTCTATCAACTCTGCCGCCCT
1341	737	+	TTCCTATGGAGACTTCGCTCTGCCCT
1342	738	-	GCTATCAATCTGTCAATCCTGTCCGT
1343	737	+	TTCTGTGGAAAGATTCATTTGTGCCA
1344	734	+	TACTTGGAAGAACTAAGGATGGCATT
1345	733	-	GGGCCCAAGGCATCAGTCTCTTTTCAC
1346	733	+	TTTAGGCTGTGGCCTGTTCTTACCC
1347	734	-	AGTGTCGATGATCAATGTGTCCTGCAATTC
1348	732	+	TCAGATATAGGGTGTCTTATACTTG
1349	731	-	TTCAGATTTCCGAGTCTCAACAGCAAAT
1350	731	+	TTCATACTTGAACCCGAGCACCTGGGAA
1351	730	+	TACTCTGAATCACTCTAGACCACCTTGCCC
1352	730	+	TAGCAAGGAAGTCACTGGTGCATACCCT
1353	730	-	CCATTTAGAATGATGAGGCCCTACTGTA
1354	725	+	TGCCGTTTCACTTTTTTCCAGCCTT
1355	725	+	CTTACTGTAGACTTGGCTTCGTTACC
1356	726	-	ATTACACTCCAGACTCAGCCGCCAA
1357	725	+	TTACCCAGGGGCACAAAACTGTAGATG
1358	724	+	TGACTTTGAAGGCGTATCCACATGATGTA
1359	724	+	AAAGGGACAAATATTGTTAGCATCTCGCCT
1360	723	+	TTTCTAGCTATGAGAAGATGTGAGAACT
1361	724	+	TTGATCTTTACATGGTGCTCTGGCCA
1362	723	-	TTTTCGCCCTCTCAACCCAGCTTTT
1363	722	+	TCTTCTTCATCTCCGTGTCCTACGTGTCT
1364	722	+	TTGTAAGTTGGGAACCATTTGTAGTAAAA
1365	722	-	TCCCAGGTCATTCACTCAGTCATGA
1366	722	+	TAATTCTGTGTATATTTTAATTTCTGCCT
1367	721	+	GCAAGTTGCATGTAGACATCTGGGCCT
1368	719	+	TAACTCTGTACCCTTTGAACAACAAAT
1369	721	+	TTGGATCATCAAGTGCCTACTTCTTGA
1370	718	+	TTCCTATGGAGACCTCACTCTGCCC
1371	719	-	AGGGTTTCCAGTCCATTTCGGTGAA
1372	716	-	AGTTTCGCATGTCCTCATCAAGTGTA
1373	718	+	TGGTTAATGAATCCGACTAGGAACC
1374	716	+	TATACATAGAACTTCCATATGACCCT
1375	716	+	TATGAAGAATTCTGAGACGTGTAAGTGAA
1376	714	-	ATGAAGTCAAAGTAGCCAGTCTGCA
1377	716	+	TATGTGGGAGAAGTCAAGGAGCTCT
1378	714	-	TGGCAAAGCAGAGACTCCATAGGAA
1379	714	-	AGGTCTCAGGTCTTCAGTTACACTCAGC
1380	712	+	TTGGTCTGCATGGACTCTGGTCACC
1381	711	+	TGCCCATCTTGACCATGACTGAACCT
1382	714	+	TTGGCTGCATGATCTCTTAATGTCT
1383	710	-	AGGACTGGAGCTCAACTTCCCTCAA
1384	710	+	TATTCTCTAAAGAACTGAAACCTTGGCA
1385	709	+	TCACAACATGCTGTTCAAGACACTTTGCCT
1386	708	+	TATCTTCAAACTGTAAAGGACCCGAGG
1387	709	+	GATAGCTGGACCAGCACCATATTGTGC
1388	706	+	TTCTGTGGAGATGTTCATTTGTGCT
1389	707	+	TTCCTGGAACAGAGCTTTTCTTGGCCC
1390	706	+	TGGCAACTGAGAAGACTGGAAGTTAACT
1391	706	+	TTCTCTTACTGTAGACTTGGCTTCGTTA
1392	706	-	GCCGACATCGCCGCTGACCCCGTGCGCT
1393	707	+	TACAGAGAAATGGTAGAAAGGAACTT
1394	705	+	TAGTAAACAAGGCCTGTGGAGATAT
1395	704	+	TTGGAAGAACTAAGGATGGCATTAGGCTCT
1396	705	-	AGGGTAGTCAGTTCTAAAGAAGGTA
1397	703	-	GCCTCCCGAGTCCATGAAGTCAAAGTA
1398	703	+	ATCTGAAAAAAGGACAGAATGAACTT
1399	703	-	GGGAGCCAAAGTCAGCCTTTCAAGTTACTA
1400	702	+	TAGTAGAAAAAATATGGCTGGAGTTGTA
1401	701	+	TAAAGAACTGAAACCTTGGCATAGGATA
1402	702	+	TCCAAGGGAATCTGGGTCAAACCTG
1403	705	-	GGTGCTAGTGGCCCAGTCCAAGAAGA
1404	699	+	TGCAGAGACAGTAGGATACTGAACAGCCT
1405	700	-	AGGCCAGGTTTCTTCAAGAATAAGATGAA
1406	701	-	CGGGTTTGAAGGGCAGAGCTGCAAA
1407	699	-	CCTCCCGAGTCCATGAAGTCAAAGTA
1408	698	+	TTCACCCAAATGGACTGGAAAACTT
1409	698	+	AAGGGGCAAACATTCAGAATTCAGG
1410	699	+	TTGTTAAATCATGGTTGGCTGGGAGC
1411	697	+	TCACTGTTGGGCATGTATCTGAGCA
1412	695	+	TCTTCTTCATCTCCGTGTCCTACGT
1413	697	+	TCTGACCATGACACTGCTCTTTAGGCT
1414	696	+	TACGTTGGAGTTTGAACTGTGTGGGT
1415	694	+	TACTGGAGAAAGTTGAGTGACTGGC
1416	695	-	GTCAGACTATTAGATTTCACTCATGGAA
1417	697	+	TCTAGGCAGGTGGCCTCAGGCTTGACCCT
1418	695	+	TTCCACTTGAGTTCTGTCTGCACTT
1419	694	-	GGCCAGCGAGAGCTCACCGGACGCCGCCG
1420	693	+	TAAGTGGCCGGACTTTCTGAATGAA
[truncated: 89,336 more rows]

## Sheet: Sperm
symbol	reads	strand	sequence
hsa_piR_018849|gb|DQ595899|Homo	97403	+	TTTGGCAATGGTAGAACTCACACTGG
hsa_piR_018849|gb|DQ595899|Homo	31949	+	TTTGGCAATGGTAGAACTCACACTG
mmu_piR_018323|gb|DQ698371|Mus_musculus:14:49387992:49388017:Plus	23974	+	CGAAAGATGGTGAACTATGCCTGGGC
mmu_piR_018323|gb|DQ698371|Mus_musculus:16:57312815:57312840:Minus	10464	+	CGAAAGATGGTGAACTATGCC
hsa_piR_008113|gb|DQ581032|Homo	8018	+	TGAGGTAGTAGGTTGTATAGTTT
hsa_piR_016735|gb|DQ593039|Homo	7444	+	ACCGGGTGCTGTAGGCTTA
mmu_piR_002643|gb|DQ547181|Mus_musculus:3:5843705:5843732:Plus	6827	+	AGAGGTGTAGAATAAGTGGGAGGCCC
mmu_piR_002643|gb|DQ547181|Mus_musculus:3:5843705:5843732:Plus	4797	+	TGTAGAATAAGTGGGAGGCCC
mmu_piR_002643|gb|DQ547181|Mus_musculus:3:5843705:5843732:Plus	4557	+	GAGGTGTAGAATAAGTGGGAGGCCC
hsa_piR_009294|gb|DQ582566|Homo	3448	+	CATTGATCATCGACACTTCGAACGCACT
hsa_piR_018849|gb|DQ595899|Homo	3357	+	TTTGGCAATGGTAGAACTCACACTGGT
hsa_piR_020548|gb|DQ598263|Homo	2888	+	GGTCAGTCGGTCCTGAGAGATGGGC
hsa_piR_016735|gb|DQ593039|Homo	2886	+	ATACCGGGTGCTGTAGGCTTA
hsa_piR_002485|gb|DQ573352|Homo	2621	+	CATTTGGTGTATGTGCTTGGC
mmu_piR_000691|gb|DQ541218|Mus_musculus:8:126489336:126489361:Minus	2416	+	ATACCGGGTGCTGTAGGCTT
mmu_piR_018323|gb|DQ698371|Mus_musculus:15:47370077:47370102:Plus	2354	+	CGAAAGATGGTGAACTATGCCT
mmu_piR_002643|gb|DQ547181|Mus_musculus:3:5843705:5843732:Plus	2276	+	GAGGTGTAGAATAAGTGGGAGG
mmu_piR_002643|gb|DQ547181|Mus_musculus:3:5843705:5843732:Plus	2201	+	GGTGTAGAATAAGTGGGAGGCCC
mmu_piR_002643|gb|DQ547181|Mus_musculus:3:5843705:5843732:Plus	2144	+	AGGTGTAGAATAAGTGGGAGGCCC
mmu_piR_005109|gb|DQ555094|Mus_musculus:5:146565258:146565289:Plus	2059	+	TGGGGGGCCCAAGTCCTTCTGATCGAGGCC
mmu_piR_002643|gb|DQ547181|Mus_musculus:3:5843705:5843732:Plus	2025	+	GGTGTAGAATAAGTGGGAGG
hsa_piR_000753|gb|DQ570940|Homo	1620	+	CAGTTGAACATGGGTCAGTCGGTCCT
hsa_piR_016735|gb|DQ593039|Homo	1538	+	TACCGGGTGCTGTAGGCTTA
hsa_piR_018573|gb|DQ595539|Homo	1472	+	TTGGTGTATGTGCTTGGC
mmu_piR_007729|gb|DQ564913|Mus_musculus:17:70868542:70868571:Plus	1442	+	TGATGATGTGTTGTTGCC
mmu_piR_002643|gb|DQ547181|Mus_musculus:3:5843705:5843732:Plus	1310	+	TGAGAGGTGTAGAATAAGTGGGAGG
mmu_piR_038322|gb|piRNA-T33|Mus_musculus:6:3151475:3151505:Plus	1259	+	AGAACGAAAGTCGGAGGTTC
hsa_piR_020548|gb|DQ598263|Homo	1230	+	GGTCAGTCGGTCCTGAGAGATGGG
hsa_piR_018573|gb|DQ595539|Homo	1182	+	TTGGTGTATGTGCTTGGCTGAGGAG
hsa_piR_020548|gb|DQ598263|Homo	1168	+	CAGTCGGTCCTGAGAGATGGG
mmu_piR_002643|gb|DQ547181|Mus_musculus:3:5843705:5843732:Plus	1133	+	AGAGGTGTAGAATAAGTGGGAGGCC
mmu_piR_002643|gb|DQ547181|Mus_musculus:3:5843705:5843732:Plus	1097	+	GTGTAGAATAAGTGGGAGGCCC
mmu_piR_002643|gb|DQ547181|Mus_musculus:3:5843705:5843732:Plus	1014	+	GAGAGGTGTAGAATAAGTGGGAGGCCC
mmu_piR_005109|gb|DQ555094|Mus_musculus:5:146565258:146565289:Plus	1013	+	GGGGGGCCCAAGTCCTTCTGATCGAGGCC
mmu_piR_000691|gb|DQ541218|Mus_musculus:8:126484247:126484272:Minus	1009	+	TACCGGGTGCTGTAGGCTT
mmu_piR_000691|gb|DQ541218|Mus_musculus:8:126468939:126468964:Minus	951	+	ACCGGGTGCTGTAGGCTT
mmu_piR_000935|gb|DQ541777|Mus_musculus:6:47717737:47717766:Minus	839	+	GGCTGGTCCGAAGGTAGTGAGTTATCTCAA
mmu_piR_000691|gb|DQ541218|Mus_musculus:8:126443579:126443604:Minus	808	+	ATACCGGGTGCTGTAGGCT
hsa_piR_008112|gb|DQ581031|Homo	804	+	TGAGGTAGTAGATTGTATAGTTG
mmu_piR_002643|gb|DQ547181|Mus_musculus:3:5843705:5843732:Plus	783	+	GAGGTGTAGAATAAGTGGGAGGCC
hsa_piR_001318|gb|DQ571823|Homo	761	+	TTGGTGTATGTGCTTGGCTGAGGA
hsa_piR_020548|gb|DQ598263|Homo	638	+	TCAGTCGGTCCTGAGAGATGGG
mmu_piR_002643|gb|DQ547181|Mus_musculus:3:5843705:5843732:Plus	638	+	GAGAGGTGTAGAATAAGTGGGAGG
hsa_piR_018573|gb|DQ595539|Homo	626	+	TTGGTGTATGTGCTTGGCTGAGGAGCC
hsa_piR_009294|gb|DQ582566|Homo	610	+	ATTGATCATCGACACTTCGAACGCACT
hsa_piR_016658|gb|DQ592931|Homo	603	+	CCCCCACTGCTAAATTTGACTG
hsa_piR_016658|gb|DQ592931|Homo	602	+	CCCCCCACTGCTAAATTTGACTG
mmu_piR_002643|gb|DQ547181|Mus_musculus:3:5843705:5843732:Plus	590	+	AGGTGTAGAATAAGTGGGAGG
hsa_piR_000753|gb|DQ570940|Homo	585	+	AGCAGTTGAACATGGGTCAGTCGGTCCT
hsa_piR_000753|gb|DQ570940|Homo	565	+	GAACATGGGTCAGTCGGTCCT
mmu_piR_002490|gb|DQ546708|Mus_musculus:6:44722603:44722632:Plus	564	+	CGTGCAAATCGGTCGTCCGA
mmu_piR_002643|gb|DQ547181|Mus_musculus:3:5843705:5843732:Plus	551	+	TGTAGAATAAGTGGGAGG
mmu_piR_002643|gb|DQ547181|Mus_musculus:3:5843705:5843732:Plus	546	+	AGGTGTAGAATAAGTGGGAGGCC
hsa_piR_006426|gb|DQ578783|Homo	504	+	GGTCAGTCGGTCCTGAGA
mmu_piR_005109|gb|DQ555094|Mus_musculus:5:146565258:146565289:Plus	491	+	GGGGGCCCAAGTCCTTCTGATCGAGGCC
mmu_piR_002643|gb|DQ547181|Mus_musculus:3:5843705:5843732:Plus	485	+	TGAGAGGTGTAGAATAAGTGGGAGGC
hsa_piR_019675|gb|DQ596992|Homo	422	+	AATAACAGGTCTGTGATGCC
mmu_piR_000622|gb|DQ540988|Mus_musculus:2:5296560:5296587:Minus	422	+	TGTTGACGCGATGTGATTTCTGCC
hsa_piR_000753|gb|DQ570940|Homo	416	+	GTTGAACATGGGTCAGTCGGTCCT
mmu_piR_018323|gb|DQ698371|Mus_musculus:14:49387992:49388017:Plus	399	+	CGAAAGATGGTGAACTATGCCTGGG
mmu_piR_018323|gb|DQ698371|Mus_musculus:15:86022679:86022704:Plus	399	+	GAAAGATGGTGAACTATGCCTGGGC
mmu_piR_000362|gb|DQ540403|Mus_musculus:6:3151474:3151503:Plus	383	+	AAAGTCGGAGGTTCGAAGA
mmu_piR_002643|gb|DQ547181|Mus_musculus:3:5843705:5843732:Plus	371	+	TGTAGAATAAGTGGGAGGCC
mmu_piR_038322|gb|piRNA-T33|Mus_musculus:6:3151475:3151505:Plus	366	+	AGTCGGAGGTTCGAAGAC
mmu_piR_005109|gb|DQ555094|Mus_musculus:5:146565258:146565289:Plus	364	+	TGGGGGGCCCAAGTCCTTCTGATCGAGGCCC
mmu_piR_000622|gb|DQ540988|Mus_musculus:18:54824707:54824734:Minus	344	+	GGGTGTTGACGCGATGTGATTTCTGC
mmu_piR_002643|gb|DQ547181|Mus_musculus:3:5843705:5843732:Plus	338	+	TGAGAGGTGTAGAATAAGTGGGAGGCCC
hsa_piR_009294|gb|DQ582566|Homo	335	+	CATCGACACTTCGAACGCACT
hsa_piR_018849|gb|DQ595899|Homo	328	+	TTTGGCAATGGTAGAACTCACACTGGTGA
mmu_piR_010111|gb|DQ686004|Mus_musculus:17:27072652:27072680:Plus	322	+	TGTTGAATGGATGAATGGG
mmu_piR_005109|gb|DQ555094|Mus_musculus:5:146565258:146565289:Plus	314	+	GGCCCAAGTCCTTCTGATCGAGGC
mmu_piR_002643|gb|DQ547181|Mus_musculus:3:5843705:5843732:Plus	304	+	AGAGGTGTAGAATAAGTGGGAGG
hsa_piR_001318|gb|DQ571823|Homo	286	+	ATTTGGTGTATGTGCTTGGCTGAGGAGCC
mmu_piR_005109|gb|DQ555094|Mus_musculus:5:146565258:146565289:Plus	285	+	CCCAAGTCCTTCTGATCGAGGCC
mmu_piR_005109|gb|DQ555094|Mus_musculus:5:146565258:146565289:Plus	284	+	GGGGGCCCAAGTCCTTCTGATCGAGGC
hsa_piR_001318|gb|DQ571823|Homo	273	+	TTGGTGTATGTGCTTGGCT
mmu_piR_002643|gb|DQ547181|Mus_musculus:3:5843705:5843732:Plus	272	+	GAGAGGTGTAGAATAAGTGGGAGGCC
mmu_piR_005109|gb|DQ555094|Mus_musculus:5:146565258:146565289:Plus	268	+	TGGGGGGCCCAAGTCCTTCTGATCGAGGC
mmu_piR_002643|gb|DQ547181|Mus_musculus:3:5843705:5843732:Plus	267	+	TGTAGAATAAGTGGGAGGC
hsa_piR_019675|gb|DQ596992|Homo	266	+	AATAACAGGTCTGTGATGC
mmu_piR_002643|gb|DQ547181|Mus_musculus:3:5843705:5843732:Plus	265	+	TGAGAGGTGTAGAATAAGTGGGAGGCC
mmu_piR_002643|gb|DQ547181|Mus_musculus:3:5843705:5843732:Plus	262	+	GTAGAATAAGTGGGAGGCCC
mmu_piR_002490|gb|DQ546708|Mus_musculus:11:33655010:33655039:Minus	261	+	CGTGCAAATCGGTCGTCCGACC
mmu_piR_002643|gb|DQ547181|Mus_musculus:3:5843705:5843732:Plus	260	+	GGTGTAGAATAAGTGGGAGGC
mmu_piR_038322|gb|piRNA-T33|Mus_musculus:6:3151475:3151505:Plus	258	+	AGAACGAAAGTCGGAGGTT
hsa_piR_017936|gb|DQ594740|Homo	258	+	CTGGGTCGGGGTTTCGTACGTAG
mmu_piR_000622|gb|DQ540988|Mus_musculus:18:54824707:54824734:Minus	252	+	GGGTGTTGACGCGATGTGATTTCTGCC
hsa_piR_020548|gb|DQ598263|Homo	246	+	CAGTCGGTCCTGAGAGAT
hsa_piR_020548|gb|DQ598263|Homo	242	+	TCAGTCGGTCCTGAGAGATGGGC
hsa_piR_001318|gb|DQ571823|Homo	241	+	ATTTGGTGTATGTGCTTGGC
mmu_piR_002643|gb|DQ547181|Mus_musculus:3:5843705:5843732:Plus	239	+	GAGGTGTAGAATAAGTGGGAGGC
mmu_piR_005109|gb|DQ555094|Mus_musculus:5:146565258:146565289:Plus	231	+	GGGGGGCCCAAGTCCTTCTGATCGAGGC
mmu_piR_000691|gb|DQ541218|Mus_musculus:8:126445290:126445315:Minus	229	+	ATACCGGGTGCTGTAGGC
hsa_piR_018573|gb|DQ595539|Homo	223	+	TGTATGTGCTTGGCTGAGGAGCC
mmu_piR_000616|gb|DQ540965|Mus_musculus:3:5843413:5843444:Plus	216	+	CGAAGGCCCGCGGCGGGTGTTGACGCGA
mmu_piR_002643|gb|DQ547181|Mus_musculus:3:5843705:5843732:Plus	214	+	GAGAGGTGTAGAATAAGTGGGAGGC
mmu_piR_010111|gb|DQ686004|Mus_musculus:17:27072652:27072680:Plus	213	+	TTTGTTGAATGGATGAATGGGTGG
hsa_piR_001318|gb|DQ571823|Homo	212	+	TTTGGTGTATGTGCTTGGCTGAGGAGCC
hsa_piR_020548|gb|DQ598263|Homo	211	+	GGTCAGTCGGTCCTGAGAGAT
hsa_piR_020548|gb|DQ598263|Homo	207	+	GGTCAGTCGGTCCTGAGAGATGGGCG
mmu_piR_000362|gb|DQ540403|Mus_musculus:6:3151474:3151503:Plus	204	+	ACGAAAGTCGGAGGTTCGAAGAC
hsa_piR_018573|gb|DQ595539|Homo	201	+	TTGGTGTATGTGCTTGGCTGAGG
mmu_piR_000622|gb|DQ540988|Mus_musculus:2:5296560:5296587:Minus	194	+	GTGTTGACGCGATGTGATTTCTGCC
mmu_piR_000362|gb|DQ540403|Mus_musculus:6:3151474:3151503:Plus	192	+	AAGTCGGAGGTTCGAAGA
hsa_piR_001318|gb|DQ571823|Homo	189	+	TTGGTGTATGTGCTTGGCTGAGGAGC
hsa_piR_019675|gb|DQ596992|Homo	189	+	CAATAACAGGTCTGTGATGCC
hsa_piR_017936|gb|DQ594740|Homo	186	+	CTGGGTCGGGGTTTCGTACGTAGC
hsa_piR_020548|gb|DQ598263|Homo	185	+	GGTCAGTCGGTCCTGAGAGATGGGCGA
hsa_piR_016658|gb|DQ592931|Homo	182	+	CCCCCCACTGCTAAATTTGACTGGCT
hsa_piR_016735|gb|DQ593039|Homo	182	+	CCGGGTGCTGTAGGCTTA
mmu_piR_018323|gb|DQ698371|Mus_musculus:6:145890159:145890184:Minus	182	+	AAGATGGTGAACTATGCCTGGGC
hsa_piR_020548|gb|DQ598263|Homo	180	+	CAGTCGGTCCTGAGAGATGGGC
mmu_piR_008863|gb|DQ568703|Mus_musculus:6:87956726:87956756:Minus	180	+	TATTTATTGAGGGCCTACT
mmu_piR_000935|gb|DQ541777|Mus_musculus:6:47717737:47717766:Minus	168	+	GGCTGGTCCGAAGGTAGTGAGTTATC
hsa_piR_020381|gb|DQ597997|Homo	165	+	GGCGGGAGTAACTATGACTC
hsa_piR_020548|gb|DQ598263|Homo	160	+	GGTCAGTCGGTCCTGAGAGA
mmu_piR_000362|gb|DQ540403|Mus_musculus:6:3151474:3151503:Plus	159	+	AAGAACGAAAGTCGGAGGTTC
hsa_piR_020548|gb|DQ598263|Homo	156	+	GTCAGTCGGTCCTGAGAGATGGGC
mmu_piR_038322|gb|piRNA-T33|Mus_musculus:6:3151475:3151505:Plus	155	+	AAGTCGGAGGTTCGAAGAC
mmu_piR_002643|gb|DQ547181|Mus_musculus:3:5843705:5843732:Plus	154	+	GTGTAGAATAAGTGGGAGGCC
mmu_piR_000362|gb|DQ540403|Mus_musculus:6:3151474:3151503:Plus	153	+	GAAAGTCGGAGGTTCGAAGA
hsa_piR_009294|gb|DQ582566|Homo	153	+	CATTGATCATCGACACTTCGAACGCA
hsa_piR_017936|gb|DQ594740|Homo	152	+	TCTGGGTCGGGGTTTCGT
mmu_piR_038322|gb|piRNA-T33|Mus_musculus:6:3151475:3151505:Plus	148	+	GAACGAAAGTCGGAGGTTCGAAGACGATC
mmu_piR_003957|gb|DQ551271|Mus_musculus:6:127759369:127759398:Minus	146	+	TGCTGTGTGACCTTGAACAAG
hsa_piR_016658|gb|DQ592931|Homo	143	+	CCCCCACTGCTAAATTTGACTGGC
mmu_piR_000362|gb|DQ540403|Mus_musculus:6:3151474:3151503:Plus	142	+	AGAACGAAAGTCGGAGGTTCG
mmu_piR_000159|gb|DQ539904|Mus_musculus:2:73668844:73668871:Plus	142	+	CTCGACACAAGGGTTTGT
mmu_piR_000362|gb|DQ540403|Mus_musculus:6:3151474:3151503:Plus	142	+	TCGGAGGTTCGAAGACGA
hsa_piR_009294|gb|DQ582566|Homo	141	+	CATTGATCATCGACACTTCGAACG
mmu_piR_002643|gb|DQ547181|Mus_musculus:3:5843705:5843732:Plus	141	+	TGAGAGGTGTAGAATAAGTGGGA
hsa_piR_008113|gb|DQ581032|Homo	140	+	TGAGGTAGTAGGTTGTATAGTTTT
mmu_piR_000219|gb|DQ540058|Mus_musculus:17:39455665:39455691:Plus	140	+	AACCTCACCCGGCCCGGAC
mmu_piR_005109|gb|DQ555094|Mus_musculus:5:146565258:146565289:Plus	140	+	GGGGCCCAAGTCCTTCTGATCGAGGC
hsa_piR_019324|gb|DQ596538|Homo	139	+	GAGGGGCCCGTGCCTTGGAAAGCGTCGC
mmu_piR_038322|gb|piRNA-T33|Mus_musculus:6:3151475:3151505:Plus	138	+	AAGTCGGAGGTTCGAAGACGATC
hsa_piR_001040|gb|DQ571333|Homo	138	+	CCGTGCCTTGGAAAGCGTCGC
hsa_piR_016658|gb|DQ592931|Homo	138	+	CCCCCACTGCTAAATTTGACTGGCT
mmu_piR_038322|gb|piRNA-T33|Mus_musculus:6:3151475:3151505:Plus	137	+	GAACGAAAGTCGGAGGTT
mmu_piR_010111|gb|DQ686004|Mus_musculus:17:27072652:27072680:Plus	137	+	TTTGTTGAATGGATGAATGGGT
hsa_piR_020381|gb|DQ597997|Homo	136	+	TAACTATGACTCTCTTAAGG
hsa_piR_018849|gb|DQ595899|Homo	134	+	TTGGCAATGGTAGAACTCACACTGG
mmu_piR_002962|gb|DQ548183|Mus_musculus:5:146565277:146565304:Plus	133	+	TGATCGAGGCCCAGCCCGTGGACGG
mmu_piR_002643|gb|DQ547181|Mus_musculus:3:5843705:5843732:Plus	133	+	AGGTGTAGAATAAGTGGGAGGC
mmu_piR_000362|gb|DQ540403|Mus_musculus:6:3151474:3151503:Plus	132	+	ACGAAAGTCGGAGGTTCGAAGACGA
hsa_piR_017936|gb|DQ594740|Homo	132	+	TCTGGGTCGGGGTTTCGTA
hsa_piR_015254|gb|DQ590835|Homo	126	+	AGTGCGCTATGCCGATCGGGTGTC
hsa_piR_009294|gb|DQ582566|Homo	124	+	CATTGATCATCGACACTTCGAACGCAC
mmu_piR_038322|gb|piRNA-T33|Mus_musculus:6:3151475:3151505:Plus	123	+	AAGAACGAAAGTCGGAGGTT
mmu_piR_002643|gb|DQ547181|Mus_musculus:3:5843705:5843732:Plus	121	+	GGTGTAGAATAAGTGGGAGGCC
mmu_piR_010111|gb|DQ686004|Mus_musculus:17:27072652:27072680:Plus	119	+	TTTGTTGAATGGATGAATGGG
hsa_piR_008114|gb|DQ581033|Homo	118	+	TGAGGTAGTAGGTTGTATGGTTT
mmu_piR_000362|gb|DQ540403|Mus_musculus:6:3151474:3151503:Plus	117	+	AGAACGAAAGTCGGAGGTTCGAAGACGA
mmu_piR_002643|gb|DQ547181|Mus_musculus:3:5843705:5843732:Plus	116	+	TGAGAGGTGTAGAATAAGT
hsa_piR_001318|gb|DQ571823|Homo	116	+	TGTATGTGCTTGGCTGAGGAGC
mmu_piR_000622|gb|DQ540988|Mus_musculus:X:112404287:112404314:Minus	113	+	CGGGTGTTGACGCGATGTGATTTCTGC
mmu_piR_006124|gb|DQ558312|Mus_musculus:17:27072654:27072679:Plus	112	+	TGTTGAATGGATGAATGGGTGG
mmu_piR_038322|gb|piRNA-T33|Mus_musculus:6:3151475:3151505:Plus	112	+	AGAACGAAAGTCGGAGGTTCGAAGA
hsa_piR_001318|gb|DQ571823|Homo	111	+	TTTGGTGTATGTGCTTGGCTGAGGAG
hsa_piR_009294|gb|DQ582566|Homo	111	+	CATTGATCATCGACACTTCGAACGCACTT
mmu_piR_010111|gb|DQ686004|Mus_musculus:17:27072652:27072680:Plus	110	+	TTTGTTGAATGGATGAATGGGTGGA
hsa_piR_020381|gb|DQ597997|Homo	109	+	GCGGGAGTAACTATGACTC
hsa_piR_001318|gb|DQ571823|Homo	108	+	ATTTGGTGTATGTGCTTGGCTGAGGA
hsa_piR_017936|gb|DQ594740|Homo	107	+	CTGGGTCGGGGTTTCGTA
hsa_piR_018849|gb|DQ595899|Homo	106	+	TTTGGCAATGGTAGAACTCACACTGGTGAGA
mmu_piR_002490|gb|DQ546708|Mus_musculus:11:33655010:33655039:Minus	106	+	CGTGCAAATCGGTCGTCCGACCTGGG
hsa_piR_017936|gb|DQ594740|Homo	106	+	CGGGGTTTCGTACGTAGC
mmu_piR_002643|gb|DQ547181|Mus_musculus:3:5843705:5843732:Plus	105	+	GAGGTGTAGAATAAGTGGGA
mmu_piR_000644|gb|DQ541118|Mus_musculus:6:69446010:69446038:Plus	103	+	TATGCCGATCGGGTGTCCGCACT
hsa_piR_001318|gb|DQ571823|Homo	103	+	TTGGTGTATGTGCTTGGCTGAG
mmu_piR_002643|gb|DQ547181|Mus_musculus:3:5843705:5843732:Plus	102	+	AGAGGTGTAGAATAAGTGGGAGGC
mmu_piR_002643|gb|DQ547181|Mus_musculus:3:5843705:5843732:Plus	101	+	TGAGAGGTGTAGAATAAG
mmu_piR_000622|gb|DQ540988|Mus_musculus:2:5296560:5296587:Minus	99	+	GGTGTTGACGCGATGTGATTTCTGCC
mmu_piR_002962|gb|DQ548183|Mus_musculus:5:146565277:146565304:Plus	99	+	GATCGAGGCCCAGCCCGTGGACGG
mmu_piR_005109|gb|DQ555094|Mus_musculus:5:146565258:146565289:Plus	98	+	CCCAAGTCCTTCTGATCGAGGC
hsa_piR_009228|gb|DQ582496|Homo	97	+	AACATGGGTCAGTCGGTCCT
mmu_piR_000639|gb|DQ541113|Mus_musculus:17:39455268:39455298:Plus	95	+	TAGGAATAATGGAATAGGACC
mmu_piR_038322|gb|piRNA-T33|Mus_musculus:6:3151475:3151505:Plus	95	+	CGAAAGTCGGAGGTTCGAAGACGATC
hsa_piR_001318|gb|DQ571823|Homo	94	+	TTTGGTGTATGTGCTTGGCTGAGGA
hsa_piR_005930|gb|DQ578142|Homo	93	-	TGTGCCAGTTTGTCCAGA
mmu_piR_038322|gb|piRNA-T33|Mus_musculus:6:3151475:3151505:Plus	92	+	ACGAAAGTCGGAGGTTCGAAGACGATC
mmu_piR_000585|gb|DQ540868|Mus_musculus:16:57312957:57312982:Minus	90	+	CGTGGCGCAATGAAGGTGAAGG
hsa_piR_009294|gb|DQ582566|Homo	89	+	TTGATCATCGACACTTCGAACGCACT
mmu_piR_000362|gb|DQ540403|Mus_musculus:6:3151474:3151503:Plus	89	+	CAAGAACGAAAGTCGGAGGTT
mmu_piR_005109|gb|DQ555094|Mus_musculus:5:146565258:146565289:Plus	88	+	CCCAAGTCCTTCTGATCGAGGCCC
mmu_piR_010111|gb|DQ686004|Mus_musculus:17:27072652:27072680:Plus	88	+	TTTGTTGAATGGATGAATGGGTGGATG
mmu_piR_000620|gb|DQ540981|Mus_musculus:3:5843782:5843811:Plus	88	+	GGGCCGCCGGTGAAATACCACTACT
mmu_piR_000219|gb|DQ540058|Mus_musculus:17:39455665:39455691:Plus	88	+	GGAAACCTCACCCGGCCCGGAC
mmu_piR_000362|gb|DQ540403|Mus_musculus:6:3151474:3151503:Plus	87	+	GAAAGTCGGAGGTTCGAAGAC
mmu_piR_010111|gb|DQ686004|Mus_musculus:17:27072652:27072680:Plus	86	+	TTTGTTGAATGGATGAATGGGTGGATGA
mmu_piR_009321|gb|DQ684704|Mus_musculus:7:72988380:72988411:Plus	85	+	TAGACTGTGAGCTCCTTGAGG
hsa_piR_020548|gb|DQ598263|Homo	85	+	CAGTCGGTCCTGAGAGATG
mmu_piR_002490|gb|DQ546708|Mus_musculus:6:145890085:145890114:Minus	84	+	CGTGCAAATCGGTCGTCC
mmu_piR_038322|gb|piRNA-T33|Mus_musculus:6:3151475:3151505:Plus	83	+	AACGAAAGTCGGAGGTTC
mmu_piR_002643|gb|DQ547181|Mus_musculus:3:5843705:5843732:Plus	82	+	GTGTAGAATAAGTGGGAGG
mmu_piR_000219|gb|DQ540058|Mus_musculus:17:39455665:39455691:Plus	82	+	GAAACCTCACCCGGCCCGGAC
mmu_piR_027511|gb|DQ711773|Mus_musculus:15:78497007:78497032:Minus	79	-	ATGTGCCAGTTTGTCCAGA
mmu_piR_005109|gb|DQ555094|Mus_musculus:5:146565258:146565289:Plus	79	+	GGGGCCCAAGTCCTTCTGATCGAGGCC
mmu_piR_005109|gb|DQ555094|Mus_musculus:5:146565258:146565289:Plus	78	+	GGGGGGCCCAAGTCCTTCTGATCGAGGCCC
mmu_piR_000219|gb|DQ540058|Mus_musculus:17:39455665:39455691:Plus	78	+	GGGAAACCTCACCCGGCCCGGAC
hsa_piR_020490|gb|DQ598167|Homo	77	+	GCGAAGCTACCATCTGTGGGATT
mmu_piR_000362|gb|DQ540403|Mus_musculus:6:3151474:3151503:Plus	77	+	AACGAAAGTCGGAGGTTCGAAGAC
mmu_piR_003957|gb|DQ551271|Mus_musculus:6:127759369:127759398:Minus	74	+	TGCTGTGTGACCTTGAACAAGT
hsa_piR_001168|gb|DQ571524|Homo	74	+	ATAGGGTTTACGACCTCGATGTTGGATC
mmu_piR_000622|gb|DQ540988|Mus_musculus:18:54824707:54824734:Minus	73	+	TGTTGACGCGATGTGATTTCTGC
mmu_piR_002643|gb|DQ547181|Mus_musculus:3:5843705:5843732:Plus	72	+	TGAGAGGTGTAGAATAAGTGGGAG
mmu_piR_038322|gb|piRNA-T33|Mus_musculus:6:3151475:3151505:Plus	72	+	AACGAAAGTCGGAGGTTCGAAGACGATC
mmu_piR_002643|gb|DQ547181|Mus_musculus:3:5843705:5843732:Plus	71	+	GTGTAGAATAAGTGGGAGGC
hsa_piR_001318|gb|DQ571823|Homo	69	+	ATTTGGTGTATGTGCTTGGCTGAGGAG
hsa_piR_017936|gb|DQ594740|Homo	69	+	TCTGGGTCGGGGTTTCGTACG
hsa_piR_017936|gb|DQ594740|Homo	69	+	TGGGTCGGGGTTTCGTACGTAGCA
hsa_piR_007979|gb|DQ580854|Homo	69	+	TGAGGAGCCAATGGGGCGAAGCT
mmu_piR_000620|gb|DQ540981|Mus_musculus:18:54824345:54824374:Minus	67	+	GGCCGCCGGTGAAATACCACTACTCT
mmu_piR_000622|gb|DQ540988|Mus_musculus:X:112404287:112404314:Minus	66	+	GGTGTTGACGCGATGTGATTTCTGC
hsa_piR_001318|gb|DQ571823|Homo	66	+	TTGGTGTATGTGCTTGGCTGA
mmu_piR_038322|gb|piRNA-T33|Mus_musculus:6:3151475:3151505:Plus	65	+	ACGAAAGTCGGAGGTTCGAAGA
hsa_piR_002485|gb|DQ573352|Homo	65	+	TTTGGTGTATGTGCTTGGC
hsa_piR_016658|gb|DQ592931|Homo	65	+	CCCCACTGCTAAATTTGACTGGC
mmu_piR_000616|gb|DQ540965|Mus_musculus:3:5843413:5843444:Plus	64	+	CCGCGGCGGGTGTTGACGC
mmu_piR_000639|gb|DQ541113|Mus_musculus:17:39455268:39455298:Plus	64	+	AATAATGGAATAGGACCGCGGTTC
mmu_piR_000935|gb|DQ541777|Mus_musculus:6:47717737:47717766:Minus	64	+	GGCTGGTCCGAAGGTAGTGAGTTATCTC
mmu_piR_000362|gb|DQ540403|Mus_musculus:6:3151474:3151503:Plus	63	+	AAAGTCGGAGGTTCGAAGAC
mmu_piR_002643|gb|DQ547181|Mus_musculus:3:5843705:5843732:Plus	63	+	GAGGTGTAGAATAAGTGGG
mmu_piR_038322|gb|piRNA-T33|Mus_musculus:6:3151475:3151505:Plus	63	+	GAACGAAAGTCGGAGGTTC
mmu_piR_000622|gb|DQ540988|Mus_musculus:18:54824707:54824734:Minus	62	+	TTGACGCGATGTGATTTCTGCC
mmu_piR_010111|gb|DQ686004|Mus_musculus:17:27072652:27072680:Plus	62	+	TTTGTTGAATGGATGAATGGGTGGAT
mmu_piR_002643|gb|DQ547181|Mus_musculus:3:5843705:5843732:Plus	62	+	TGAGAGGTGTAGAATAAGTGG
mmu_piR_000622|gb|DQ540988|Mus_musculus:X:112404287:112404314:Minus	62	+	TGTTGACGCGATGTGATTTC
hsa_piR_002183|gb|DQ572925|Homo	61	+	TCACAGAACAGAGAACAGAAACT
mmu_piR_001570|gb|DQ543701|Mus_musculus:3:5843412:5843441:Plus	61	+	CGAAGGCCCGCGGCGGGTGTTGACGCG
hsa_piR_006426|gb|DQ578783|Homo	60	+	TGAACATGGGTCAGTCGGTCCT
hsa_piR_018573|gb|DQ595539|Homo	59	+	GGTGTATGTGCTTGGCTGAGGAGC
hsa_piR_017936|gb|DQ594740|Homo	59	+	TTCTGGGTCGGGGTTTCGT
mmu_piR_000620|gb|DQ540981|Mus_musculus:18:54824345:54824374:Minus	58	+	CGGGCCGCCGGTGAAATACCACTACT
hsa_piR_017936|gb|DQ594740|Homo	58	+	TCTGGGTCGGGGTTTCGTACGTAGC
mmu_piR_005109|gb|DQ555094|Mus_musculus:5:146565258:146565289:Plus	58	+	CCCAAGTCCTTCTGATCGAGG
hsa_piR_020548|gb|DQ598263|Homo	57	+	GGTCAGTCGGTCCTGAGAGATGG
hsa_piR_000753|gb|DQ570940|Homo	56	+	AGTTGAACATGGGTCAGTCGGTCCT
hsa_piR_020381|gb|DQ597997|Homo	56	+	AACTATGACTCTCTTAAGG
mmu_piR_002643|gb|DQ547181|Mus_musculus:3:5843705:5843732:Plus	56	+	GAGAGGTGTAGAATAAGTGGGA
mmu_piR_000639|gb|DQ541113|Mus_musculus:17:39455268:39455298:Plus	55	+	AATGGAATAGGACCGCGGTTC
mmu_piR_038322|gb|piRNA-T33|Mus_musculus:6:3151475:3151505:Plus	55	+	GAACGAAAGTCGGAGGTTCGAAGAC
hsa_piR_020548|gb|DQ598263|Homo	54	+	CAGTCGGTCCTGAGAGATGG
hsa_piR_009294|gb|DQ582566|Homo	53	+	CATTGATCATCGACACTTCGA
mmu_piR_000620|gb|DQ540981|Mus_musculus:18:54824345:54824374:Minus	53	+	GGCCGCCGGTGAAATACCACTACTC
hsa_piR_017936|gb|DQ594740|Homo	52	+	CTGGGTCGGGGTTTCGTACG
mmu_piR_021137|gb|DQ702491|Mus_musculus:12:98801674:98801703:Minus	52	+	TTTGAAATCAGGACTGTTCT
hsa_piR_020548|gb|DQ598263|Homo	52	+	GGTCAGTCGGTCCTGAGAGATGGGCGAGT
mmu_piR_038322|gb|piRNA-T33|Mus_musculus:6:3151475:3151505:Plus	52	+	GAAAGTCGGAGGTTCGAAGACGATC
mmu_piR_002643|gb|DQ547181|Mus_musculus:3:5843705:5843732:Plus	52	+	AGAATAAGTGGGAGGCCC
hsa_piR_018849|gb|DQ595899|Homo	51	+	ATGGTAGAACTCACACTGG
mmu_piR_000362|gb|DQ540403|Mus_musculus:6:3151474:3151503:Plus	50	+	CAAGAACGAAAGTCGGAGGTTC
mmu_piR_038322|gb|piRNA-T33|Mus_musculus:6:3151475:3151505:Plus	50	+	AGAACGAAAGTCGGAGGTTCGAAGACGATC
hsa_piR_017936|gb|DQ594740|Homo	50	+	TCTGGGTCGGGGTTTCGTACGTAG
hsa_piR_017936|gb|DQ594740|Homo	50	+	TGGGTCGGGGTTTCGTACGTAGC
mmu_piR_018323|gb|DQ698371|Mus_musculus:15:86022679:86022704:Plus	50	+	CGAAAGATGGTGAACTATGC
hsa_piR_005019|gb|DQ576918|Homo	50	+	TCGCTGGTTCGATTCCGGCTCGAAGGAC
hsa_piR_020381|gb|DQ597997|Homo	49	+	AACTATGACTCTCTTAAGGT
hsa_piR_020548|gb|DQ598263|Homo	49	+	GGTCAGTCGGTCCTGAGAGATG
mmu_piR_038322|gb|piRNA-T33|Mus_musculus:6:3151475:3151505:Plus	49	+	TCGGAGGTTCGAAGACGATC
mmu_piR_005109|gb|DQ555094|Mus_musculus:5:146565258:146565289:Plus	48	+	CCAAGTCCTTCTGATCGAGGCCC
mmu_piR_002962|gb|DQ548183|Mus_musculus:5:146565277:146565304:Plus	48	+	TCGAGGCCCAGCCCGTGGACGG
mmu_piR_018323|gb|DQ698371|Mus_musculus:16:57312815:57312840:Minus	48	+	GAAAGATGGTGAACTATGCC
mmu_piR_000219|gb|DQ540058|Mus_musculus:17:39455665:39455691:Plus	48	+	AAACCTCACCCGGCCCGGAC
hsa_piR_002104|gb|DQ572807|Homo	48	+	TCAATAAATATTTGTAGAATGCATGAA
mmu_piR_002643|gb|DQ547181|Mus_musculus:3:5843705:5843732:Plus	47	+	GGTGTAGAATAAGTGGGA
hsa_piR_001318|gb|DQ571823|Homo	47	+	ATTTGGTGTATGTGCTTGGCTGAGG
mmu_piR_002490|gb|DQ546708|Mus_musculus:16:57312741:57312770:Minus	47	+	ACGTGCAAATCGGTCGTCCGACC
mmu_piR_000622|gb|DQ540988|Mus_musculus:3:5843428:5843455:Plus	47	+	GTTGACGCGATGTGATTTCTGCC
mmu_piR_038322|gb|piRNA-T33|Mus_musculus:6:3151475:3151505:Plus	47	+	AGAACGAAAGTCGGAGGT
hsa_piR_017936|gb|DQ594740|Homo	46	+	CTGGGTCGGGGTTTCGTACGTAGCA
hsa_piR_008488|gb|DQ581533|Homo	46	+	TCAGTAGTGGGATCGCGCCT
hsa_piR_020548|gb|DQ598263|Homo	46	+	GGTCAGTCGGTCCTGAGAGATGGGCGAG
hsa_piR_020381|gb|DQ597997|Homo	45	+	AGTAACTATGACTCTCTTAAGGT
mmu_piR_000935|gb|DQ541777|Mus_musculus:6:47717737:47717766:Minus	45	+	CTGGTCCGAAGGTAGTGAGTTATCTCAA
hsa_piR_001318|gb|DQ571823|Homo	44	+	ATTTGGTGTATGTGCTTGGCT
mmu_piR_000362|gb|DQ540403|Mus_musculus:6:3151474:3151503:Plus	44	+	AGTCGGAGGTTCGAAGACGA
mmu_piR_009321|gb|DQ684704|Mus_musculus:7:72988380:72988411:Plus	44	+	TAGACTGTGAGCTCCTTGAG
hsa_piR_017936|gb|DQ594740|Homo	44	+	TCTGGGTCGGGGTTTCGTACGT
mmu_piR_002962|gb|DQ548183|Mus_musculus:5:146565277:146565304:Plus	43	+	CGAGGCCCAGCCCGTGGACGG
mmu_piR_000639|gb|DQ541113|Mus_musculus:17:39455268:39455298:Plus	43	+	TAGGAATAATGGAATAGGACCGCGGTTC
mmu_piR_028252|gb|DQ712837|Mus_musculus:7:81403433:81403455:Plus	43	+	AGGTAGATAGAACAGGTCTTGT
mmu_piR_038323|gb|piRNA-T34|Mus_musculus:9:3258895:3258925:Minus	43	+	CAGAAAAGGTGTTGGTTGA
hsa_piR_009228|gb|DQ582496|Homo	43	+	GAACATGGGTCAGTCGGTCC
mmu_piR_002490|gb|DQ546708|Mus_musculus:6:44722603:44722632:Plus	42	+	AAATCGGTCGTCCGACCTGGGT
mmu_piR_038323|gb|piRNA-T34|Mus_musculus:9:3258895:3258925:Minus	42	+	AGAAAAGGTGTTGGTTGAT
hsa_piR_020490|gb|DQ598167|Homo	42	+	GCGAAGCTACCATCTGTGGGAT
mmu_piR_002643|gb|DQ547181|Mus_musculus:3:5843705:5843732:Plus	41	+	AGAGGTGTAGAATAAGTGGGA
hsa_piR_005019|gb|DQ576918|Homo	41	+	CGCTGGTTCGATTCCGGCTCGAAGGAC
mmu_piR_003957|gb|DQ551271|Mus_musculus:6:127759369:127759398:Minus	41	+	TGCTGTGTGACCTTGAAC
hsa_piR_016659|gb|DQ592932|Homo	41	+	CCCCCCACTGCTAAATTTGACTGG
hsa_piR_018849|gb|DQ595899|Homo	41	+	ATGGTAGAACTCACACTG
mmu_piR_000622|gb|DQ540988|Mus_musculus:2:5296560:5296587:Minus	40	+	CGGGTGTTGACGCGATGTGATTTCTGCC
mmu_piR_007729|gb|DQ564913|Mus_musculus:9:123310826:123310855:Plus	40	+	CCTACTGATGATGTGTTGTTGCCAT
mmu_piR_007729|gb|DQ564913|Mus_musculus:17:70868542:70868571:Plus	40	+	TACTGATGATGTGTTGTTGC
hsa_piR_014923|gb|DQ590404|Homo	40	+	TGTGCTTGGCTGAGGAGC
hsa_piR_020548|gb|DQ598263|Homo	40	+	TCAGTCGGTCCTGAGAGAT
mmu_piR_005109|gb|DQ555094|Mus_musculus:5:146565258:146565289:Plus	39	+	CAAGTCCTTCTGATCGAGGCCC
mmu_piR_000622|gb|DQ540988|Mus_musculus:3:5843428:5843455:Plus	39	+	TGTTGACGCGATGTGATTTCT
hsa_piR_016658|gb|DQ592931|Homo	39	+	CCCCCCACTGCTAAATTTGACTGGC
hsa_piR_000753|gb|DQ570940|Homo	39	+	GCAGTTGAACATGGGTCAGTCGGTCCT
mmu_piR_002643|gb|DQ547181|Mus_musculus:3:5843705:5843732:Plus	39	+	GGTGTAGAATAAGTGGGAG
mmu_piR_002643|gb|DQ547181|Mus_musculus:3:5843705:5843732:Plus	38	+	GAGGTGTAGAATAAGTGGGAG
hsa_piR_002183|gb|DQ572925|Homo	38	+	TCACAGAACAGAGAACAGAAAC
mmu_piR_038322|gb|piRNA-T33|Mus_musculus:6:3151475:3151505:Plus	38	+	AAAGTCGGAGGTTCGAAGACGATC
mmu_piR_003758|gb|DQ550742|Mus_musculus:6:69446006:69446035:Plus	38	+	GCTATGCCGATCGGGTGTCCGCACT
hsa_piR_017936|gb|DQ594740|Homo	38	+	CTGGGTCGGGGTTTCGTACGTA
mmu_piR_007729|gb|DQ564913|Mus_musculus:2:102630254:102630283:Minus	37	+	CTGATGATGTGTTGTTGC
mmu_piR_002643|gb|DQ547181|Mus_musculus:3:5843705:5843732:Plus	37	+	GAGGTGTAGAATAAGTGG
hsa_piR_009294|gb|DQ582566|Homo	37	+	CATTGATCATCGACACTTCGAA
mmu_piR_000644|gb|DQ541118|Mus_musculus:12:70077993:70078021:Plus	37	+	ATGCCGATCGGGTGTCCGCACT
mmu_piR_000362|gb|DQ540403|Mus_musculus:6:3151474:3151503:Plus	37	+	CAAGAACGAAAGTCGGAGGTTCG
hsa_piR_018849|gb|DQ595899|Homo	36	+	CAATGGTAGAACTCACACTG
mmu_piR_038322|gb|piRNA-T33|Mus_musculus:6:3151475:3151505:Plus	36	+	CGAAAGTCGGAGGTTCGAAGAC
mmu_piR_006642|gb|DQ561646|Mus_musculus:12:98801675:98801702:Minus	35	+	TTGAAATCAGGACTGTTCT
hsa_piR_001318|gb|DQ571823|Homo	35	+	TATGTGCTTGGCTGAGGAGCC
mmu_piR_000622|gb|DQ540988|Mus_musculus:18:54824707:54824734:Minus	35	+	CGCGATGTGATTTCTGCC
hsa_piR_015254|gb|DQ590835|Homo	35	+	AGTGCGCTATGCCGATCGGGTGTCC
hsa_piR_001184|gb|DQ571550|Homo	34	+	AGAAAAGGTGTTGGTTGA
hsa_piR_009294|gb|DQ582566|Homo	34	+	ATTGATCATCGACACTTCGA
hsa_piR_020548|gb|DQ598263|Homo	34	+	GTCAGTCGGTCCTGAGAGATGGG
mmu_piR_000935|gb|DQ541777|Mus_musculus:6:47717737:47717766:Minus	34	+	GGCTGGTCCGAAGGTAGTGAGTT
mmu_piR_005109|gb|DQ555094|Mus_musculus:5:146565258:146565289:Plus	34	+	AGTCCTTCTGATCGAGGCCC
mmu_piR_005109|gb|DQ555094|Mus_musculus:5:146565258:146565289:Plus	33	-	GGGCCCAAGTCCTTCTGATCGAG
mmu_piR_000219|gb|DQ540058|Mus_musculus:17:39455665:39455691:Plus	33	+	GAAACCTCACCCGGCCCGGA
hsa_piR_017936|gb|DQ594740|Homo	33	+	TCTGGGTCGGGGTTTCGTACGTA
hsa_piR_020548|gb|DQ598263|Homo	33	+	GTCAGTCGGTCCTGAGAGATGGGCGA
hsa_piR_017936|gb|DQ594740|Homo	33	+	TTCTGGGTCGGGGTTTCGTAC
hsa_piR_008113|gb|DQ581032|Homo	33	+	GGTAGTAGGTTGTATAGTTT
hsa_piR_001318|gb|DQ571823|Homo	33	+	TTTGGTGTATGTGCTTGGCT
mmu_piR_003040|gb|DQ548430|Mus_musculus:9:123310837:123310866:Plus	33	+	GATGTGTTGTTGCCATGGTAATCCT
hsa_piR_018849|gb|DQ595899|Homo	32	+	CAATGGTAGAACTCACACTGG
hsa_piR_009294|gb|DQ582566|Homo	32	+	ATCGACACTTCGAACGCACT
mmu_piR_003758|gb|DQ550742|Mus_musculus:12:70077989:70078018:Plus	32	+	TATGCCGATCGGGTGTCCGC
hsa_piR_020548|gb|DQ598263|Homo	32	+	AGTCGGTCCTGAGAGATGGGC
hsa_piR_017936|gb|DQ594740|Homo	32	+	TTCTGGGTCGGGGTTTCGTACG
mmu_piR_000362|gb|DQ540403|Mus_musculus:6:3151474:3151503:Plus	31	+	GAAAGTCGGAGGTTCGAAG
hsa_piR_001168|gb|DQ571524|Homo	31	+	TAGGGTTTACGACCTCGATGTTGGAT
hsa_piR_009228|gb|DQ582496|Homo	31	+	GTTGAACATGGGTCAGTCGGTC
hsa_piR_008488|gb|DQ581533|Homo	31	+	TCAGTAGTGGGATCGCGCC
hsa_piR_020548|gb|DQ598263|Homo	31	+	GTCAGTCGGTCCTGAGAGA
mmu_piR_000362|gb|DQ540403|Mus_musculus:6:3151474:3151503:Plus	31	+	AGAACGAAAGTCGGAGGTTCGAAGACG
hsa_piR_009294|gb|DQ582566|Homo	31	+	TCATCGACACTTCGAACGCACT
mmu_piR_018323|gb|DQ698371|Mus_musculus:6:145890159:145890184:Minus	31	+	GGTGAACTATGCCTGGGC
mmu_piR_002490|gb|DQ546708|Mus_musculus:16:57312741:57312770:Minus	30	+	CGTGCAAATCGGTCGTCCGACCTGGGT
hsa_piR_001168|gb|DQ571524|Homo	30	+	GGGTTTACGACCTCGATGTTGGAT
mmu_piR_000958|gb|DQ541851|Mus_musculus:17:39456228:39456254:Plus	30	+	TAGGTGAACCTGCGGAAGGATCATT
hsa_piR_001168|gb|DQ571524|Homo	30	+	AGGGTTTACGACCTCGATGTTGGAT
mmu_piR_005109|gb|DQ555094|Mus_musculus:5:146565258:146565289:Plus	30	+	GGGCCCAAGTCCTTCTGATCGAGGC
mmu_piR_038322|gb|piRNA-T33|Mus_musculus:6:3151475:3151505:Plus	30	+	AACGAAAGTCGGAGGTTCG
mmu_piR_038322|gb|piRNA-T33|Mus_musculus:6:3151475:3151505:Plus	30	+	GAACGAAAGTCGGAGGTTCGAAGACGAT
hsa_piR_005930|gb|DQ578142|Homo	30	-	CGTGTATGTGCCAGTTTGTCCAGA
mmu_piR_002643|gb|DQ547181|Mus_musculus:3:5843705:5843732:Plus	29	+	GTAGAATAAGTGGGAGGCC
hsa_piR_009294|gb|DQ582566|Homo	29	+	ATTGATCATCGACACTTCGAACGCACTT
mmu_piR_038322|gb|piRNA-T33|Mus_musculus:6:3151475:3151505:Plus	29	+	AACGAAAGTCGGAGGTTCGAAGACGA
hsa_piR_019675|gb|DQ596992|Homo	29	+	AATAACAGGTCTGTGATGCCCT
mmu_piR_000691|gb|DQ541218|Mus_musculus:8:126465539:126465564:Minus	29	+	TACCGGGTGCTGTAGGCT
hsa_piR_014923|gb|DQ590404|Homo	29	+	GTGTATGTGCTTGGCTGAGGAGCC
hsa_piR_009294|gb|DQ582566|Homo	29	+	CATTGATCATCGACACTTCGAACGC
mmu_piR_002643|gb|DQ547181|Mus_musculus:3:5843705:5843732:Plus	29	+	AGGTGTAGAATAAGTGGGA
hsa_piR_001318|gb|DQ571823|Homo	29	+	TTGGTGTATGTGCTTGGCTG
mmu_piR_039901|gb|piRNA_832|Mus_musculus:15:78497028:78497054:Minus	28	+	TCTGAGCAAACATCTGTCGTGT
hsa_piR_009294|gb|DQ582566|Homo	28	+	GATCATCGACACTTCGAACGCACT
mmu_piR_007729|gb|DQ564913|Mus_musculus:9:123310826:123310855:Plus	27	+	ACCCTACTGATGATGTGTTGTTGCC
hsa_piR_001318|gb|DQ571823|Homo	27	+	TGTATGTGCTTGGCTGAGGAG
hsa_piR_005930|gb|DQ578142|Homo	27	-	GTATGTGCCAGTTTGTCCAGA
hsa_piR_018849|gb|DQ595899|Homo	27	+	TTGGCAATGGTAGAACTCACACTG
mmu_piR_000219|gb|DQ540058|Mus_musculus:17:39455665:39455691:Plus	26	+	GGAAACCTCACCCGGCCCGGACAC
mmu_piR_002643|gb|DQ547181|Mus_musculus:3:5843705:5843732:Plus	26	+	AGAGGTGTAGAATAAGTGGGAG
mmu_piR_038322|gb|piRNA-T33|Mus_musculus:6:3151475:3151505:Plus	26	+	GAACGAAAGTCGGAGGTTCGAAGACGA
mmu_piR_038322|gb|piRNA-T33|Mus_musculus:6:3151475:3151505:Plus	26	+	GAACGAAAGTCGGAGGTTCGAAGA
hsa_piR_017936|gb|DQ594740|Homo	25	+	TCTGGGTCGGGGTTTCGTACGTAGCA
hsa_piR_017936|gb|DQ594740|Homo	25	+	TTCTGGGTCGGGGTTTCGTACGTAGC
mmu_piR_038322|gb|piRNA-T33|Mus_musculus:6:3151475:3151505:Plus	25	+	AGAACGAAAGTCGGAGGTTCGAAGACGAT
mmu_piR_002962|gb|DQ548183|Mus_musculus:5:146565277:146565304:Plus	25	+	GAGGCCCAGCCCGTGGACGGTG
hsa_piR_017936|gb|DQ594740|Homo	25	+	TTCTGGGTCGGGGTTTCGTACGTAG
mmu_piR_000620|gb|DQ540981|Mus_musculus:18:54824345:54824374:Minus	25	+	GGGCCGCCGGTGAAATACCACTACTCT
mmu_piR_000639|gb|DQ541113|Mus_musculus:17:39455268:39455298:Plus	25	+	TAATGGAATAGGACCGCGGTTC
mmu_piR_000622|gb|DQ540988|Mus_musculus:18:54824707:54824734:Minus	25	+	GGGTGTTGACGCGATGTGATTTCTG
mmu_piR_003758|gb|DQ550742|Mus_musculus:12:70279968:70279997:Minus	25	+	GCTATGCCGATCGGGTGTCCGC
mmu_piR_005109|gb|DQ555094|Mus_musculus:5:146565258:146565289:Plus	25	+	CCAAGTCCTTCTGATCGAGGCC
mmu_piR_018323|gb|DQ698371|Mus_musculus:15:47370077:47370102:Plus	24	+	GAAAGATGGTGAACTATGCCT
mmu_piR_004567|gb|DQ553409|Mus_musculus:17:39455256:39455282:Plus	24	+	GATACCGCAGCTAGGAATAA
hsa_piR_009294|gb|DQ582566|Homo	24	+	ATTGATCATCGACACTTCGAACGCAC
mmu_piR_007729|gb|DQ564913|Mus_musculus:9:123310826:123310855:Plus	24	+	ACCCTACTGATGATGTGTTGTTGCCAT
hsa_piR_005799|gb|DQ577967|Homo	24	-	CCTCAGCCTCCCGAGTAGC
hsa_piR_020381|gb|DQ597997|Homo	24	+	TAACTATGACTCTCTTAAGGT
mmu_piR_005109|gb|DQ555094|Mus_musculus:5:146565258:146565289:Plus	24	+	CCAAGTCCTTCTGATCGAG
hsa_piR_019675|gb|DQ596992|Homo	24	+	CAATAACAGGTCTGTGATGCCCT
hsa_piR_020668|gb|DQ598445|Homo	24	+	TCGGGTTGCTTGGGAATGC
mmu_piR_038312|gb|piRNA-T12|Mus_musculus:16:11057559:11057585:Plus	24	+	TAAGTCAGAATCCCGCCCAGGC
hsa_piR_020381|gb|DQ597997|Homo	24	+	TAACTATGACTCTCTTAAGGTA
mmu_piR_000958|gb|DQ541851|Mus_musculus:17:39456228:39456254:Plus	23	+	TAGGTGAACCTGCGGAAG
mmu_piR_012713|gb|DQ690018|Mus_musculus:13:23552112:23552139:Plus	23	+	TACCAGAAGTCGACCGAGCTGC
mmu_piR_001570|gb|DQ543701|Mus_musculus:3:5843412:5843441:Plus	23	+	CGCGGCGGGTGTTGACGC
mmu_piR_000639|gb|DQ541113|Mus_musculus:17:39455268:39455298:Plus	23	+	TAGGAATAATGGAATAGGACCGC
hsa_piR_017936|gb|DQ594740|Homo	23	+	TCTGGGTCGGGGTTTCGTAC
hsa_piR_019675|gb|DQ596992|Homo	23	+	TAACAGGTCTGTGATGCC
mmu_piR_000620|gb|DQ540981|Mus_musculus:3:5843782:5843811:Plus	23	+	GGGCCGCCGGTGAAATACCACTACTC
mmu_piR_002643|gb|DQ547181|Mus_musculus:3:5843705:5843732:Plus	23	+	GAGAGGTGTAGAATAAGT
mmu_piR_010111|gb|DQ686004|Mus_musculus:17:27072652:27072680:Plus	23	+	TGTTGAATGGATGAATGGGTGGATGA
hsa_piR_001168|gb|DQ571524|Homo	22	+	TAGGGTTTACGACCTCGATGTTGGATC
hsa_piR_019675|gb|DQ596992|Homo	22	+	AATAACAGGTCTGTGATGCCC
mmu_piR_003758|gb|DQ550742|Mus_musculus:6:69446006:69446035:Plus	22	+	GCTATGCCGATCGGGTGTCC
mmu_piR_007729|gb|DQ564913|Mus_musculus:2:102630254:102630283:Minus	21	+	TGATGATGTGTTGTTGCCA
hsa_piR_000753|gb|DQ570940|Homo	21	+	AGCAGTTGAACATGGGTCAGTCGGTCC
hsa_piR_016659|gb|DQ592932|Homo	21	+	CCCCACTGCTAAATTTGACT
mmu_piR_002643|gb|DQ547181|Mus_musculus:3:5843705:5843732:Plus	21	+	TAGAATAAGTGGGAGGCCC
mmu_piR_005109|gb|DQ555094|Mus_musculus:5:146565258:146565289:Plus	21	+	AGTCCTTCTGATCGAGGCC
mmu_piR_028252|gb|DQ712837|Mus_musculus:7:81403433:81403455:Plus	21	+	AGGTAGATAGAACAGGTCTTGTT
hsa_piR_009294|gb|DQ582566|Homo	21	+	ATTGATCATCGACACTTCGAACGCA
hsa_piR_008112|gb|DQ581031|Homo	21	+	TGAGGTAGTAGATTGTATAGTTGT
mmu_piR_007729|gb|DQ564913|Mus_musculus:9:123310826:123310855:Plus	21	+	TACTGATGATGTGTTGTTGCCAT
mmu_piR_002643|gb|DQ547181|Mus_musculus:3:5843705:5843732:Plus	20	+	TGAGAGGTGTAGAATAAGTGGG
hsa_piR_018849|gb|DQ595899|Homo	20	+	TTTGGCAATGGTAGAACTCACACTGGTG
mmu_piR_000362|gb|DQ540403|Mus_musculus:6:3151474:3151503:Plus	20	+	AAGAACGAAAGTCGGAGGT
mmu_piR_008863|gb|DQ568703|Mus_musculus:6:87956726:87956756:Minus	20	+	TATTTATTGAGGGCCTAC
hsa_piR_009294|gb|DQ582566|Homo	20	+	TTGATCATCGACACTTCGAACGC
mmu_piR_000639|gb|DQ541113|Mus_musculus:17:39455268:39455298:Plus	20	+	TAGGAATAATGGAATAGGACCGCGGT
mmu_piR_018323|gb|DQ698371|Mus_musculus:16:57312815:57312840:Minus	20	+	GATGGTGAACTATGCCTGGGC
hsa_piR_000753|gb|DQ570940|Homo	20	+	CAGTTGAACATGGGTCAGTCGGTCC
mmu_piR_007729|gb|DQ564913|Mus_musculus:9:123310826:123310855:Plus	19	+	CCTACTGATGATGTGTTGTTGCCA
hsa_piR_005799|gb|DQ577967|Homo	19	-	GCCTCAGCCTCCCGAGTAGC
mmu_piR_000935|gb|DQ541777|Mus_musculus:6:47717737:47717766:Minus	19	+	GGCTGGTCCGAAGGTAGTGAGTTATCT
mmu_piR_002490|gb|DQ546708|Mus_musculus:6:44722603:44722632:Plus	19	+	ACGTGCAAATCGGTCGTCCGA
mmu_piR_002962|gb|DQ548183|Mus_musculus:5:146565277:146565304:Plus	18	+	TGATCGAGGCCCAGCCCGTGGACGGTG
mmu_piR_000622|gb|DQ540988|Mus_musculus:3:5843428:5843455:Plus	18	+	GGGTGTTGACGCGATGTGATTTC
hsa_piR_000753|gb|DQ570940|Homo	18	+	GAACATGGGTCAGTCGGTC
mmu_piR_000362|gb|DQ540403|Mus_musculus:6:3151474:3151503:Plus	18	+	ACGAAAGTCGGAGGTTCGAAGACG
hsa_piR_015254|gb|DQ590835|Homo	18	+	AGTGCGCTATGCCGATCGGGT
mmu_piR_006124|gb|DQ558312|Mus_musculus:17:27072654:27072679:Plus	18	+	TGTTGAATGGATGAATGGGTGGA
mmu_piR_018323|gb|DQ698371|Mus_musculus:13:44880952:44880977:Minus	18	+	CGAAAGATGGTGAACTATG
mmu_piR_000620|gb|DQ540981|Mus_musculus:3:5843782:5843811:Plus	18	+	GGCCGCCGGTGAAATACCACTAC
hsa_piR_002183|gb|DQ572925|Homo	18	+	CACAGAACAGAGAACAGAAACT
hsa_piR_016658|gb|DQ592931|Homo	17	+	CCCCCACTGCTAAATTTGACTGG
mmu_piR_000362|gb|DQ540403|Mus_musculus:6:3151474:3151503:Plus	17	+	CAAGAACGAAAGTCGGAGGTTCGAAGA
mmu_piR_000219|gb|DQ540058|Mus_musculus:17:39455665:39455691:Plus	17	+	GGGAAACCTCACCCGGCCCGGACA
mmu_piR_038322|gb|piRNA-T33|Mus_musculus:6:3151475:3151505:Plus	17	+	AACGAAAGTCGGAGGTTCGAAGACGAT
mmu_piR_000639|gb|DQ541113|Mus_musculus:17:39455268:39455298:Plus	17	+	AGGAATAATGGAATAGGACC
mmu_piR_002643|gb|DQ547181|Mus_musculus:3:5843705:5843732:Plus	17	+	AGAGGTGTAGAATAAGTGGG
hsa_piR_005799|gb|DQ577967|Homo	17	-	CCTCAGCCTCCCGAGTAGCT
mmu_piR_005109|gb|DQ555094|Mus_musculus:5:146565258:146565289:Plus	17	+	GCCCAAGTCCTTCTGATCGAGGCC
mmu_piR_000644|gb|DQ541118|Mus_musculus:12:70077993:70078021:Plus	17	+	TATGCCGATCGGGTGTCCGCACTAAGT
mmu_piR_003040|gb|DQ548430|Mus_musculus:17:70868553:70868582:Plus	17	+	GATGTGTTGTTGCCATGGTAATCCTG
mmu_piR_000935|gb|DQ541777|Mus_musculus:6:47717737:47717766:Minus	17	+	GCTGGTCCGAAGGTAGTGAGTTATCTCAA
hsa_piR_016659|gb|DQ592932|Homo	16	+	CCCCACTGCTAAATTTGACTG
mmu_piR_002490|gb|DQ546708|Mus_musculus:11:33655010:33655039:Minus	16	+	CGTGCAAATCGGTCGTCCGACCTGG
mmu_piR_002643|gb|DQ547181|Mus_musculus:3:5843705:5843732:Plus	16	+	GAGAGGTGTAGAATAAGTGGGAG
mmu_piR_000639|gb|DQ541113|Mus_musculus:17:39455268:39455298:Plus	16	+	ATGGAATAGGACCGCGGTTC
hsa_piR_009294|gb|DQ582566|Homo	16	+	CATCGACACTTCGAACGCAC
mmu_piR_000362|gb|DQ540403|Mus_musculus:6:3151474:3151503:Plus	15	+	GAAAGTCGGAGGTTCGAAGACGA
mmu_piR_039901|gb|piRNA_832|Mus_musculus:15:78497028:78497054:Minus	15	+	CTGAGCAAACATCTGTCGTGT
hsa_piR_001318|gb|DQ571823|Homo	15	+	TTTGGTGTATGTGCTTGGCTGAGGAGC
hsa_piR_003183|gb|DQ574320|Homo	15	+	CAGAGATTGGAGGTGGTGCT
hsa_piR_008488|gb|DQ581533|Homo	15	+	TGATCAGTAGTGGGATCGCGCC
hsa_piR_001168|gb|DQ571524|Homo	15	+	TAGGGTTTACGACCTCGATGTTGGA
hsa_piR_001168|gb|DQ571524|Homo	15	+	TTTACGACCTCGATGTTGGATC
mmu_piR_000644|gb|DQ541118|Mus_musculus:6:69446010:69446038:Plus	15	+	TGCCGATCGGGTGTCCGCACT
hsa_piR_009228|gb|DQ582496|Homo	15	+	TTGAACATGGGTCAGTCGGTCC
mmu_piR_038312|gb|piRNA-T12|Mus_musculus:3:83210072:83210098:Minus	15	+	GTCAGAATCCCGCCCAGGC
hsa_piR_007979|gb|DQ580854|Homo	15	+	TGAGGAGCCAATGGGGCGAAGCTACCAT
hsa_piR_007979|gb|DQ580854|Homo	15	+	GAGGAGCCAATGGGGCGAAGCT
mmu_piR_007729|gb|DQ564913|Mus_musculus:17:70868542:70868571:Plus	15	+	TACTGATGATGTGTTGTTGCCA
mmu_piR_000578|gb|DQ540853|Mus_musculus:17:39456112:39456137:Plus	14	+	CCCGTCGCTACTACCGATT
mmu_piR_005109|gb|DQ555094|Mus_musculus:5:146565258:146565289:Plus	14	+	CAAGTCCTTCTGATCGAGGCC
mmu_piR_000644|gb|DQ541118|Mus_musculus:12:70279965:70279993:Minus	14	+	CTATGCCGATCGGGTGTCCGCACTA
mmu_piR_000622|gb|DQ540988|Mus_musculus:18:54824707:54824734:Minus	14	+	ACGCGATGTGATTTCTGCC
mmu_piR_000620|gb|DQ540981|Mus_musculus:3:5843782:5843811:Plus	14	+	GGCCGCCGGTGAAATACCACTACT
mmu_piR_000362|gb|DQ540403|Mus_musculus:6:3151474:3151503:Plus	14	+	CGAAAGTCGGAGGTTCGAAGA
hsa_piR_002183|gb|DQ572925|Homo	14	+	CACAGAACAGAGAACAGAAAC
hsa_piR_001168|gb|DQ571524|Homo	14	+	GGTTTACGACCTCGATGTTGGATC
hsa_piR_001318|gb|DQ571823|Homo	14	+	TTGGTGTATGTGCTTGGCTGAGGAGCCAA
mmu_piR_003040|gb|DQ548430|Mus_musculus:9:123310837:123310866:Plus	14	+	GATGTGTTGTTGCCATGGT
mmu_piR_022956|gb|DQ705141|Mus_musculus:5:115112809:115112837:Minus	14	-	ACAGTCGGATTCCCCTGG
hsa_piR_000753|gb|DQ570940|Homo	14	+	GTTGAACATGGGTCAGTCGGT
mmu_piR_038322|gb|piRNA-T33|Mus_musculus:6:3151475:3151505:Plus	14	+	AGTCGGAGGTTCGAAGACGATC
hsa_piR_017936|gb|DQ594740|Homo	14	+	TGGGTCGGGGTTTCGTAC
mmu_piR_002962|gb|DQ548183|Mus_musculus:1:133401379:133401406:Plus	14	+	TCGAGGCCCAGCCCGTGGACGGTG
mmu_piR_012713|gb|DQ690018|Mus_musculus:3:96354261:96354288:Plus	14	+	TACCAGAAGTCGACCGAGCT
hsa_piR_018849|gb|DQ595899|Homo	14	+	AATGGTAGAACTCACACTG
mmu_piR_038322|gb|piRNA-T33|Mus_musculus:6:3151475:3151505:Plus	14	+	AACGAAAGTCGGAGGTTCGAA
hsa_piR_001168|gb|DQ571524|Homo	14	+	GTTTACGACCTCGATGTTGGATC
mmu_piR_008475|gb|DQ567581|Mus_musculus:6:69446003:69446032:Plus	14	+	AGTGCGCTATGCCGATCGGGTGTCCG
mmu_piR_005109|gb|DQ555094|Mus_musculus:5:146565258:146565289:Plus	14	+	CCAAGTCCTTCTGATCGAGGC
mmu_piR_007729|gb|DQ564913|Mus_musculus:2:102630254:102630283:Minus	14	+	ACTGATGATGTGTTGTTGCC
hsa_piR_017184|gb|DQ593752|Homo	14	+	TGCATCCACTGATAGACCTT
hsa_piR_021462|gb|DQ599459|Homo	14	+	TAAGGTGCATCTAGTGCAGATAGT
mmu_piR_000622|gb|DQ540988|Mus_musculus:3:5843428:5843455:Plus	13	+	TGACGCGATGTGATTTCTGCC
hsa_piR_008488|gb|DQ581533|Homo	13	+	CAGTAGTGGGATCGCGCCT
mmu_piR_010111|gb|DQ686004|Mus_musculus:17:27072652:27072680:Plus	13	+	TTTGTTGAATGGATGAATGGGTG
hsa_piR_020490|gb|DQ598167|Homo	13	+	CGAAGCTACCATCTGTGGGATT
mmu_piR_000362|gb|DQ540403|Mus_musculus:6:3151474:3151503:Plus	13	+	AAAGTCGGAGGTTCGAAG
hsa_piR_005930|gb|DQ578142|Homo	13	-	TGTCGTGTATGTGCCAGTTTGTCCAGA
mmu_piR_003040|gb|DQ548430|Mus_musculus:17:70868553:70868582:Plus	13	+	GATGTGTTGTTGCCATGGTAATCC
hsa_piR_016658|gb|DQ592931|Homo	13	+	CCCCACTGCTAAATTTGACTGGCT
hsa_piR_020381|gb|DQ597997|Homo	13	+	TAACTATGACTCTCTTAAG
hsa_piR_009294|gb|DQ582566|Homo	13	+	TGATCATCGACACTTCGAACGCACT
mmu_piR_018323|gb|DQ698371|Mus_musculus:14:49387992:49388017:Plus	13	+	AAAGATGGTGAACTATGCC
hsa_piR_016658|gb|DQ592931|Homo	13	+	CCACTGCTAAATTTGACTGGC
hsa_piR_009294|gb|DQ582566|Homo	13	+	TCGACACTTCGAACGCACT
mmu_piR_000362|gb|DQ540403|Mus_musculus:6:3151474:3151503:Plus	13	+	AAGAACGAAAGTCGGAGG
mmu_piR_000644|gb|DQ541118|Mus_musculus:12:70077993:70078021:Plus	13	+	TGCCGATCGGGTGTCCGCACTAAGT
mmu_piR_004374|gb|DQ552696|Mus_musculus:9:110126452:110126481:Plus	12	+	TCACCTGCCGAATCAACTAGCCC
mmu_piR_000935|gb|DQ541777|Mus_musculus:6:47717737:47717766:Minus	12	+	GGCTGGTCCGAAGGTAGTGAGTTAT
mmu_piR_005109|gb|DQ555094|Mus_musculus:5:146565258:146565289:Plus	12	+	CCCAAGTCCTTCTGATCGAG
hsa_piR_002104|gb|DQ572807|Homo	12	+	TCAATAAATATTTGTAGAATGCATGA
mmu_piR_000585|gb|DQ540868|Mus_musculus:16:57312957:57312982:Minus	12	+	CCGTGGCGCAATGAAGGTGAAGG
hsa_piR_017936|gb|DQ594740|Homo	12	+	GGTCGGGGTTTCGTACGTAGC
mmu_piR_002490|gb|DQ546708|Mus_musculus:11:33655010:33655039:Minus	12	+	GCAAATCGGTCGTCCGACCTGGGT
hsa_piR_000753|gb|DQ570940|Homo	12	+	ACATGGGTCAGTCGGTCCT
hsa_piR_019324|gb|DQ596538|Homo	12	+	GAGGGGCCCGTGCCTTGGAAAGCGTCGCG
hsa_piR_001168|gb|DQ571524|Homo	12	+	AGGGTTTACGACCTCGATGTTGGATC
mmu_piR_000644|gb|DQ541118|Mus_musculus:12:70279965:70279993:Minus	12	+	TATGCCGATCGGGTGTCCGCACTAAGTT
mmu_piR_002490|gb|DQ546708|Mus_musculus:16:57312741:57312770:Minus	12	+	CGTGCAAATCGGTCGTCCGACCTG
hsa_piR_009294|gb|DQ582566|Homo	12	+	ATCGACACTTCGAACGCAC
mmu_piR_000362|gb|DQ540403|Mus_musculus:6:3151474:3151503:Plus	12	+	AACGAAAGTCGGAGGTTCGAAGA
hsa_piR_020381|gb|DQ597997|Homo	12	+	GGCGGGAGTAACTATGACT
mmu_piR_000219|gb|DQ540058|Mus_musculus:17:39455665:39455691:Plus	12	+	GGGAAACCTCACCCGGCCCGGACAC
mmu_piR_038322|gb|piRNA-T33|Mus_musculus:6:3151475:3151505:Plus	12	+	AAGAACGAAAGTCGGAGGTTCGAAGAC
hsa_piR_015254|gb|DQ590835|Homo	12	+	GTGCGCTATGCCGATCGGGTGTCC
mmu_piR_000935|gb|DQ541777|Mus_musculus:6:47717737:47717766:Minus	12	+	GCTGGTCCGAAGGTAGTGAGTTATCTCA
mmu_piR_000639|gb|DQ541113|Mus_musculus:17:39455268:39455298:Plus	12	+	CTAGGAATAATGGAATAGGACCGC
hsa_piR_008488|gb|DQ581533|Homo	12	+	TCAGTAGTGGGATCGCGC
mmu_piR_038322|gb|piRNA-T33|Mus_musculus:6:3151475:3151505:Plus	12	+	CGGAGGTTCGAAGACGATC
mmu_piR_000362|gb|DQ540403|Mus_musculus:6:3151474:3151503:Plus	12	+	ACGAAAGTCGGAGGTTCG
mmu_piR_004567|gb|DQ553409|Mus_musculus:17:39455256:39455282:Plus	11	+	ATACCGCAGCTAGGAATAA
mmu_piR_000159|gb|DQ539904|Mus_musculus:6:87962871:87962898:Minus	11	+	AAAGTCAGCCCTCGACACAAGGGTTTG
mmu_piR_002490|gb|DQ546708|Mus_musculus:16:57312741:57312770:Minus	11	+	ACGTGCAAATCGGTCGTCCGAC
hsa_piR_000753|gb|DQ570940|Homo	11	+	GCAGTTGAACATGGGTCAGTCGGTC
mmu_piR_000578|gb|DQ540853|Mus_musculus:17:39456112:39456137:Plus	11	+	CGCTACTACCGATTGGAT
mmu_piR_000362|gb|DQ540403|Mus_musculus:6:3151474:3151503:Plus	11	+	AAGTCGGAGGTTCGAAGACGA
hsa_piR_020548|gb|DQ598263|Homo	11	+	GTCAGTCGGTCCTGAGAGATGGGCG
mmu_piR_005109|gb|DQ555094|Mus_musculus:5:146565258:146565289:Plus	11	+	AAGTCCTTCTGATCGAGGCC
hsa_piR_008488|gb|DQ581533|Homo	11	+	TGATCAGTAGTGGGATCGCGCCTG
hsa_piR_020668|gb|DQ598445|Homo	11	+	TCGGGTTGCTTGGGAATGCAGC
mmu_piR_007729|gb|DQ564913|Mus_musculus:2:102630254:102630283:Minus	11	+	TACCCTACTGATGATGTGTTGTTGCC
mmu_piR_038312|gb|piRNA-T12|Mus_musculus:9:56021996:56022022:Minus	11	+	TAAGTCAGAATCCCGCCCAGGCGG
mmu_piR_004161|gb|DQ551913|Mus_musculus:18:85319949:85319975:Minus	11	-	TGGTGGTGGTGGTGGTGGTG
mmu_piR_002962|gb|DQ548183|Mus_musculus:5:146565277:146565304:Plus	11	+	TGATCGAGGCCCAGCCCGTGGAC
hsa_piR_002485|gb|DQ573352|Homo	11	+	CATTTGGTGTATGTGCTTGG
mmu_piR_004567|gb|DQ553409|Mus_musculus:17:39455256:39455282:Plus	11	+	GGATACCGCAGCTAGGAATAA
hsa_piR_017936|gb|DQ594740|Homo	11	+	CGGGGTTTCGTACGTAGCA
mmu_piR_009321|gb|DQ684704|Mus_musculus:7:72988380:72988411:Plus	11	+	TAGACTGTGAGCTCCTTGA
hsa_piR_005799|gb|DQ577967|Homo	11	-	GCCTCAGCCTCCCGAGTA
mmu_piR_007729|gb|DQ564913|Mus_musculus:2:102630254:102630283:Minus	11	+	TACTGATGATGTGTTGTTGCCATG
mmu_piR_000644|gb|DQ541118|Mus_musculus:6:69446010:69446038:Plus	11	+	CTATGCCGATCGGGTGTCCGCACTAAGTT
hsa_piR_017184|gb|DQ593752|Homo	11	+	CTGCATCCACTGATAGACCTTGAACA
mmu_piR_000219|gb|DQ540058|Mus_musculus:17:39455665:39455691:Plus	11	+	CGGGAAACCTCACCCGGCCCGGAC
mmu_piR_000634|gb|DQ541100|Mus_musculus:5:146565397:146565424:Plus	11	+	CTAAATACCGGCACGAGA
mmu_piR_018323|gb|DQ698371|Mus_musculus:15:86022679:86022704:Plus	11	+	TGGTGAACTATGCCTGGGC
mmu_piR_000622|gb|DQ540988|Mus_musculus:18:54824707:54824734:Minus	11	+	CGGGTGTTGACGCGATGTGATT
mmu_piR_000620|gb|DQ540981|Mus_musculus:3:5843782:5843811:Plus	11	+	CGGGCCGCCGGTGAAATACCACTACTC
mmu_piR_038328|gb|piRNA-T47|Mus_musculus:X:23165477:23165506:Plus	11	+	AGCGTATATTAAAGTTGCTG
mmu_piR_000362|gb|DQ540403|Mus_musculus:6:3151474:3151503:Plus	10	+	CAAGAACGAAAGTCGGAGGTTCGAAGAC
mmu_piR_007729|gb|DQ564913|Mus_musculus:17:70868542:70868571:Plus	10	+	CCCTACTGATGATGTGTTGTTGCCAT
mmu_piR_038312|gb|piRNA-T12|Mus_musculus:16:11057559:11057585:Plus	10	+	AAGTCAGAATCCCGCCCAGG
hsa_piR_011217|gb|DQ585139|Homo	10	+	TTCAACATGTCCGAGACTGCGCC
hsa_piR_020381|gb|DQ597997|Homo	10	+	AGTAACTATGACTCTCTT
mmu_piR_005109|gb|DQ555094|Mus_musculus:5:146565258:146565289:Plus	10	+	CCAAGTCCTTCTGATCGAGGCCCA
mmu_piR_000935|gb|DQ541777|Mus_musculus:6:47717737:47717766:Minus	10	+	GGCTGGTCCGAAGGTAGTGAGTTATCTCA
hsa_piR_000753|gb|DQ570940|Homo	10	+	AGCAGTTGAACATGGGTCAGTCGGTC
hsa_piR_017936|gb|DQ594740|Homo	10	+	TGGGTCGGGGTTTCGTACGT
hsa_piR_017936|gb|DQ594740|Homo	10	+	CTGGGTCGGGGTTTCGTAC
hsa_piR_001040|gb|DQ571333|Homo	10	+	CCGTGCCTTGGAAAGCGTC
hsa_piR_014923|gb|DQ590404|Homo	10	+	TGGTGTATGTGCTTGGCTGA
hsa_piR_005799|gb|DQ577967|Homo	10	-	CTCAGCCTCCCGAGTAGC
hsa_piR_009228|gb|DQ582496|Homo	10	+	TGAACATGGGTCAGTCGGTCC
mmu_piR_000935|gb|DQ541777|Mus_musculus:6:47717737:47717766:Minus	10	+	GGCTGGTCCGAAGGTAGTGAGTTA
mmu_piR_000622|gb|DQ540988|Mus_musculus:2:5296560:5296587:Minus	10	+	GGTGTTGACGCGATGTGATTTC
hsa_piR_000753|gb|DQ570940|Homo	10	+	CAGTTGAACATGGGTCAGTCGGT
hsa_piR_017936|gb|DQ594740|Homo	10	+	TGGGTCGGGGTTTCGTACG
mmu_piR_018323|gb|DQ698371|Mus_musculus:16:57312815:57312840:Minus	10	+	AAGATGGTGAACTATGCCT
mmu_piR_030415|gb|DQ715931|Mus_musculus:6:127767116:127767141:Plus	10	+	ATGCTTTGTACCCTGTGACACC
mmu_piR_010111|gb|DQ686004|Mus_musculus:17:27072652:27072680:Plus	10	+	TTTGTTGAATGGATGAATGGGTGGATGAC
hsa_piR_002485|gb|DQ573352|Homo	10	+	AGACATTTGGTGTATGTGCTTGGC
hsa_piR_005930|gb|DQ578142|Homo	10	-	GTGTATGTGCCAGTTTGTCCAG
hsa_piR_008488|gb|DQ581533|Homo	10	+	CAGTAGTGGGATCGCGCC
mmu_piR_000578|gb|DQ540853|Mus_musculus:17:39456112:39456137:Plus	10	+	CCCGTCGCTACTACCGATTG
mmu_piR_000362|gb|DQ540403|Mus_musculus:6:3151474:3151503:Plus	10	+	AGAACGAAAGTCGGAGGTTCGAAG
mmu_piR_004567|gb|DQ553409|Mus_musculus:17:39455256:39455282:Plus	10	+	TACCGCAGCTAGGAATAA
hsa_piR_008114|gb|DQ581033|Homo	10	+	TGAGGTAGTAGGTTGTATGGTTTA
mmu_piR_018323|gb|DQ698371|Mus_musculus:15:86022679:86022704:Plus	10	+	AAAGATGGTGAACTATGCCTGGGC
mmu_piR_000644|gb|DQ541118|Mus_musculus:12:70077993:70078021:Plus	10	+	GCCGATCGGGTGTCCGCACTAAGTT
mmu_piR_000578|gb|DQ540853|Mus_musculus:17:39456112:39456137:Plus	10	+	CCGCCCGTCGCTACTACC
hsa_piR_008488|gb|DQ581533|Homo	10	+	TGATCAGTAGTGGGATCGCGCCTGT
mmu_piR_010111|gb|DQ686004|Mus_musculus:17:27072652:27072680:Plus	10	+	TTGTTGAATGGATGAATGGGT
mmu_piR_038322|gb|piRNA-T33|Mus_musculus:6:3151475:3151505:Plus	10	+	TCGGAGGTTCGAAGACGAT
hsa_piR_001318|gb|DQ571823|Homo	9	+	TATGTGCTTGGCTGAGGAGC
hsa_piR_008488|gb|DQ581533|Homo	9	+	GATCAGTAGTGGGATCGCGCCTGTGAAT
hsa_piR_017184|gb|DQ593752|Homo	9	+	TGCATCCACTGATAGACCTTGAACA
mmu_piR_000622|gb|DQ540988|Mus_musculus:2:5296560:5296587:Minus	9	+	GTTGACGCGATGTGATTTC
hsa_piR_005930|gb|DQ578142|Homo	9	+	TATGTGCCAGTTTGTCCAGACT
mmu_piR_007729|gb|DQ564913|Mus_musculus:17:70868542:70868571:Plus	9	+	CTGATGATGTGTTGTTGCCA
hsa_piR_001040|gb|DQ571333|Homo	9	+	CCCGTGCCTTGGAAAGCGTCGC
mmu_piR_000935|gb|DQ541777|Mus_musculus:6:47717737:47717766:Minus	9	+	GGCTGGTCCGAAGGTAGTGAGTTATCTCAC
hsa_piR_001318|gb|DQ571823|Homo	9	+	ATTTGGTGTATGTGCTTGGCTGA
mmu_piR_002962|gb|DQ548183|Mus_musculus:1:133401379:133401406:Plus	9	+	AGGCCCAGCCCGTGGACGGTGT
mmu_piR_000219|gb|DQ540058|Mus_musculus:17:39455665:39455691:Plus	9	+	ACCTCACCCGGCCCGGACA
hsa_piR_016659|gb|DQ592932|Homo	9	+	CCACTGCTAAATTTGACTG
hsa_piR_018573|gb|DQ595539|Homo	9	+	GGTGTATGTGCTTGGCTGA
mmu_piR_002490|gb|DQ546708|Mus_musculus:6:145890085:145890114:Minus	9	+	AAATCGGTCGTCCGACCT
mmu_piR_006423|gb|DQ561111|Mus_musculus:4:116708791:116708819:Plus	9	+	TTCAGATCGTATAAATCTTTCGCCT
mmu_piR_000616|gb|DQ540965|Mus_musculus:2:5296571:5296602:Minus	9	+	GAAGGCCCGCGGCGGGTGTTGACGCGA
mmu_piR_005109|gb|DQ555094|Mus_musculus:5:146565258:146565289:Plus	9	+	GGGGGGCCCAAGTCCTTCTGATCGAGGCCT
mmu_piR_022513|gb|DQ704533|Mus_musculus:9:54047713:54047736:Minus	9	+	TCAGACATGGATCCTGCCCT
hsa_piR_001318|gb|DQ571823|Homo	9	+	TGGTGTATGTGCTTGGCTGAGGA
mmu_piR_038322|gb|piRNA-T33|Mus_musculus:6:3151475:3151505:Plus	8	+	AGAACGAAAGTCGGAGGTTCGAAGAC
mmu_piR_038312|gb|piRNA-T12|Mus_musculus:9:56021996:56022022:Minus	8	+	AAGTCAGAATCCCGCCCAGGC
hsa_piR_019324|gb|DQ596538|Homo	8	+	CCGTGCCTTGGAAAGCGTCGCG
mmu_piR_002643|gb|DQ547181|Mus_musculus:3:5843705:5843732:Plus	8	+	AGAGGTGTAGAATAAGTGG
hsa_piR_017936|gb|DQ594740|Homo	8	+	TTCTGGGTCGGGGTTTCGTACGTAGCA
mmu_piR_005109|gb|DQ555094|Mus_musculus:5:146565258:146565289:Plus	8	+	GGCCCAAGTCCTTCTGATC
hsa_piR_001318|gb|DQ571823|Homo	8	+	ATTTGGTGTATGTGCTTGGCTGAG
mmu_piR_027511|gb|DQ711773|Mus_musculus:15:78497007:78497032:Minus	8	-	GCCAGTTTGTCCAGACTCCC
hsa_piR_008113|gb|DQ581032|Homo	8	+	TAGTAGGTTGTATAGTTT
mmu_piR_000949|gb|DQ541806|Mus_musculus:16:35901360:35901386:Plus	8	+	GTTAAGGCGCCCGATGCCGACGCT
mmu_piR_004567|gb|DQ553409|Mus_musculus:17:39455256:39455282:Plus	8	+	TGGATACCGCAGCTAGGAATAA
mmu_piR_003758|gb|DQ550742|Mus_musculus:6:69446006:69446035:Plus	8	+	CGCTATGCCGATCGGGTGTCC
mmu_piR_011793|gb|DQ688586|Mus_musculus:17:27060604:27060634:Plus	8	+	TAAATATTTGTAGAATGCATG
hsa_piR_001318|gb|DQ571823|Homo	8	+	GTGTATGTGCTTGGCTGAGGAGC
hsa_piR_017936|gb|DQ594740|Homo	8	+	TCGGGGTTTCGTACGTAGC
mmu_piR_000935|gb|DQ541777|Mus_musculus:6:47717737:47717766:Minus	8	+	GAAGGTAGTGAGTTATCTCAA
mmu_piR_002962|gb|DQ548183|Mus_musculus:5:146565277:146565304:Plus	8	+	GATCGAGGCCCAGCCCGTGGACGGTG
mmu_piR_002490|gb|DQ546708|Mus_musculus:6:44722603:44722632:Plus	8	+	TGACGTGCAAATCGGTCGTCCGACC
hsa_piR_017936|gb|DQ594740|Homo	8	+	TGGGTCGGGGTTTCGTACGTAG
mmu_piR_000585|gb|DQ540868|Mus_musculus:16:57312957:57312982:Minus	8	+	CGTGGCGCAATGAAGGTGAAG
mmu_piR_000644|gb|DQ541118|Mus_musculus:12:70279965:70279993:Minus	7	+	TATGCCGATCGGGTGTCCGCACTA
hsa_piR_007315|gb|DQ579976|Homo	7	+	TGACTGCAGAATCAGTGGTAGGTGGGCC
mmu_piR_005109|gb|DQ555094|Mus_musculus:5:146565258:146565289:Plus	7	+	GGGGCCCAAGTCCTTCTGATCGAGG
mmu_piR_002962|gb|DQ548183|Mus_musculus:5:146565277:146565304:Plus	7	+	TGATCGAGGCCCAGCCCGTGGACGGT
mmu_piR_005109|gb|DQ555094|Mus_musculus:5:146565258:146565289:Plus	7	+	GCCCAAGTCCTTCTGATCGAGGC
mmu_piR_038328|gb|piRNA-T47|Mus_musculus:17:39455055:39455084:Plus	7	+	CGTATATTAAAGTTGCTGC
hsa_piR_007979|gb|DQ580854|Homo	7	+	TGAGGAGCCAATGGGGCGAAGCTACCATC
hsa_piR_018849|gb|DQ595899|Homo	7	+	TGGCAATGGTAGAACTCACACTGG
hsa_piR_008488|gb|DQ581533|Homo	7	+	AGTAGTGGGATCGCGCCTG
hsa_piR_014923|gb|DQ590404|Homo	7	+	ATGTGCTTGGCTGAGGAGC
hsa_piR_009294|gb|DQ582566|Homo	7	+	GATCATCGACACTTCGAACGCACTT
mmu_piR_000219|gb|DQ540058|Mus_musculus:17:39455665:39455691:Plus	7	+	CCTCACCCGGCCCGGACA
hsa_piR_020381|gb|DQ597997|Homo	7	+	GGCGGGAGTAACTATGACTCT
mmu_piR_018323|gb|DQ698371|Mus_musculus:6:145890159:145890184:Minus	7	+	CGAAAGATGGTGAACTATGCCTG
hsa_piR_006426|gb|DQ578783|Homo	7	+	TGAACATGGGTCAGTCGGTC
hsa_piR_014923|gb|DQ590404|Homo	7	+	TGTATGTGCTTGGCTGAGG
mmu_piR_000622|gb|DQ540988|Mus_musculus:2:5296560:5296587:Minus	7	+	GGTGTTGACGCGATGTGATT
hsa_piR_009294|gb|DQ582566|Homo	7	+	TTGATCATCGACACTTCGAACGCACTT
hsa_piR_001040|gb|DQ571333|Homo	7	+	CCGTGCCTTGGAAAGCGT
hsa_piR_020548|gb|DQ598263|Homo	7	+	TCAGTCGGTCCTGAGAGA
mmu_piR_000639|gb|DQ541113|Mus_musculus:17:39455268:39455298:Plus	6	+	AGGAATAATGGAATAGGACCGCGGTT
hsa_piR_005930|gb|DQ578142|Homo	6	-	TCGTGTATGTGCCAGTTTGTCCAGA
mmu_piR_001570|gb|DQ543701|Mus_musculus:2:5296574:5296603:Minus	6	+	CGAAGGCCCGCGGCGGGTGTTGACGC
mmu_piR_018323|gb|DQ698371|Mus_musculus:14:49387992:49388017:Plus	6	+	CGAAAGATGGTGAACTATGCCTGG
hsa_piR_020381|gb|DQ597997|Homo	6	+	GTAACTATGACTCTCTTAAGGT
hsa_piR_015254|gb|DQ590835|Homo	6	+	GTGCGCTATGCCGATCGGGTGT
hsa_piR_015254|gb|DQ590835|Homo	6	+	GCTATGCCGATCGGGTGTC
mmu_piR_007729|gb|DQ564913|Mus_musculus:2:102630254:102630283:Minus	6	+	ACCCTACTGATGATGTGTTGTTGCCATG
mmu_piR_000620|gb|DQ540981|Mus_musculus:3:5843782:5843811:Plus	6	+	CGCCGGTGAAATACCACTACTC
mmu_piR_000935|gb|DQ541777|Mus_musculus:6:47717737:47717766:Minus	6	+	TGGTCCGAAGGTAGTGAGTTATCTCAA
hsa_piR_000753|gb|DQ570940|Homo	6	+	GCAGTTGAACATGGGTCAGTCGGTCC
mmu_piR_030415|gb|DQ715931|Mus_musculus:6:127767116:127767141:Plus	6	+	ATGCTTTGTACCCTGTGACACCACC
mmu_piR_000622|gb|DQ540988|Mus_musculus:2:5296560:5296587:Minus	6	+	GGGTGTTGACGCGATGTGATTTCT
mmu_piR_021137|gb|DQ702491|Mus_musculus:12:98801674:98801703:Minus	6	+	TTTGAAATCAGGACTGTTCTGG
mmu_piR_018323|gb|DQ698371|Mus_musculus:13:44880952:44880977:Minus	6	+	AGATGGTGAACTATGCCTGGGC
mmu_piR_002490|gb|DQ546708|Mus_musculus:15:47370147:47370176:Plus	6	+	TGACGTGCAAATCGGTCGTCCGAC
mmu_piR_010111|gb|DQ686004|Mus_musculus:17:27072652:27072680:Plus	6	+	TGTTGAATGGATGAATGGGTGGATGAC
hsa_piR_006426|gb|DQ578783|Homo	5	+	AACATGGGTCAGTCGGTCCTGAGA
hsa_piR_018573|gb|DQ595539|Homo	5	+	GTATGTGCTTGGCTGAGGAGC
mmu_piR_008475|gb|DQ567581|Mus_musculus:12:70279971:70280000:Minus	5	+	AGTGCGCTATGCCGATCGGGTGTCCGC
mmu_piR_000578|gb|DQ540853|Mus_musculus:17:39456112:39456137:Plus	5	+	TCGCTACTACCGATTGGAT
mmu_piR_005109|gb|DQ555094|Mus_musculus:5:146565258:146565289:Plus	5	+	GGGGGGCCCAAGTCCTTCTGATCGAGG
hsa_piR_009294|gb|DQ582566|Homo	5	+	TCATCGACACTTCGAACGCAC
mmu_piR_004161|gb|DQ551913|Mus_musculus:14:101751256:101751282:Minus	5	-	GGTGGTGGTGGTGGTGGTGGTG
mmu_piR_005109|gb|DQ555094|Mus_musculus:5:146565258:146565289:Plus	5	+	GGGGGGCCCAAGTCCTTCTGATCGAGGCA
mmu_piR_038322|gb|piRNA-T33|Mus_musculus:6:3151475:3151505:Plus	5	+	ACGAAAGTCGGAGGTTCGAAG
mmu_piR_000622|gb|DQ540988|Mus_musculus:X:112404287:112404314:Minus	5	+	CGGGTGTTGACGCGATGTGATTTCT
hsa_piR_000753|gb|DQ570940|Homo	5	+	AGCAGTTGAACATGGGTCAGTCGGTCCTG
mmu_piR_010111|gb|DQ686004|Mus_musculus:17:27072652:27072680:Plus	4	+	TTGTTGAATGGATGAATGGGTGG
hsa_piR_009294|gb|DQ582566|Homo	4	+	CATTGATCATCGACACTTCGAAC
mmu_piR_007729|gb|DQ564913|Mus_musculus:17:70868542:70868571:Plus	4	+	CCCTACTGATGATGTGTTGTTGCC
mmu_piR_000620|gb|DQ540981|Mus_musculus:18:54824345:54824374:Minus	4	+	CCGCCGGTGAAATACCACTACT
hsa_piR_001040|gb|DQ571333|Homo	4	+	CGTGCCTTGGAAAGCGTCGC
mmu_piR_038322|gb|piRNA-T33|Mus_musculus:6:3151475:3151505:Plus	4	+	ACGAAAGTCGGAGGTTCGAAGACGAT
hsa_piR_001318|gb|DQ571823|Homo	4	+	ATTTGGTGTATGTGCTTGGCTGAGGAGC
mmu_piR_000644|gb|DQ541118|Mus_musculus:6:69446010:69446038:Plus	4	+	ATGCCGATCGGGTGTCCGC
hsa_piR_000753|gb|DQ570940|Homo	4	+	AGCAGTTGAACATGGGTCAGTCGGT
mmu_piR_005109|gb|DQ555094|Mus_musculus:5:146565258:146565289:Plus	4	+	AGTCCTTCTGATCGAGGC
mmu_piR_000935|gb|DQ541777|Mus_musculus:6:47717737:47717766:Minus	4	+	GGCTGGTCCGAAGGTAGT
mmu_piR_002962|gb|DQ548183|Mus_musculus:1:133401379:133401406:Plus	4	+	GAGGCCCAGCCCGTGGACGGT
hsa_piR_014923|gb|DQ590404|Homo	4	+	TATGTGCTTGGCTGAGGAG
mmu_piR_000935|gb|DQ541777|Mus_musculus:6:47717737:47717766:Minus	4	+	GTCCGAAGGTAGTGAGTTATCTCAA
hsa_piR_005930|gb|DQ578142|Homo	4	+	TGTCGTGTATGTGCCAGTTTGTCCAGAC
hsa_piR_020548|gb|DQ598263|Homo	4	+	GGTCAGTCGGTCCTGAGAGATGGGCGAGA
mmu_piR_000639|gb|DQ541113|Mus_musculus:17:39455268:39455298:Plus	4	+	CTAGGAATAATGGAATAGGACCGCGGTT
hsa_piR_019675|gb|DQ596992|Homo	4	+	CAATAACAGGTCTGTGAT
mmu_piR_002643|gb|DQ547181|Mus_musculus:3:5843705:5843732:Plus	4	+	GTGTAGAATAAGTGGGAG
hsa_piR_001168|gb|DQ571524|Homo	3	+	ATAGGGTTTACGACCTCGATGTTGGAT
mmu_piR_004374|gb|DQ552696|Mus_musculus:18:85832427:85832456:Minus	3	+	AACAACTCACCTGCCGAATCAACTAGCCC
hsa_piR_020786|gb|DQ598612|Homo	3	+	GGCGGCGGCGGCGGAGGCG
hsa_piR_016658|gb|DQ592931|Homo	3	+	CCCCCCACTGCTAAATTTGAC
mmu_piR_004374|gb|DQ552696|Mus_musculus:9:110126452:110126481:Plus	3	+	AACTCACCTGCCGAATCAACTAGCCC
mmu_piR_002962|gb|DQ548183|Mus_musculus:5:146565277:146565304:Plus	3	+	ATCGAGGCCCAGCCCGTGGACGG
mmu_piR_002643|gb|DQ547181|Mus_musculus:3:5843705:5843732:Plus	3	+	GAGAGGTGTAGAATAAGTGGG
mmu_piR_000622|gb|DQ540988|Mus_musculus:X:112404287:112404314:Minus	3	+	CGGGTGTTGACGCGATGTGATTTC
hsa_piR_007979|gb|DQ580854|Homo	3	+	TGAGGAGCCAATGGGGCGAAGCTACCA
hsa_piR_011673|gb|DQ585802|Homo	3	+	TGCTCTGGATTAGGCTTTGGCT
mmu_piR_000616|gb|DQ540965|Mus_musculus:3:5843413:5843444:Plus	3	+	AAGGCCCGCGGCGGGTGTTGACGCG
mmu_piR_000620|gb|DQ540981|Mus_musculus:3:5843782:5843811:Plus	3	+	GGGCCGCCGGTGAAATACC
mmu_piR_000639|gb|DQ541113|Mus_musculus:17:39455268:39455298:Plus	3	+	AGGAATAATGGAATAGGACCGCGGTTC
mmu_piR_007729|gb|DQ564913|Mus_musculus:2:102630254:102630283:Minus	3	+	CTGATGATGTGTTGTTGCC
mmu_piR_038322|gb|piRNA-T33|Mus_musculus:6:3151475:3151505:Plus	3	+	AAGAACGAAAGTCGGAGGTTCGAAGACG
mmu_piR_039901|gb|piRNA_832|Mus_musculus:15:78497028:78497054:Minus	3	+	TCTGAGCAAACATCTGTCGTGTA
mmu_piR_002490|gb|DQ546708|Mus_musculus:13:44880878:44880907:Minus	3	+	GTGCAAATCGGTCGTCCGAC
mmu_piR_007729|gb|DQ564913|Mus_musculus:2:102630254:102630283:Minus	3	+	CTACTGATGATGTGTTGTTGCC
mmu_piR_000362|gb|DQ540403|Mus_musculus:6:3151474:3151503:Plus	3	+	GTCGGAGGTTCGAAGACG
mmu_piR_000639|gb|DQ541113|Mus_musculus:17:39455268:39455298:Plus	3	+	GGAATAATGGAATAGGACCGCGGTTC
hsa_piR_015254|gb|DQ590835|Homo	3	+	GTGCGCTATGCCGATCGGGTGTC
mmu_piR_000639|gb|DQ541113|Mus_musculus:17:39455268:39455298:Plus	3	+	CTAGGAATAATGGAATAGGACC
mmu_piR_000620|gb|DQ540981|Mus_musculus:3:5843782:5843811:Plus	3	+	CGGGCCGCCGGTGAAATACCACTACTCT
1	212025	-	CAGTCAGTCAAACGTGGTTGTGGGGG
2	187173	-	AGGCGTTCAGTCATAATCCCACAGATG
3	163619	-	AGTCAGTCAAACGTGGTTGTGGGGG
4	129308	+	CATACCACCCTGAACGCGCCCGATC
5	186342	-	ACAGTCAGTCAAACGTGGTTGTGGGGG
6	65427	-	AGCATGCCAGAGTCTCGTTCGTTATC
7	60639	-	TCCCTTACCTACATTGTTCCAACATG
8	59562	-	AGGCGTTCAGTCATAATCCCACAGA
9	43628	-	CTCCTTAGCGGATTCCGACTTCCATG
10	36497	-	AGCCGAGTGATCCACCGCTAAGAGTC
11	34380	-	GAGTCATAGTTACTCCCGCCGTTTACC
12	33373	+	GTCTACGGCCATACCACCCTGAACGCGCC
13	33323	-	CAGTCAGTCAAACGTGGTTGTGGGGGG
14	31486	-	TCAGACGAGATCGGGCGCGTTCAGG
15	29986	-	AGGCGTTCAGTCATAATCCCACAGAT
16	30097	-	GGGCCGCTACCGGCCTCACACCGTCCACG
17	26151	-	AGTCAGTCAAACGTGGTTGTGGGGGG
18	23765	-	ACAGTCAGTCAAACGTGGTTGTGGGGGG
19	23296	-	GCCCCAGCCCGACCGACCCAGCCCTT
20	21157	+	GTCTACGGCCATACCACCCTGAACGCGCCC
21	21120	+	CATGAGAGGTGTAGAATAAGTGGGAGG
22	20570	-	AACCCCCCGGGCCCGACGGCGCGACC
23	22032	-	GTTCACCATCTTTCGGGTCCTAACACG
24	18883	-	GGGGGCCTCCCACTTATTCTACACCTC
25	18164	-	AGTTAGCATGCCAGAGTCTCGTTCGTTA
26	17698	-	GTTAGCATGCCAGAGTCTCGTTCGTTA
27	17063	+	TAGGGCAACTGGGAATAGGGTTGGG
28	16513	-	GCCGAGTGATCCACCGCTAAGAGTC
29	16363	-	CCTCTCGCGCGCTGCTCCGACTGCC
30	16212	-	TCGATGATCAATGTGTCCTGCAATT
31	15896	-	TAGCATGCCAGAGTCTCGTTCGTTA
32	15172	+	GTTAGAGATCGGGAGCCTAAATCTC
33	15479	-	GAAATTCTAACTAAACTATTCCCTG
34	14825	-	GGGGGCCTCCCACTTATTCTACACCTCTC
35	14538	+	AGTTAGAGATCGGGAGCCTAAATCT
36	13241	-	TAGCATGCCAGAGTCTCGTTCGTTATC
37	13486	-	AGAGCCAATCCTTATCCCGAAGTTACGG
38	13306	-	AGGCTAGTCAAGTGAAGCAGTGGGA
39	12179	-	GGGGGCCTCCCACTTATTCTACACC
40	11647	+	CAGGAGCCTGCTAACGAACAACGCCGCC
41	11233	-	AGGGAGCTGCTCTGCTACGTACGAAA
42	10705	-	TGCCCAGGCATAGTTCACCATCTTTCG
43	10558	-	GGCGTTCAGTCATAATCCCACAGATG
44	10486	+	AGGACAAGAGAAATGGGACCAACCT
45	10413	-	AGTTCACCATCTTTCGGGTCCTAACACG
46	10044	-	ACTCCTTAGCGGATTCCGACTTCCATG
47	9850	-	GCCAGCGAGAGCTCACCGGACGCCG
48	9950	-	GCGGGTGGAGGGGCCGGGAGGCACGG
49	9802	-	GCATGCCAGAGTCTCGTTCGTTATC
50	9797	-	AACCAACCCCCCGGGCCCGACGGCG
51	9443	-	GCACCCAGTCCCCGCTGTCCTCGTCCG
52	9415	-	GCCCCCGGCCGTCCCTCTTAATCATG
53	9197	-	AGTTAGCATGCCAGAGTCTCGTTCGT
54	9315	-	CTGCCCAGGCATAGTTCACCATCTTTCG
55	9030	-	CCCCCGGCCGTCCCTCTTAATCATG
56	8518	+	GTTGAAAAGAACTTTGAAGAGAGAGT
57	8459	-	AGGCTAGTCAAGTGAAGCAGTGGGAG
58	8529	-	AATTCAACATGACATTCACCACGGAACT
59	8229	-	AGGCGTTCAGTCATAATCCCACAGATGG
60	8210	-	AGCTATCAATCTGTCAATCCTGTCCGTG
61	8143	-	ACCAACCCCCCGGGCCCGACGGCGCGACC
62	8012	-	GCCCTCCTACTCGTCGCGGCGTAGCG
63	7772	+	AAGGACAAGAGAAATGGGACCAACCT
64	7698	+	AAAGGACAAGAGAAATGGGACCAACCT
65	7717	-	ACCCCCCGGGCCCGACGGCGCGACC
66	7448	-	GGTCGTCTACGAATGGTTTAGCACCAG
67	7250	-	GTCGATGATCAATGTGTCCTGCAATT
68	6971	-	AGTTAGCATGCCAGAGTCTCGTTCG
69	6948	-	GCCCTCCTACTCGTCGCGGCGTAGCGTC
70	6812	+	CCGCTCTCCCACCCCGGCCTCGCCT
71	6819	-	AGAGCCAATCCTTATCCCGAAGTTACG
72	6675	-	GCGCGCCCCGCTCCCGTCCCTCTCG
73	6695	-	TCCCTCTCGCGCGCTGCTCCGACTGCC
74	6637	-	AACGTCATAACCACTATGTCTTTCTC
75	6478	+	TTTGTTAGAAATGCAAATTCTGGGGCCC
76	6249	-	GTCCCTCTCGCGCGCTGCTCCGACTG
77	6233	+	ATGAGAGGTGTAGAATAAGTGGGAGG
78	6228	-	CCGGGAGGGGGGAGAGCGCGGCGACAGG
79	6166	-	AGGCGTTCAGTCATAATCCCACAGATGGT
80	6071	-	GCGGGTGGAGGGGCCGGGAGGCACG
81	5954	-	GCCCTCCTACTCGTCGCGGCGTAGCGT
82	5918	-	AATAACCCACAGCCTTCGGACCAACT
83	5912	-	AGCTATCAATCTGTCAATCCTGTCCGT
84	5653	-	AGCCGAGTGATCCACCGCTAAGAGTCG
85	5602	-	GAGCCAATCCTTATCCCGAAGTTACGG
86	5578	-	GGTACGGCCCGGCGCGAGATTTACA
87	5508	+	AGTTAGAGATCGGGAGCCTAAATCTC
88	5458	+	AGGTCAGCTAAGCTAAGCTATCGGGC
89	5368	-	GGGGGCCTCCCACTTATTCTACACCT
90	5298	-	GTCCCTCTCGCGCGCTGCTCCGACTGCC
91	5181	-	CGGGTCGCCACGTCTGATCTGAGGTCGCG
92	5115	-	GTTAGCATGCCAGAGTCTCGTTCGT
93	5045	+	TTTGTTAGAAATGCAAATTCTGGGGCC
94	5030	+	TCAGCTAAGCTAAGCTATCGGGCCC
95	4878	+	TGACCTGGACTCAGAAAGGCACCCCGAGT
96	4827	-	GTCCGCCCCGCCCCGACCCGCACCGTG
97	4800	+	CATACCACCCTGAACGCGCCCGATCT
98	4775	-	AGCTATCAATCTGTCAATCCTGTCCG
99	4747	-	CAGCGGGTCGCCACGTCTGATCTGAGG
100	4545	-	CCCTAGGCTTCAAGGCTCACCGCAGCG
101	4436	-	GCCCCAGCCCGACCGACCCAGCCCT
102	4421	-	GGTCTTCCGTACGCCACATGTCCCG
103	4419	-	GCGGGTCGCCACGTCTGATCTGAGGTCGCG
104	4396	-	GCGGGTCGCCACGTCTGATCTGAGG
105	4288	-	GGCGTTCAGTCATAATCCCACAGAT
106	4240	-	TCCTTAGCGGATTCCGACTTCCATG
107	4182	-	TCCCCAGGTGACATCCTTTTCAATCCG
108	4148	-	GGTCCTAACACGTGCGCTCATGCTCCAC
109	4121	+	GGTGGCGCGCGCCTGTAGTCCCAGC
110	4117	-	TTCCCGGTTGCCTTGATCCAGAGCTCG
111	4109	-	GCCCCAAGACCTCTAATCATTCGCT
112	4068	-	CGCCCGCTCCCAAGATCCAACTACG
113	4013	-	CCCCAGCCCGACCGACCCAGCCCTT
114	3993	-	GCACCCAGTCCCCGCTGTCCTCGTCCGA
115	3992	-	CCTCTCGCGCGCTGCTCCGACTGCCG
116	3979	-	TTAGCATGCCAGAGTCTCGTTCGTTA
117	3957	+	TAAGTTAGAGATCGGGAGCCTAAATCT
118	3949	-	GGTCCTTCGAGCCGGATTCGAACCAGCGA
119	3871	-	CCAACCCCCCGGGCCCGACGGCGCGACC
120	3765	-	TGTCGATGATCAATGTGTCCTGCAATT
121	3766	-	GTCCGCCCCGCCCCGACCCGCACCG
122	3664	-	CACTCCTTAGCGGATTCCGACTTCCATG
123	3616	-	GTCGATGATCAATGTGTCCTGCAATTCA
124	3602	-	GGTCTTCTCCTCTACATACTCCAGTG
125	3562	-	CCCCGCTTCGCGCCCCAGCCCGACCGA
126	3540	-	ACTCGCGCACGTGTTAGACTCCTTG
127	3531	-	AGCATGCCAGAGTCTCGTTCGTTAT
128	3448	-	GGTCCTAACACGTGCGCTCATGCTCCACC
129	3377	+	GAAAGGACAAGAGAAATGGGACCAACCT
130	3252	+	AGGTCGGAAACGGAGCAGGTCAAAACTCC
131	3220	-	GGCCTTGATCTTGTTCTGCTCAACA
132	3210	-	CCGGGTATGGGCCCGACGCTCCAGC
133	3155	+	TTAAGTTAGAGATCGGGAGCCTAAATCT
134	3144	-	GTTCGATTAGTCTTTCGCCCCTATA
135	3126	-	GGGGGCCTCCCACTTATTCTACACCTCT
136	3112	-	AGTTTCTTTTCCTCCGCTGACTAAT
137	3107	-	GAGGGCGGGTGGAGGGGCCGGGAGGCACGG
138	3106	+	TCACTCTGAATGCTTGACACCCCGGGAA
139	3083	-	AGCCCCGCTTCGCGCCCCAGCCCGACCGA
140	3045	+	ACCAGAAAAGGAGGACCACCCCTCCCC
141	3010	-	AAACCAACCCCCCGGGCCCGACGGCG
142	2975	+	CCATACCACCCTGAACGCGCCCGATC
143	2968	-	CCCCGCTTCGCGCCCCAGCCCGACCG
144	2959	-	GCCAGCGAGAGCTCACCGGACGCCGCC
145	2932	-	GGCCAGCGAGAGCTCACCGGACGCCG
146	2885	+	AAAGGACAAGAGAAATGGGACCAACC
147	2820	-	AGTTAGCATGCCAGAGTCTCGTTCGTT
148	2811	-	TCGATGATCAATGTGTCCTGCAATTCA
149	2814	+	CGTTCAGCCACCCGAGATTGAGCAAT
150	2810	+	CGAAGATGTCGCAGACGAAGGAGGC
151	2798	-	AGGGAGCTGCTCTGCTACGTACGAAACC
152	2779	-	ACTTCGGCCTTCAAAGTTCTCGTTT
153	2786	-	CCGCGCGCCCCGCTCCCGTCCCTCTCG
154	2733	-	AGCCAATCCTTATCCCGAAGTTACGG
155	2707	-	GTCCGCCCCGCCCCGACCCGCACCGT
156	2644	-	GAGGGCGGGTGGAGGGGCCGGGAGGCACG
157	2628	+	GGTCAGCTAAGCTAAGCTATCGGGC
158	2598	+	GAGGTGTAGAATAAGTGGGAGGCCCC
159	2593	-	CCCTCTCGCGCGCTGCTCCGACTGCC
160	2584	-	CGGGGCCGCAAGTGCGTTCGAAGTG
161	2556	-	GTTCGATTAGTCTTTCGCCCCTATACC
162	2544	-	GGGCGCCGAGAGGCAAGGGGCGGGGACG
163	2516	-	GGCACCCTGGGCATTCAGCATTCACAATA
164	2460	-	TTCCCTTACCTACATTGTTCCAACATG
165	2453	+	AGGAGTTCTGGGCTGCAGTGCGCTATGCCG
166	2438	-	CCCAGCCCCGCTTCGCGCCCCAGCCCGA
167	2426	-	GTCCTAACACGTGCGCTCATGCTCCACC
168	2393	-	GGGCCGCTACCGGCCTCACACCGTCCAC
169	2390	-	CTTTCGCTCTGGTCCGTCTTGCGCC
170	2370	+	AAGTTAGAGATCGGGAGCCTAAATCT
171	2364	+	ACATGGACTAGCAATTTCGGTTGGG
172	2362	-	CCGGGGGCCTCCCACTTATTCTACACCTC
173	2352	+	GAGAGGTGTAGAATAAGTGGGAGGCCCC
174	2347	-	AGAGCTATCAATCTGTCAATCCTGTCCG
175	2339	+	CGTGGCTGTCGGACGAGGGAAGGAC
176	2324	-	GGTCTTCTCCTCTACATACTCCAGT
177	2323	-	AATGCTTTCGCTCTGGTCCGTCTTG
178	2284	-	CGCCCGCTCCCAAGATCCAACTACGA
179	2287	-	ACCTCGGAGTGGCCATTCTACTGTCA
180	2276	+	AAATAGTGAGAAGACTTGTAGGTAGA
181	2270	+	GCCATACCACCCTGAACGCGCCCGA
182	2269	-	GGCGAGGGGGCGGCCGCGCTTTCCGG
183	2246	-	CTTTCGCTCTGGTCCGTCTTGCGCCG
184	2244	-	GTTAGCATGCCAGAGTCTCGTTCGTT
185	2230	-	AGTTAACAATAACCCACAGCCTTCGGACCAACT
186	2214	-	CGGGGGCCTCCCACTTATTCTACACC
187	2199	-	TTAGCATGCCAGAGTCTCGTTCGTTATC
188	2199	-	CGCCCCAGCCCGACCGACCCAGCCCT
189	2191	-	GAGCCAATCCTTATCCCGAAGTTACG
190	2188	-	GCCCGGCGCGAGATTTACACCCTCT
191	2145	+	AGGACTTGTATGAATGGCCACACGAGGG
192	2108	-	CCTGCCCAGGCATAGTTCACCATCTTTCG
193	2083	+	GATTTGGATTCTGAGGGCAGCCGGGAG
194	2070	-	AGGACCGACTGACCCATGTTCAACTGCTG
195	2059	+	TCGTGGGTTCGAGCCCCACGTTGGGCGC
196	2043	-	TTTCGGGTCCTAACACGTGCGCTCATG
197	2040	+	AAGGACAAGAGAAATGGGACCAACC
198	2033	-	GTCGATGATCAATGTGTCCTGCAAT
199	2026	-	CGGCTTGCCGACTTCCCTTACCTACATTG
200	2021	-	GTTCACCATCTTTCGGGTCCTAACACGT
201	2000	-	AGCCCCGCTTCGCGCCCCAGCCCGACCG
202	1988	-	GCTATCAATCTGTCAATCCTGTCCGTG
203	1986	+	GTCTACGGCCATACCACCCTGAACGCGC
204	1976	-	TAGTCAAGTTCGACCGTCTTCTCAGCG
205	1939	-	CCGGGGCCGGGCACCAGCGACAGTCAGG
206	1934	-	GGTACGGCCCGGCGCGAGATTTACAC
207	1919	-	GCCAGCGAGAGCTCACCGGACGCCGC
208	1919	+	AGGTGTAGAATAAGTGGGAGGCCCC
209	1912	-	GGGTGATGGCCTCTGCAAATCCTTTCTAG
210	1896	-	CATGCCAGAGTCTCGTTCGTTATCG
211	1889	+	CGTGCTGATGCTGAGGGGCCCCGGG
212	1865	-	CCTCTCGCGCGCTGCTCCGACTGCCGG
213	1861	-	AGCTGCTCTGCTACGTACGAAACCCCG
214	1846	-	CCACTTCGGCCTTCAAAGTTCTCGTT
215	1842	-	CCAAGTGACAGATTCACACGACGAATTA
216	1841	+	AGGAGTTCTGGGCTGCAGTGCGCTATGCCGA
217	1837	-	TTCCCGGTTGCCTTGATCCAGAGCTCGA
218	1833	-	ACCCTCCCCTCAGCCCAGAACCCTC
219	1821	-	GGCTCCAATTCTTCCTGACATTCATA
220	1817	-	CCGGGGGCCTCCCACTTATTCTACACC
221	1816	-	CGCCCGGGGCGCACTGAGGACAGTCCG
222	1796	-	GAGTCATAGTTACTCCCGCCGTTTAC
223	1772	-	CAGTCAGTCAAACGTGGTTGTGGGG
224	1743	-	CCGGGGCCGGGCACCAGCGACAGTCAG
225	1749	-	GGCCTTCGCGATGCTTTGTTTTAATT
226	1744	+	CCCCCCACTGCTAAATTTGACTGGCTT
227	1732	-	TCCCTCTCGCGCGCTGCTCCGACTG
228	1721	-	GGGCACCATTGGTCTTGTCTACACTTCG
229	1704	+	CGTTCAGCCACCCGAGATTGAGCAA
230	1716	-	GTTCACCATCTTTCGGGTCCTAACA
231	1699	+	ATAGTGAGAAGACTTGTAGGTAGAG
232	1640	-	GTCCCTCTCGCGCGCTGCTCCGACTGC
233	1625	-	AATCTGTCAATCCTGTCCGTGTCCG
234	1625	+	AGAGGTGTAGAATAAGTGGGAGGCCCC
235	1625	-	GAGCTGCTCTGCTACGTACGAAACCCCG
236	1604	-	CCACTTCGGCCTTCAAAGTTCTCGT
237	1601	-	TTCCCCAGGTGACATCCTTTTCAATCCG
238	1594	-	GCCCGGGGCGCACTGAGGACAGTCCG
239	1590	+	AAAACAAAACAAATGATTTCGACTC
240	1587	-	AGGGCGGGTGGAGGGGCCGGGAGGCACGG
241	1566	-	TAGTCAAGTTCGACCGTCTTCTCAGCGC
242	1566	-	GCCCCAGCCCGACCGACCCAGCCCTTA
243	1563	-	GGCGCCGGATGGAGTCCACAAACTTCAG
244	1549	-	GCCCACTAGGCACTCGCATTCCACG
245	1555	+	AAGTTAGAGATCGGGAGCCTAAATCTC
246	1542	+	CATGAGAGGTGTAGAATAAGTGGGA
247	1529	-	GTTAGCATGCCAGAGTCTCGTTCGTTATC
248	1524	-	GGGCACCATTGGTCTTGTCTACACTTCGG
249	1521	-	GGTCGTCTACGAATGGTTTAGCACCAGG
250	1522	-	GCGCCCCAGCCCGACCGACCCAGCCCTT
251	1508	-	GTCAGTCAAACGTGGTTGTGGGGGG
252	1503	-	GCCCCGCTTCGCGCCCCAGCCCGACCGA
253	1493	-	AGAGCCAATCCTTATCCCGAAGTTA
254	1489	-	TCGGGTCCTAACACGTGCGCTCATG
255	1485	-	GCTCCAAGATCTCAGTCACAGTGGACGCC
256	1465	-	AGCCCCGCTTCGCGCCCCAGCCCGA
257	1454	+	CATACCACCCTGAACGCGCCCGATCTCG
258	1445	+	GATTTGGATTCTGAGGGCAGCCGGG
259	1440	-	AGTTTCTTTTCCTCCGCTGACTAATAT
260	1424	-	ACAGTCAGTCAAACGTGGTTGTGGGG
261	1416	-	GCCGAGTGATCCACCGCTAAGAGTCG
262	1415	-	CGAGCCGAGTGATCCACCGCTAAGAGTC
263	1411	-	GCCAATCCTTATCCCGAAGTTACGG
264	1401	-	CTTCCCTTACCTACATTGTTCCAACA
265	1403	+	GGCCGCCGGTGAAATACCACTACTCTGA
266	1397	-	GACCGTCTTCTCAGCGCTCCGCCAG
267	1400	-	CGGGGGCCTCCCACTTATTCTACACCTC
268	1396	-	GTCCGCCCCGCCCCGACCCGCACCGTGGCC
269	1390	-	CGCCCCAGCCCGACCGACCCAGCCCTT
270	1384	-	TCGCGCCGTGGGAGGGGCGGCCCGG
271	1384	-	TCCCGGTTGCCTTGATCCAGAGCTCGAT
272	1374	-	GGCCCTCCTACTCGTCGCGGCGTAGCG
273	1372	-	CCCCGCCCCGACCCGCACCGTGGCCC
274	1362	-	GCCGGGAGGGGGGAGAGCGCGGCGACAGG
275	1361	-	TCCCATTGCCAACAGATTAAAAGTCCAA
276	1361	-	GCCCGGCGCGAGATTTACACCCTCTC
277	1358	-	GCCCTCCTACTCGTCGCGGCGTAGCGTCC
278	1351	-	GGTCCTAACACGTGCGCTCATGCTC
279	1346	+	GTTGAAAAGAACTTTGAAGAGAGAGTT
280	1345	-	TCGACCGTCTTCTCAGCGCTCCGCCAG
281	1341	-	GGTGCCCCCTCAGTTTCCTAGTCAGTGA
282	1339	+	CATACCACCCTGAACGCGCCCGATCTCGT
283	1338	-	ACCGCGCGCCCCGCTCCCGTCCCTCTCG
284	1327	-	CCACTTCGGCCTTCAAAGTTCTCGTTT
285	1324	-	TTCCCTTACCTACATTGTTCCAACA
286	1311	-	CGTCCCTCTCGCGCGCTGCTCCGACTGC
287	1310	-	TAGCATGCCAGAGTCTCGTTCGTTATCG
288	1309	-	CGTCCCTCTCGCGCGCTGCTCCGACTG
289	1306	-	GGCGAGGGGGCGGCCGCGCTTTCCG
290	1302	-	GGGTCTTCCGTACGCCACATGTCCCG
291	1289	-	GCCCTCCTACTCGTCGCGGCGTAGC
292	1283	+	AGCTAAGCTAAGCTATCGGGCCCATACC
293	1278	+	TTGACTCTAGTCTGGCACGGTGAAGAGA
294	1265	-	CCCGCGACACCCCCCGCCGCCGAAGCG
295	1257	+	AAATAGTGAGAAGACTTGTAGGTAGAG
296	1252	-	AGTTTCTTTTCCTCCGCTGACTAATA
297	1251	+	CCAGACCTGAGAACCTGAACCTTGG
298	1246	-	GCCCGGCGCGAGATTTACACCCTCTCCC
299	1246	-	AGCGGGTCGCCACGTCTGATCTGAGGTCGCG
300	1243	+	TGACCTGGACTCAGAAAGGCACCCCGAG
301	1240	+	TCGGGTGTCCGCACTAAGTTCGGCA
302	1211	+	AGGAGTTCTGGGCTGCAGTGCGCTA
303	1203	-	GGTCGCGCCGTGGGAGGGGCGGCCCGG
304	1203	-	GCTTGCCGACTTCCCTTACCTACATTG
305	1202	-	AGGGCGGGTGGAGGGGCCGGGAGGCACG
306	1194	-	GTTAGCATGCCAGAGTCTCGTTCGTTAT
307	1194	+	TGCGCACTAGAAAACATGAATGGCACCCA
308	1193	+	ACGAAGATGTCGCAGACGAAGGAGGC
309	1188	-	ACCCGGCGTTCGGTTCATCCCGCAGC
310	1187	+	CCGCTCTCCCACCCCGGCCTCGCCTCCT
311	1185	-	GAGCTATCAATCTGTCAATCCTGTCCG
312	1179	-	CCTCCTTCTCTGTTCCAAGTCCTCTG
313	1148	-	AGTCCACATTGGTCTTCTCCTCTACATA
314	1146	-	CCGCGCGCCCCGCTCCCGTCCCTCTC
315	1129	+	TCTGAATGCTTGACACCCCGGGAAA
316	1122	-	CCCCGCTTCGCGCCCCAGCCCGACC
317	1123	+	TTCTCTGAAGCACCTGGCACCCATTTGGT
318	1120	-	CCTCGGAGTGGCCATTCTACTGTCA
319	1114	-	ACTTCCCTTACCTACATTGTTCCAACA
320	1112	-	GGCGCCGGGGAGTGGGTCTTCCGTA
321	1112	-	TAGCATGCCAGAGTCTCGTTCGTTAT
322	1107	+	AGGTCGGAAACGGAGCAGGTCAAAACT
323	1112	+	TTTGTTAGAAATGCAAATTCTGGGGCCCT
324	1106	+	CCCCCACTGCTAAATTTGACTGGCTT
325	1093	-	GACGCCGACCGGGGGGCGGTCCCCCG
326	1090	-	AGTCCGCCCCGCCCCGACCCGCACCG
327	1089	-	TCTCGCGCGCTGCTCCGACTGCCGG
328	1071	-	GCCCGTCCCTTCGGAACGGCACTCGCCCATC
329	1065	+	ACGGCCATACCACCCTGAACGCGCCCGA
330	1079	-	GCCCAGGCATAGTTCACCATCTTTCGG
331	1065	-	GGATCTGAACCCGACTCCCTTTCGA
332	1063	-	CGGCTTGCCGACTTCCCTTACCTACATT
333	1062	-	GGCGTTCAGTCATAATCCCACAGATGGT
334	1053	-	CCGGGTCAGTGAAAAAACGATCAGA
335	1051	-	GCGCCAGAGTCCAGCGGGGAGGCCGAGG
336	1051	-	GGCTGGGCCTCGATCAGAAGGACTTG
337	1047	+	TACGAAAGGACAAGAGAAATGGGACC
338	1041	+	CACAGCTACTGCAGAGAGGCGCCCG
339	1038	-	GGCCTTCGCGATGCTTTGTTTTAATTAAA
340	1037	-	GGACGCCGACCGGGGGGCGGTCCCCCG
341	1032	-	GCGCCCCAGCCCGACCGACCCAGCCC
342	1030	+	GGAAAGAAGACCCTGTTGAGCTTGACTCT
343	1023	-	GCCCGCCCGCTCCCAAGATCCAACTA
344	1029	-	GGCCCTCCTACTCGTCGCGGCGTAGCGTC
345	1023	-	AATCTGTCAATCCTGTCCGTGTCCGGG
346	1035	-	GGTCCTTCGAGCCGGAATCGAACCAGCGA
347	1016	+	AACATGGACTAGCAATTTCGGTTGGG
348	1009	-	GCTGCTCTGCTACGTACGAAACCCCG
349	1004	-	GTCGATGATCAATGTGTCCTGCAATTC
350	1004	-	CCCCGCTTCGCGCCCCAGCCCGACCGAC
351	998	-	GCGCCCCAGCCCGACCGACCCAGCCCT
352	998	+	CATGAATGGATGAACGAGATTCCCAC
353	995	-	TCGATGATCAATGTGTCCTGCAATTCAC
354	992	-	TACCCGCTCAAAAATTCGTCTCACA
355	983	-	CTGCCCGGCGGGTCATGGGAATAACG
356	982	-	GCCCGCCCGCTCCCAAGATCCAACT
357	976	-	GGCCCGCCCCGCGGAAGCCCAGCCCCGG
358	976	-	CGGGGGCCTCCCACTTATTCTACACCT
359	971	-	AAAAACCAACCCCCCGGGCCCGACGGCG
360	968	+	AGTAAGGTCAGCTAAGCTAAGCTATCGGGC
361	967	-	GGCGCCGGGGAGTGGGTCTTCCGTACG
362	965	+	AAAATAGTGAGAAGACTTGTAGGTAGA
363	962	-	TCCCTCTCGCGCGCTGCTCCGACTGCCG
364	959	-	TCTCCGATGGTGTCCTCAGGCCGCA
365	957	-	GAGTCATAGTTACTCCCGCCGTTTA
366	958	+	GGCCGCCGGTGAAATACCACTACTCTGAT
367	951	-	CCGGGGGCCTCCCACTTATTCTACACCT
368	950	-	AGTTCACCATCTTTCGGGTCCTAACA
369	947	-	AGCATGCCAGAGTCTCGTTCGTTATCGG
370	945	-	GCATGCCAGAGTCTCGTTCGTTATCG
371	942	-	GATAGTCAAGTTCGACCGTCTTCTCAGCG
372	941	-	TGGCCCACTAGGCACTCGCATTCCACG
373	940	-	AATCTGTCAATCCTGTCCGTGTCCGG
374	939	-	CCGCGCGCCCCGCTCCCGTCCCTCT
375	931	-	CTCACCGCAGCGGCCCTCCTACTCGTCG
376	930	-	CCCTTACCTACATTGTTCCAACATG
377	930	+	AACCAGAAAAGGAGGACCACCCCTCCCC
378	923	-	GGGGTTCTCAGTATAGACGCTCTCATC
379	918	-	CAACGTCATAACCACTATGTCTTTCTC
380	920	-	ACCGGGTCAGTGAAAAAACGATCAGAGT
381	912	-	AGTCAAGTTCGACCGTCTTCTCAGCG
382	911	-	GTCCGCCCCGCCCCGACCCGCACCGTGG
383	908	+	TGTCAGAGCGGCTGCAGGTGCCCGAGGAG
384	899	+	TCACCTTAGACTCTGGCATACTGAGA
385	899	-	GGTCCTAACACGTGCGCTCATGCTCC
386	898	-	ACAGTCAGTCAAACGTGGTTGTGGG
387	892	-	CCCCGCTTCGCGCCCCAGCCCGACCGACC
388	882	-	TCCCGTCCCTCTCGCGCGCTGCTCCGA
389	873	+	TTAGAAAAAGGTGCCCCATCTGGATGGAC
390	870	+	AGGACTTGTATGAATGGCCACACGAGGGT
391	869	-	GGGCCGCTACCGGCCTCACACCGTCCA
392	867	-	ACCGGGTCAGTGAAAAAACGATCAGA
393	867	+	GGAGTTCTGGGCTGCAGTGCGCTATGCCGA
394	864	-	GGGAGCTGCTCTGCTACGTACGAAA
395	864	+	ATGAGAGGTGTAGAATAAGTGGGAGGC
396	860	+	ACGGCCATACCACCCTGAACGCGCCC
397	863	-	GGGCTGAAAAGCGCAGAGTTCAGAGACAAA
398	857	-	AGGCTCCAGCGGTCCGTGTCCGTGCA
399	855	-	TGCCAGAGTCTCGTTCGTTATCGGAATT
400	856	+	TAAATATGCCCAGATCTCTTAACACAGA
401	852	-	CTCTCGCGCGCTGCTCCGACTGCCG
402	847	+	GAAAGGACAAGAGAAATGGGACCAACC
403	846	-	CTTCGGCCTTCAAAGTTCTCGTTTG
404	844	-	AGTCCAGCATCGTCATTCTACACTTGA
405	839	+	GATTTGGATTCTGAGGGCAGCCGGGA
406	832	+	TAAGTTAGAGATCGGGAGCCTAAATCTC
407	829	-	GCCTTCGCGATGCTTTGTTTTAATT
408	829	+	CCGAGATTGAGCAATAACAGGTCTG
409	826	-	GCCCCGCTTCGCGCCCCAGCCCGACCG
410	825	+	AGGTCAGCTAAGCTAAGCTATCGGGCC
411	821	-	CCCCAGCCCGACCGACCCAGCCCTTA
412	821	-	GCCCGCTCCCAAGATCCAACTACGA
413	820	-	TTCGGCCTTCAAAGTTCTCGTTTGA
414	817	-	CTTGCCGACTTCCCTTACCTACATTG
415	814	-	GAGCCGAGTGATCCACCGCTAAGAGTC
416	814	-	AGGGCCTTGCAGCGTTCGGACAGCTCGA
417	807	-	GCCAAGTGACAGATTCACACGACGAATTA
418	807	-	TCTCCACTTCGGCCTTCAAAGTTCTCGT
419	804	+	GGTGGCGCGCGCCTGTAGTCCCAGCT
420	800	+	CAGGAGGAGAGACGCCAGGCCCCAGGGG
421	794	-	CCCCCGGCCGTCCCTCTTAATCATGG
422	797	-	GGCCCTCCTACTCGTCGCGGCGTAG
423	788	-	GGGTCCCTCAGCGCCCTGCAGCACAGCCT
424	786	+	TCACTCTGAATGCTTGACACCCCGGGAAA
425	787	-	GCGCCCATCTCCGCCACTCCGGATTC
426	786	+	CCGTCTCGGAGGCTGCAGACCAAACCGGT
427	773	+	CCATACCACCCTGAACGCGCCCGAT
428	771	-	AGAGGCGTTCAGTCATAATCCCACAGA
429	770	-	GGCGACTCCGCCGGGACTCGAACCCGGAA
430	769	-	GGAATCTCGTTCATCCATTCATGCGCG
431	768	+	TGAAGCATCGATTTGAATTCCAAGGAC
432	764	-	AGCATGCCAGAGTCTCGTTCGTTATCG
433	765	-	TCACGTCCTTCTCGTCCACACAAGG
434	764	-	GCGCCGGTCCAAGAATTTCACCTCTA
435	762	-	GGCCGGGAGGCACGGGGAGCGGGAAAG
436	761	+	CAGCTAAGCTAAGCTATCGGGCCCA
437	755	+	TAACATGGACTAGCAATTTCGGTTGGG
438	754	-	CCCGGGGCGCACTGAGGACAGTCCG
439	752	+	TAGGAAAAGGAGAAAGGAGAGGCCT
440	750	-	GCGCGCCCCGCTCCCGTCCCTCTCGC
441	750	-	AGTCCGCCCCGCCCCGACCCGCACC
442	747	-	GGCCCGACGCTCCAGCGCCATCCATTTTCA
443	744	-	GCTGTGTTTCCAAGTCCTTTCTCTTA
444	743	-	CCGCCCGCTCCCAAGATCCAACTACG
445	740	+	TACGGCCATACCACCCTGAACGCGCCC
446	739	-	CCGACTTCCATGGCCACCGTCCTGCT
447	738	-	GGGCCCCCCGAGCCACCTTCCCCACC
448	737	+	AGTTGAAAAGAACTTTGAAGAGAGAGT
449	735	+	ACCAGAAAAGGAGGACCACCCCTCC
450	728	-	GGCGTTCAGTCATAATCCCACAGATGG
451	726	-	GGCGCCCAACGTGGGGCTCGAACCCACGA
452	723	+	TCTACGGCCATACCACCCTGAACGCGCCC
453	723	-	ATCCCGCAGCGCCAGTTCTGCTTACCAA
454	722	-	GGGTCGCCACGTCTGATCTGAGGTCGCG
455	721	-	TCCCTCTCGCGCGCTGCTCCGACTGC
456	721	-	TGGCGCCCAACGTGGGGCTCGAACCCACGA
457	712	-	TCGTTCATCCATTCATGCGCGTCACT
458	716	-	AGGCTCTGCAGCTGTCCTTCCCACACG
459	711	-	AGAGGCGTTCAGTCATAATCCCACAGAT
460	703	-	ACGCCCTCTTGAACTCTCTCTTCAA
461	703	-	ATTCAGATTTCCGAGTCTCAACAGCAAA
462	700	-	GCGCCAGGCGATCGGAAGAGAGCGA
463	699	+	CCGAGGGAGTGAGACCTGTCGCCGCGCT
464	698	-	CCCGCTTCGCGCCCCAGCCCGACCG
465	697	-	CAACCCCCCGGGCCCGACGGCGCGACC
466	695	-	ACTTGCCCTCCAATGGATCCTCGCG
467	696	+	GCTGCTGAAGGGAGAGCGATGAAAGCCT
468	690	-	ACTTCGGCCTTCAAAGTTCTCGTTTG
469	690	-	ACCAACCCCCCGGGCCCGACGGCGCGA
470	688	+	TCGAGGACATGGAGCGCATCCGGGGAG
471	686	-	CGCCCCAGCCCGACCGACCCAGCCC
472	683	-	TTAGCATGCCAGAGTCTCGTTCGTT
473	680	+	AGGAGGAGAGACGCCAGGCCCCAGGGG
474	675	+	CGGCCTCCGAGGGGACCCTGCAGCGCCT
475	675	-	AGGCCCCCCGCCGCCACCCCCGCGA
476	675	+	TACGGCCATACCACCCTGAACGCGCCCGA
477	672	-	GCGAGGGGGCGGCCGCGCTTTCCGG
478	671	-	AGGCCCCCCGCCGCCACCCCCGCGACG
479	670	+	TGAACGAGATTCCCACTGTCCCTACCT
480	669	-	TCAGCGGGTCGCCACGTCTGATCTGAGG
481	670	-	GTCCGTGCCAATGTGCAGAGGTCTGG
482	668	+	ATATTTGTCAAAGTAGGAGGCTGTCCAGA
483	666	+	TTTGTAGAATGCATGAAGGGGTCAGCCGA
484	658	-	CCGGGGGCCTCCCACTTATTCTACA
485	649	+	CATGAATGGATGAACGAGATTCCCACT
486	642	-	GAGCTGCTCTGCTACGTACGAAACC
487	641	-	GGCGGGATTCTGACTTAGAGGCGTTCAG
488	639	+	AGTGGACTTTGCAGATCTGCCGGCCT
489	638	-	AGGCATAGTTCACCATCTTTCGGGTCCTA
490	636	+	TGACTCCTTCTCTGAAGCACCTGGCACC
491	636	-	GCGGGCCCAGGGCCAGTCCAGCAAA
492	635	-	ACCTCCGACTTTCGTTCTTGATTAATG
493	632	+	ACGAAAGGACAAGAGAAATGGGACC
494	631	-	CGGGTGGAGGGGCCGGGAGGCACGG
495	630	+	CCTTGGAGCGATGTAGGGCTAGCGGCTC
496	630	-	GGCCCGACGCTCCAGCGCCATCCATT
497	629	+	GTACGAAAGGACAAGAGAAATGGGACC
498	629	-	CGCCCCAGCCCGACCGACCCAGCCCTTA
499	628	+	CCTGCTAACGAACAACGCCGCCTGT
500	628	-	AGTGGGTCTTCCGTACGCCACATGTCCCG
501	627	-	GCCCAGCCCCGCTTCGCGCCCCAGCCCGA
502	626	-	AGGAGGCGGGGTGGTGGCGCGGCGCG
503	626	-	AACCAACCCCCCGGGCCCGACGGCGCGA
504	621	-	TCCCGGTTGCCTTGATCCAGAGCTCGA
505	619	-	GTCCCTCTCCCGTACCGTCAATCCAGA
506	617	-	AGGCCCCAGATACTACTCCGAAATTTGGA
507	614	+	TAGAGAACAAAGGAAGAACCAGGCCACC
508	614	+	GACAGGATTGACAGATTGATAGCTCT
509	613	+	AGGACTTGTATGAATGGCCACACGAGG
510	611	-	GACGCCGACCGGGGGGCGGTCCCCC
511	607	-	CTTCTCCGGGATCGGTTGCGTTACC
512	606	-	GCGCCCATCTCCGCCACTCCGGATT
513	605	+	TAAGAACTGAGAGATTGTGAACCTTGGCC
514	603	-	TCAAGTTCGACCGTCTTCTCAGCGC
515	603	+	GATCGGGTGTCCGCACTAAGTTCGGCA
516	602	-	CCCGCTTCGCGCCCCAGCCCGACCGA
517	600	-	CCCAACAACCGCACTGGAACTCTTCG
518	599	+	TCACTCTGAATGCTTGACACCCCGGGA
519	597	-	GCGCTCCAAGTCTGATTCCCAGTCCA
520	595	-	AGCCCGACCGACCCAGCCCTTAGAG
521	596	+	CAGGTCGGAAACGGAGCAGGTCAAAACT
522	592	-	AGGCAGAACTCAACAACGAAAAAGAGAA
523	589	-	GGTGCCGTGTTTCAGCTCTTCCCAGATG
524	588	-	GCCCATCTCTCAGGACCGACTGACCC
525	587	-	GTCCGCCCCGCCCCGACCCGCACCGTGGC
526	586	+	TGAGGACAGAATGAGACTGAGGAGAGT
527	587	-	CCCTCGGTGTCCTCGTCCTGTTCTGCA
528	586	-	TCTCCACTTCGGCCTTCAAAGTTCTCG
529	584	-	GAGCCAAGGATTTATCTACACAGTCATCA
530	583	-	CCGCGCGCCCCGCTCCCGTCCCTCTCGC
531	582	+	TTCTCACTACTGCACTTGACTAGTCT
532	579	+	TACCACCCTGAACGCGCCCGATCTCGT
533	578	-	AACAGTCGGATTCCCCTGGTCCGCACCAG
534	575	-	GGTCGCCACGTCTGATCTGAGGTCGCG
535	574	-	GAATCCTGGTTAGTTTCTTTTCCTCCG
536	572	-	TCCCGGTTGCCTTGATCCAGAGCTCG
537	570	+	CCGAGATTGAGCAATAACAGGTCTGT
538	568	-	GCGCCCATCTCCGCCACTCCGGATTCG
539	566	+	CTTCTCACTACTGCACTTGACTAGTCT
540	565	-	GCTATCAATCTGTCAATCCTGTCCGT
541	564	-	CCGCAGCGCCAGTTCTGCTTACCAAAAG
542	562	-	CCTAGGCTTCAAGGCTCACCGCAGCG
543	563	-	GGGCACTGCTTCAGCTTCTTGGTCAG
544	562	+	TAAGAATATAATCGTGAACAGAAGGACA
545	562	+	CCTTGGAGCGATGTAGGGCTAGCGGCT
546	560	+	TGACCTGGACTCAGAAAGGCACCCCGA
547	559	-	CAGCGAGGGAGCTGCTCTGCTACGTACGA
548	555	-	CCGGGTCAGTGAAAAAACGATCAGAGT
549	554	+	GAGGACCGAGCACGACGCACGCTGA
550	553	-	AGCCCCTGACTCGCGCACGTGTTAG
551	554	-	TCCGTGCCAATGTGCAGAGGTCTGG
552	553	+	GACAGGATTGACAGATTGATAGCTCTT
553	551	-	AGCCGAGTGATCCACCGCTAAGAGTCGT
554	551	-	GGCCCAGTCGTACTCATAGTCAAACACG
555	550	-	GCCCTTAGAGCCAATCCTTATCCCGA
556	549	+	TACAGTATGTTCATCTGATTTTCCAGCCC
557	548	-	TCCCTCTTAATCATGGCCTCAGTTCCGA
558	547	-	GGCCCACTAGGCACTCGCATTCCACG
559	547	-	ACTTCCCTTACCTACATTGTTCCAA
560	545	+	TCTCAACCTTGAACCCTTGGCCTCCTGGCTT
561	541	-	AGCGGGTCGCCACGTCTGATCTGAGG
562	540	+	ACCAGAAAAGGAGGACCACCCCTCCCCA
563	540	-	ACCCTAATCAACTGGCTTCAATCTA
564	539	+	GTCAGCTAAGCTAAGCTATCGGGCCC
565	538	-	ACTCAACGGGAGTGATCGTGTCATT
566	536	-	AGCCCTTAGAGCCAATCCTTATCCCGA
567	535	-	TTCCCGGTTGCCTTGATCCAGAGCTCGAT
568	535	-	CGGCTTGCCGACTTCCCTTACCTACA
569	535	-	GGTCCTAACACGTGCGCTCATGCTCCA
570	533	-	CCCTCTCGCGCGCTGCTCCGACTGCCG
571	533	-	GATTGGCACTTGCCATCGGGCTCTACATGGA
572	530	+	TGCGCACTAGAAAACATGAATGGCACCC
573	530	-	CGGGGCCGCAAGTGCGTTCGAAGTGTCG
574	528	-	GACCTCGGAGTGGCCATTCTACTGTCA
575	527	+	TCGGGAAAAGATCTGGACGAGGGCCCAGGA
576	527	-	GGCCCTCCTACTCGTCGCGGCGTAGCGT
577	527	+	CACAGCTACTGCAGAGAGGCGCCCGG
578	526	+	AGCTAAGCTAAGCTATCGGGCCCATACCC
579	523	-	TTCCCATTGCCAACAGATTAAAAGTCCAA
580	523	+	TTTCTAGGTAATTAGCTGACACTGGCACC
581	522	-	AGTTAACAATAACCCACAGCCTTCGG
582	519	+	TAACGTACGGACCATATGGAACTCACCATC
583	518	-	CAGCGGGTCGCCACGTCTGATCTGAG
584	518	+	AAATAGTGAGAAGACTTGTAGGTAG
585	517	-	TGTCGATGATCAATGTGTCCTGCAAT
586	518	+	GGTGAGGATGGCGGCTGGGGACTGGC
587	516	-	GCCCCAAGACCTCTAATCATTCGCTTT
588	513	+	CAGCTAAGCTAAGCTATCGGGCCCATACC
589	513	+	TCCAGAACTTGAACACATTTAATTTCCT
590	511	+	GAGAATTCTGAGGGCTGCTTTGAGG
591	511	-	GGGCCCGAGGCGCAGCAGCTTCTCCG
592	509	+	TACATGATGACTGACTCTGTCCCGGAGC
593	508	+	TTGGGACTGAGAGAGACAAGGGGCC
594	507	-	GGGCCCAGGGTTTTACACAAATCTACA
595	507	-	GGGCGCGGACGGAGGGCGGGTGGAGG
596	507	+	TTCTCTGAAGCACCTGGCACCCATTTGG
597	506	+	CATGAGAGGTGTAGAATAAGTGGGAG
598	505	-	ACTTCCCTTACCTACATTGTTCCAAC
599	504	-	GCCGAGTGATCCACCGCTAAGAGTCGT
600	504	+	TACAAGTGAAAGGAAGACTGCTGAGCCC
601	503	+	CCTGAGAGCTCGGAACTGGAGGACGA
602	503	-	AGTCCGCCCCGCCCCGACCCGCACCGT
603	503	-	AGTCCGCCCCGCCCCGACCCGCACCGTG
604	500	-	GGTCGGGTGGGTGGCCGACATCGCCGCTG
605	499	-	GTCCCTCTCGCGCGCTGCTCCGACT
606	498	-	TCTCGTTGTGTTCTCCTCTGTCCATG
607	497	-	CGGGGCCGGGCACCAGCGACAGTCAG
608	497	-	GACAGCCACAGCCTACACAAATCTCCAA
609	496	+	CCAGTGACGAGACCAGAGGCACCTAGAG
610	496	-	ATGCCAGAGTCTCGTTCGTTATCGGAAT
611	493	+	AAAGGACAAGAGAAATGGGACCAACCTC
612	493	-	GCCCCAAGACCTCTAATCATTCGCTT
613	492	-	ACGCCGACCGGGGGGCGGTCCCCCG
614	491	-	TTCAGCGGGTCGCCACGTCTGATCTGAGG
615	492	-	GGGGGCCTCCCACTTATTCTACACCTCTCA
616	489	-	GGCCCAACTGGAAACACCTAAGTTCTCA
617	489	-	ACCCGGCGTTCGGTTCATCCCGCAG
618	489	+	TCCTGAAAAGCTGTAGGGTGCTGCCT
619	485	+	CTGACCCTGAACCTGCAGACCGAGAA
620	484	-	GGGCCTTGAGCAGGAAGAACAGTCTGA
621	483	-	CCTCTTAATCATGGCCTCAGTTCCGA
622	483	-	CAGGTGCCCAGCTCCCGGTACGACAGATG
623	482	+	GATCGCGCCTGTGAATAGCCACTGTACT
624	482	+	GTCTACGGCCATACCACCCTGAACG
625	481	+	CTGAGAACACGACACCTGAGACCCGCAGA
626	476	+	TACGAGTCACAGTAGGAGACACCTTGGC
627	475	-	AGAGGCGTTCAGTCATAATCCCACAG
628	475	+	AAGGGACAGGACACCAGACACCAGAGGA
629	475	+	TTCTGTAGCAACAGTTAAAACGACCCT
630	474	+	TGTAGAATGCATGAAGGGGTCAGCCGACT
631	471	-	TCCCTTACCTACATTGTTCCAACATGC
632	471	+	GGCTGAGGCTGGAGGATCGCTTGAGC
633	470	+	AAGAGGAAGCTGTGGACGAGAGAGC
634	470	+	TCCTGTCGGGACTAGGAATTCCTTCC
635	470	-	GCCCCGCTTCGCGCCCCAGCCCGACC
636	470	-	CCGGGAGGGGGGAGAGCGCGGCGACA
637	469	-	ACCGCGCGCCCCGCTCCCGTCCCTC
638	468	+	CAAGACTGAGTCCATCCATCACCATGGC
639	469	-	CCCATCTCTCAGGACCGACTGACCCATG
640	467	-	ACCCCCACCCCCCGCGACCCCGGCG
641	467	+	ATGGACTAGCAATTTCGGTTGGGGT
642	467	-	AGTTTCAGCTTTGCAACCATACTCCCC
643	467	-	AGGCAGAGGGCAGGGGGGCAGAGTCCATG
644	465	-	GTCCTGCAATTCACATTAATTCTCG
645	465	-	CCCAGGGTGCCCAGAGCCTTCTGCCTC
646	464	+	GGACAGGATTGACAGATTGATAGCTCT
647	462	-	GGTCGTCTACGAATGGTTTAGCACCA
648	462	-	CAGTCAGTCAAACGTGGTTGTGGGGGGA
649	460	+	AGCTAAGCTAAGCTATCGGGCCCATACCCC
650	460	-	GGCGCCGGATGGAGTCCACAAACTTCA
651	459	-	GGGAGCTGCTCTGCTACGTACGAAACC
652	459	-	AGGCATAGTTCACCATCTTTCGGGTC
653	459	+	GGAGGACGAGGACGAGGATGAGGAC
654	459	+	TTGGTGGTTCGAGCCCACCCAGGGACGCC
655	457	+	GTCAGCTAAGCTAAGCTATCGGGCC
656	455	-	TCCCTCTTAATCATGGCCTCAGTTCCG
657	454	-	CCTGAGCCCTTCAGATTCTCCACGC
658	454	-	GATGCCGTCTCCCAGGCTTAAGTCCGAA
659	453	+	CGGAAACTGGATCCTGGCAGCGAGGA
660	453	-	TTCGACCGTCTTCTCAGCGCTCCGCCAG
661	451	+	TTGGAGAATTCTGGACCATGGCTCTGGGT
662	450	-	GGGCCTCACTAAACCATCCAATCGG
663	449	-	ATTGGCACTTGCCATCGGGCTCTACATGGA
664	448	-	CCCCCCGGGCCCGACGGCGCGACCCGC
665	448	-	AAGGCTAGTCAAGTGAAGCAGTGGGA
666	447	-	TGCCAGAGTCTCGTTCGTTATCGGAAT
667	447	+	CGCGCGCCTGTAGTCCCAGCTACTCGG
668	446	-	GGGTGCATACAGAAATCAAAGACTATCTA
669	446	-	CGCGGCGGCCCGCCGGCGGGGACGGCG
670	445	-	GATAGTCAAGTTCGACCGTCTTCTCAGC
671	445	-	AGAGTCATAGTTACTCCCGCCGTTTACC
672	445	-	AGAGGCGTTCAGTCATAATCCCACA
673	444	+	TCAACCTTGAACCCTTGGCCTCCTGGCTT
674	444	-	CACCGGACCCCGGTCCCGACGCGCG
675	443	-	GGCGTTCAGTCATAATCCCACAGATGGTA
676	440	+	AGGTCGGAAACGGAGCAGGTCAAAACTC
677	438	+	CGGCCATACCACCCTGAACGCGCCCGA
678	439	+	TACCACCCTGAACGCGCCCGATCTCG
679	438	+	TAAGATAAGTCAGGTGCTGAGCTGAGCCC
680	438	-	CGGGGCCGCAAGTGCGTTCGAAGTGTCGA
681	436	+	AAGGACAAGAGAAATGGGACCAACCTC
682	435	+	AATAGTGAGAAGACTTGTAGGTAGA
683	436	+	TCCCTGTGGTCTAGTGGTTAGGATT
684	434	-	TGTCGATGATCAATGTGTCCTGCAATTC
685	434	-	GCCCCCGGCCGTCCCTCTTAATCATGG
686	433	+	CCGGACTGCAAGGGGGGGCGGCGGC
687	433	-	ACCGCGCGCCCCGCTCCCGTCCCTCTC
688	433	+	CGGATGTGCTGACCCCTGCGATTTCCCC
689	433	-	CGTCCCTCTCGCGCGCTGCTCCGACTGCC
690	432	-	TCGATGATCAATGTGTCCTGCAATTC
691	432	+	TATTCCTGTAGGAATTATGAAGCCTGGCC
692	431	+	TCTGCCCAGTGCTCTGAATGTCAAAGT
693	430	-	TGCCCCCGGCCGTCCCTCTTAATCATG
694	429	+	CATTGAGAAGCTAGTCAGCACTAACC
695	429	+	ACGGCCATACCACCCTGAACGCGCC
696	429	-	GGGACGGGACGCCGGGGGCCTCCCACTTA
697	429	-	GCCCTCCTACTCGTCGCGGCGTAGCGTCCGC
698	426	+	TAAGTTAGAGATCGGGAGCCTAAATC
699	426	-	AGACCCCCACCCCCCGCGACCCCGG
700	426	-	TACCTCGGGTCGTTCTGGATGTCCT
701	425	-	GCCCGCCACGATGATTCTCATTACA
702	424	-	CGTCCAGGGCTTCTTCGATCTCACT
703	424	+	TCGAGGACATGGAGCGCATCCGGGGA
704	422	-	GCGACGCTCAGACAGGCGTAGCCCCG
705	421	-	GAGCTATCAATCTGTCAATCCTGTCCGT
706	421	+	TGTACGACATCTGGAGCCTGGGCGT
707	420	+	GGACAGGATTGACAGATTGATAGCTC
708	419	-	GGCCCGCCCCGCGGAAGCCCAGCCCCG
709	419	-	TCCCATAGCCTCGGCCCCAGCCCAG
710	417	-	TAGTTAGCATGCCAGAGTCTCGTTCG
711	417	+	TATTCTGAGGGCCGTTTGGATTGTGAAA
712	415	+	TAGAAGACAAAGAGAACCTGGCATC
713	414	-	GCCCTGCGAGGACACCCCAGCCGCG
714	414	-	GCAGCGAGGGAGCTGCTCTGCTACGTACG
715	414	-	GGCCAGCGAGAGCTCACCGGACGCCGC
716	414	-	ACCTCGGGTCGTTCTGGATGTCCTG
717	413	+	TCTAATTGGAGCTGTTGCTGCTGGCCT
718	412	-	GGGGGCCTCCCACTTATTCTACACCTCTCATG
719	412	-	GCGCTGGGCTCTTCCCTGTTCACTCGCCG
720	412	+	CATTGAGAAGCTAGTCAGCACTAACCT
721	411	+	CCGCTCTCCCACCCCGGCCTCGCCTCC
722	411	-	CTCGCGCACGTGTTAGACTCCTTGG
723	410	+	CGAGGCTGGACCCAGATGCACGGGG
724	410	+	TCTGAACAACGAGAGCCAGAGGAGTAGC
725	408	-	AGCGCGCGTGCAGCCCCGGACATCTAAG
726	406	-	TAGCGCGCGTGCAGCCCCGGACATCTAAG
727	406	+	TCCTACGTCCGATGCTGCGGCCTGAGCAGT
728	406	-	GGTGGCCTGAGACTCTGCATTTCTAACAA
729	405	-	TAGTCAAGTTCGACCGTCTTCTCAGC
730	405	-	GCACTCGCATTCCACGCCCGGCTCCACG
731	405	-	GAGGGAGCTGCTCTGCTACGTACGAAA
732	404	+	CGAAAGGACAAGAGAAATGGGACCAACC
733	404	-	GATCCGGCTTGCCGACTTCCCTTACC
734	403	-	ATCGACGCACGAGCCGAGTGATCCACCG
735	402	-	CCCGGGCTCGCCTCATAGTCTCTCAAGTA
736	401	-	TCCGGGTCCTACTCGCTACACTCATTA
737	401	+	AATAGTGAGAAGACTTGTAGGTAGAG
738	399	-	CGGGATTCTGACTTAGAGGCGTTCAG
739	399	-	CCGTCCACGGGCTGGGCCTCGATCAGA
740	399	+	TAAATATGCCCAGATCTCTTAACACAG
741	398	-	GGCCTTCGCGATGCTTTGTTTTAATTA
742	397	+	CGTGGGTTCGAGCCCCACGTTGGGCGC
743	397	-	GGGCGGGTGGAGGGGCCGGGAGGCACGG
744	397	+	TTAACATGGACTAGCAATTTCGGTTGGG
745	396	-	CGGGGGCCTCCCACTTATTCTACACCTCT
746	394	-	GGCACTTGCCATCGGGCTCTACATGGA
747	393	-	CCGGGACCCGACGCGCACGCGCGCGGCG
748	393	+	TTAAAACAAAACAAATGATTTCGACTC
749	393	-	CTTCGGCCTTCAAAGTTCTCGTTTGA
750	391	+	TAAAGCTCTAGGTACTGTGGCTGGCACCC
751	389	+	AGGACAAGAGAAATGGGACCAACCTC
752	389	+	TCTGTCCAGACTGGTCTTGGCTCCCTGA
753	388	-	CGGGGGCCTCCCACTTATTCTACACCTCTC
754	387	-	GCGCCCCAGCCCGACCGACCCAGCC
755	388	+	CATTTGGTGTATGTGCTTGGCTGAGGAGCC
756	388	-	GGCCGCTACCGGCCTCACACCGTCCAC
757	386	+	GAGGGAGTGAGACCTGTCGCCGCGCT
758	386	+	CAGGATTGACAGATTGATAGCTCTT
759	385	-	GGGCCTTGCAGCGTTCGGACAGCTCGA
760	385	+	CTGCCGGATGCGGAATGAACTCGAGGA
761	384	-	CCCTGCCCAGGCATAGTTCACCATCTT
762	384	-	AAGTTGCCACAGCCTATCTTCTTCCCGA
763	383	-	CTCCACCTCCCCGGCGCGGCGGGCG
764	383	+	TGGACAGGAAGAAGAGCCGCCTCTGGCTTT
765	382	+	TATGGTTCCTTTGGTCGCTCGCTCCT
766	383	+	TTATTTACAGTGGGGTCGACAGATGAAC
767	382	-	GGCCGGGAGGCACGGGGAGCGGGAAAGATC
768	380	-	AGTCAAGTTCGACCGTCTTCTCAGC
769	380	-	TTTCGCTCTGGTCCGTCTTGCGCCG
770	380	+	CTTTGGAGAATGGACAGTAATGGGCTC
771	380	-	CTCTCGCGCGCTGCTCCGACTGCCGG
772	380	+	CGAGGGAGTGAGACCTGTCGCCGCGCT
773	379	+	CGAGGACATGGAGCGCATCCGGGGAG
774	379	+	TGCAGTGCGCTATGCCGATCGGGTGTC
775	379	+	GATTGAGCAATAACAGGTCTGTGATGC
776	378	+	CTTGGGACTGAGAGAGACAAGGGGCC
777	377	-	GGCTGCCGTTCTGTCTTTCCTCAATG
778	375	-	GTTTCCAAGTCCTTTCTCTTATGTGTCA
779	375	-	AGCCCCGCTTCGCGCCCCAGCCCGACC
780	375	+	AGCTAAGCTAAGCTATCGGGCCCAT
781	375	+	GATCGCGCCTGTGAATAGCCACTGTACTC
782	373	-	CCCAACAACCGCACTGGAACTCTTCGG
783	373	+	CGCGGTGGCGCGCGCCTGTAGTCCC
784	374	+	GCTACTCGGGAGGCTGAGGCTGGAG
785	373	-	AGCGACGCTCAGACAGGCGTAGCCCCG
786	373	-	TCGTTCATCCATTCATGCGCGTCACTA
787	373	+	CGTGTACCGAGAAGAACTTGAGGAGGA
788	372	-	AAACAGTCGGATTCCCCTGGTCCGCA
789	372	+	TACATGATGACTGACTCTGTCCCGGAGCT
790	372	-	GGTGATGGCCTCTGCAAATCCTTTCTAG
791	372	+	GATGGAGAACTCAAAGACGTGCTGGCC
792	372	+	GTGTGGATAAGAGTTCTGAAGAAGAC
793	372	+	TAAGCAAGACTTAGTAGAAGGCCGTTGGC
794	371	-	TTCTGGTGCCCCCTCAGTTTCCTAGTCA
795	371	+	CAGAGGAGGTGGCTGAGCTGAGAGCC
796	369	+	GCCATACCACCCTGAACGCGCCCGATC
797	369	-	TCGACCGTCTTCTCAGCGCTCCGCCAGG
798	369	-	CGCGCGCCCCGCTCCCGTCCCTCTCG
799	367	+	TGACTCCTTCTCTGAAGCACCTGGCACCC
800	367	+	ACCAGAAAAGGAGGACCACCCCTCCC
801	367	-	CTCCTTAGCGGATTCCGACTTCCAT
802	367	-	AGTTAACAATAACCCACAGCCTTCGGA
803	367	+	AAGTTAGAGATCGGGAGCCTAAATC
804	367	+	AGTGAGAAGACTTGTAGGTAGAGGT
805	366	-	AGTCAGTCAAACGTGGTTGTGGGGGGA
806	366	+	AGTACGAAAGGACAAGAGAAATGGGACC
807	366	-	CCGGGAGGGGGGAGAGCGCGGCGACAG
808	366	-	AATGCTTTCGCTCTGGTCCGTCTTGCG
809	365	+	TAGAAGTCGCTGGGCAAATATTCCTTGG
810	363	-	GACCCAGCCCTTAGAGCCAATCCTTATC
811	362	-	CCGGGGCCGCAAGTGCGTTCGAAGTG
812	361	-	GCCCGCCCGCTCCCAAGATCCAACTACG
813	361	-	TTTCCCGGTTGCCTTGATCCAGAGCTCG
814	361	+	TCTGAACAACGAGAGCCAGAGGAGTAGCC
815	360	+	AAGGAACTCGGCAAACACAAACCCCGCCT
816	360	+	ATAAAAACGTTAGGTCAAGGTGTAGCT
817	359	-	GTGCCCCAGGCTTCCATCTTCTATCTAGAA
818	358	-	TCCAGGGCTCCGTGTTCCAAGTTCTCA
819	357	+	CCTACTATCCAGCGAAACCACAGCCAA
820	357	+	GACAGGATTGACAGATTGATAGCTC
821	356	-	GGCCCTCCATGATCATGCGCAACATC
822	356	+	TTAAGTTAGAGATCGGGAGCCTAAATC
823	356	+	GTCTACGGCCATACCACCCTGAACGCG
824	356	-	AGTGCGTTCGAAGTGTCGATGATCAATGT
825	356	+	CCAGACCTGAGAACCTGAACCTTGGAA
826	356	-	AGCGGCGCCGGGGAGTGGGTCTTCCG
827	355	-	GGAGGCGGGGTGGTGGCGCGGCGCG
828	355	-	GGCCCGACGCTCCAGCGCCATCCATTT
829	355	+	TCGGCCTCCGAGGGGACCCTGCAGCGCCT
830	354	-	AACCCGGCGTTCGGTTCATCCCGCAG
831	354	-	CCACCTTGTCTCGCCAGCCCTTCCAA
832	353	-	AGTCATAGTTACTCCCGCCGTTTACC
833	351	-	CAAATGCTTTCGCTCTGGTCCGTCTT
834	351	-	GCTTCTCCGGGATCGGTTGCGTTACC
835	351	-	AGGCTAGTCAAGTGAAGCAGTGGGAGT
836	349	-	AACAGTCGGATTCCCCTGGTCCGCA
837	349	-	GTCCAAGATCGCCGAGTCACCACCG
838	348	-	GGTACGGCCCGGCGCGAGATTTACACCCT
839	348	-	CCTCGTCCAGCCGCGGCGCGCGCCCA
840	346	-	TCGGGCGCCTTAACCCGGCGTTCGGTTCATC
841	346	+	CCGGACTGCAAGGGGGGGCGGCGGCAGC
842	346	+	TTGTGAAGAGAACTCTCCCCTTGGCC
843	346	+	CAGGATTGACAGATTGATAGCTCTTT
844	346	-	GAGGCGTTCAGTCATAATCCCACAGATG
845	345	-	CCCGGTTGCCTTGATCCAGAGCTCGAT
846	344	-	AGAGGCGTTCAGTCATAATCCCACAGATG
847	344	+	CCAAGAATGAAAAGAGGATCAAAGGAC
848	344	-	AATTGTCCTCTCGTGCCTTTAAGAG
849	343	-	TTTCGGGTCCTAACACGTGCGCTCAT
850	343	-	CCTCGGTGCCCTGGCTCTGCAGCTG
851	342	+	CGTGAATCGGCGCCGGCGGCTGGAGGCC
852	342	+	CGGCCTCCGAGGGGACCCTGCAGCGCC
853	342	+	CTGACCCTGAACCTGCAGACCGAGAAC
854	342	+	CGCGCGCCTGTAGTCCCAGCTACTCGGGA
855	341	+	CCGCGAGGGGCGGCGCGGGGCGGGGG
856	341	-	AGGCGCGGAGTCCCCGAGTCTTCCC
857	341	-	GGCGCCGAGAGGCAAGGGGCGGGGACG
858	340	-	CAAATGCTTTCGCTCTGGTCCGTCTTG
859	338	-	GCTCTTCAGCCTCATCGATCCTGTTCTC
860	338	+	CATATGTGATGACTGTGACGGGGCT
861	337	+	CAGTGCGCTATGCCGATCGGGTGTC
862	337	-	GGCGGGTGGAGGGGCCGGGAGGCACGG
863	336	-	AACCCCCCGGGCCCGACGGCGCGACCCGC
864	335	+	CGAGATTGAGCAATAACAGGTCTGT
865	335	-	GAGGCCAGGTTATGATCAAAGATATACTA
866	334	+	GAGACTGTACCTGCTTCACCTGAGA
867	334	-	TGCCCGGCGGGTCATGGGAATAACG
868	334	-	GTCCCTCTCCCGTACCGTCAATCCAG
869	332	+	TAAAACTCAAAGGACTTGGCGGTGC
870	332	-	AGTCAGTCAAACGTGGTTGTGGGGGGAG
871	332	-	CCCCGCTCCCGTCCCTCTCGCGCGCT
872	330	+	TTCTGCCGTTGGACTAGGCCCCTTGACCC
873	330	+	CCGTCTCGGAGGCTGCAGACCAAACC
874	330	-	GCCAGTCCGCCCGGCGCTCCTCCCG
875	330	-	GGCATCGTTTATGGTCGGAACTACG
876	330	-	AGGCCAGGTTATGATCAAAGATATACTA
877	328	-	GGCGCCAGAAGCGAGAGCCCCTCGG
878	329	-	CAGCGAGGGAGCTGCTCTGCTACGTACG
879	328	-	GGGGCTGTAACACTCGGGGCGGTGG
880	328	-	GGCCGCTACCGGCCTCACACCGTCCACG
881	328	-	AGGTGCCCAGCTCCCGGTACGACAGATG
882	327	+	TGTGGCCTGAGAACACGACACCTGAGA
883	326	-	GTCGGATTCCCCTGGTCCGCACCAG
884	326	+	CAGGGCTGGGACCTTGGGACCGGGA
885	325	-	CCTGGTCCGCACCAGTTCTAAGTCGGCTGC
886	326	-	GGCTGGGCCTCGATCAGAAGGACTTGG
887	324	+	ACACGATAGCTAGGACCCAAACTGG
888	324	-	TCTCGGGGAGCCTAGCCGGTTTTACAA
889	324	-	GGGCCGCAAGTGCGTTCGAAGTGTCGATG
890	324	-	AGCGAGGGAGCTGCTCTGCTACGTACG
891	324	-	GCCGCTGACCCCGTGCGCTCGCTTC
892	324	-	TGGTCCTTCGAGCCGGATTCGAACCAGCGA
893	323	-	TCCGACTGCCGGCGACGGCCGGGTATG
894	324	+	CGCTGTTGGACGGAAAAAGACCGAGA
895	323	+	AAAGAAGACCCTGTTGAGCTTGACTCT
896	323	+	CAGGAGCCTGCTAACGAACAACGCCGC
897	323	+	CTCCTGGGCTGTCCTGCCTCACATTC
898	322	+	AGGAGCCTGCTAACGAACAACGCCGCC
899	322	+	CGGAAACTGGATCCTGGCAGCGAGGAG
900	320	-	CCGGGGTGGGAGAGCGGTCGCGCCGTG
901	319	+	TCGAATCGGAGCTGTAGCCCCTGGCCT
902	319	+	GGAAAGAAGACCCTGTTGAGCTTGACTC
903	319	-	TCGGCATCGTTTATGGTCGGAACTACG
904	319	-	AGGGAGCTGCTCTGCTACGTACGAAAC
905	319	+	TAAAACAAAACAAATGATTTCGACTC
906	318	-	GGCGGGTGGAGGGGCCGGGAGGCACG
907	318	+	AGGCATTGCAGGACGGGAAGACGTGA
908	318	+	CCTACTATCCAGCGAAACCACAGCCA
909	318	-	CCCTCGGTGCCCTGGCTCTGCAGCTG
910	318	-	AGTTAACAATAACCCACAGCCTTCGGACCAAC
911	317	-	GGGCCGCTACCGGCCTCACACCGTCCACGG
912	316	+	TCTGCCCAGTGCTCTGAATGTCAAAG
913	316	-	CCTCCTTCTCTGTTCCAAGTCCTCT
914	315	-	GCTCCGACTGCCGGCGACGGCCGGGTATG
915	315	-	GAATCCCCACTCTGACACTTACTAGCTA
916	313	-	GCCCCATTGGCTCCTCAGCCAAGCACA
917	313	+	TCTACGGCCATACCACCCTGAACGCGCC
918	313	+	ATAGTGAGAAGACTTGTAGGTAGAGG
919	312	+	AGACTGGGAAGAGCAACAGCGGGGACC
920	312	-	GTCTGGAATTCCTGGGGCGATGTCAGA
921	312	-	GATCCCACCTCGGCCGCCGGCGAGCG
922	312	-	GCCCGTCTTCAGCCCATCCTCCAAG
923	312	+	CAGCTAAGCTAAGCTATCGGGCCCAT
924	312	-	CTCCCTTTCGATCGGCTGAGGGCAACGG
925	311	-	GGCCCAGTCGTACTCATAGTCAAAC
926	311	-	CTGCCCAGGCATAGTTCACCATCTTTCGG
927	311	+	GAGAAGACTTGTAGGTAGAGGTGAA
928	311	-	TGCCAGAGTCTCGTTCGTTATCGGAA
929	311	-	AGCGACGCTCAGACAGGCGTAGCCCCGG
930	310	+	AGTTAGAGATCGGGAGCCTAAATCTCCC
931	310	+	AGGAGTTCTGGGCTGCAGTGCGCTATGC
932	310	+	TCTTGGAACGGAAGGGCTTTTTGAAT
933	309	-	TGGGAAAGTCCATGTCCGTCAACTTTGAA
934	309	+	GATGGAGAACTCAAAGACGTGCTGGC
935	308	-	AGTGAAAAAACGATCAGAGTAGTGGTA
936	308	-	GGTGCAAGCAGCTGTTCAGAGAAATTA
937	308	-	CTTCCCTTACCTACATTGTTCCAACATG
938	308	-	CTCACCGCAGCGGCCCTCCTACTCGTC
939	308	-	GCGCGCCCCGCTCCCGTCCCTCTCGCG
940	307	-	GACCCCCACCCCCCGCGACCCCGGCG
941	306	+	ACAGGATTGACAGATTGATAGCTCT
942	306	-	GAGTCCAGCATCGTCATTCTACACTTGA
943	306	+	CGAAAGGACAAGAGAAATGGGACCAACCT
944	305	-	GCTGAAATTCTAACTAAACTATTCCCTG
945	305	-	GGTTCTCAGTATAGACGCTCTCATC
946	305	-	AGCCGCACCAGCTTCTTCAGTTCCTCATT
947	304	-	CCCTCGGCCCCGGGATTCGGCGAGCGCTG
948	304	-	GCGTTCAGTCATAATCCCACAGATG
949	303	-	GCTCTTCCCTGTTCACTCGCCGTTACT
950	303	+	TCGCTGGTTCGAATCCGGCTCGAAGGAC
951	302	+	TTCTAGGTAATTAGCTGACACTGGCACCC
952	301	-	ATAACCCACAGCCTTCGGACCAACT
953	300	-	GGTTGCCAGTGCCCTTCTCATGTCATCA
954	300	-	TTAGCATGCCAGAGTCTCGTTCGTTAT
955	300	-	GGGGTGCTTCCATTGGTCTCACTGTCTG
956	299	-	GGGCGCCTTAACCCGGCGTTCGGTTCATC
957	298	-	GCTATCAATCTGTCAATCCTGTCCG
958	298	+	AAGAGGAGGACGAGGATGAAGCTGC
959	297	-	CCCAGCCCCGCTTCGCGCCCCAGCCCG
960	297	-	ATGCCAGAGTCTCGTTCGTTATCGG
961	297	-	CCCGCGACACCCCCCGCCGCCGAAGCGG
962	297	-	CAGCCCTTAGAGCCAATCCTTATCCCGA
963	296	-	GCCGACCCCGGCGGGGCCGATCCGAGGG
964	296	-	AAATGCTTTCGCTCTGGTCCGTCTTG
965	295	-	CGCGCACGTGTTAGACTCCTTGGTCCGT
966	295	-	GCCCTCGGTGCCCTGGCTCTGCAGCTG
967	295	+	TCTCAACCTTGAACCCTTGGCCTCCTGGC
968	294	-	GGTGCCCAGCTCCCGGTACGACAGATG
969	294	-	AAACAGTCGGATTCCCCTGGTCCGCACCAG
970	294	+	TAAAAACGTTAGGTCAAGGTGTAGCT
971	293	-	TTCCGAAAACCAACAAAATAGAACC
972	293	-	CTCCCTTTCGATCGGCTGAGGGCAACG
973	292	-	AACCAACCCCCCGGGCCCGACGGCGCGACC
974	292	-	TCTGGTGCCCCCTCAGTTTCCTAGTCA
975	292	+	CGGCCATACCACCCTGAACGCGCCC
976	291	+	TAAGAACTGAGAGATTGTGAACCTTGGCCC
977	292	+	GTCTACGGCCATACCACCCTGAACGCGCCCGA
978	291	+	CGTGCTGATGCTGAGGGGCCCCGGGC
979	291	+	TAGAAGTCGCTGGGCAAATATTCCTTG
980	291	+	CTGGACACCTGGCACGGGACGCTGAC
981	290	-	AACTAGTTAGCATGCCAGAGTCTCGT
982	291	-	GGTCTTCTCCTCTACATACTCCAGTGTT
983	290	-	CGGGGCCGGGCACCAGCGACAGTCAGG
984	289	-	AGCGGCGCCGGGGAGTGGGTCTTCCGTA
985	289	-	GGCCGACATCGCCGCTGACCCCGTGCG
986	289	-	AGTGTCGATGATCAATGTGTCCTGC
987	289	+	AAAATAGTGAGAAGACTTGTAGGTAG
988	289	-	AGTTAACAATAACCCACAGCCTTCG
989	288	+	CTGAGCTGAGAGCCCGGGAGGCGGC
990	288	+	CTGGATGTGAAACTGTTGAAAAGCCT
991	288	+	TCTGAACAACGAGAGCCAGAGGAGT
992	287	+	CGAGAAATGGACGAAGACGGGGAAAT
993	287	-	AGGCCGCGGCCGCCAGTCCTCCGTG
994	286	+	TGAACGAGATTCCCACTGTCCCTACC
995	286	-	AGGCATAACAGCTACAACTCAAGCAGAA
996	286	-	CTCCTTAGCGGATTCCGACTTCCATGG
997	285	-	CCTCGGGTCGTTCTGGATGTCCTGCCAGC
998	285	+	TTCACTGTGACTTCAGCTCTGGGTCTGG
999	285	+	CGTTATAAGGTGTAGAAGATGCTAAA
1000	285	-	GGGCCCCCCGAGCCACCTTCCCCAC
1001	285	-	GCGCCGGGACCCGACGCGCACGCGCGCGGCG
1002	285	-	AAAGTCAGAGCTCAAAGGAATTTTA
1003	285	-	CATGCCAGAGTCTCGTTCGTTATCGGA
1004	284	-	TCCCTTACCTACATTGTTCCAACAT
1005	284	-	GGCCCGACGCTCCAGCGCCATCCAT
1006	284	-	CGACCGTCTTCTCAGCGCTCCGCCAG
1007	283	-	GTCACGCTCAGTGTAAAGTCTTTTCCCA
1008	283	-	AGTTGCCACAGCCTATCTTCTTCCCG
1009	283	+	CTGAGGAGGAGCTGGACGAGTGTGAGC
1010	283	-	CCAGCGAGAGCTCACCGGACGCCGCC
1011	283	+	TGAATTAGGCACTGTGATCTCGTCCAGA
1012	281	-	CTTCCCTTACCTACATTGTTCCAAC
1013	281	-	CCCTCGGTGTCCTCGTCCTGTTCTG
1014	281	-	TGCCGAGCCCATAGGAGTACGTCACG
1015	280	-	AACAGTCGGATTCCCCTGGTCCGCACC
1016	280	-	GGCACCCTGGGCATTCAGCATTCACAA
1017	279	+	AGTAAGGTCAGCTAAGCTAAGCTATC
1018	279	-	CTTTCGGGTCCTAACACGTGCGCTCATG
1019	279	-	CCGCTTCGCGCCCCAGCCCGACCGACC
1020	278	-	CTCCCCGGGGCTCCCGCCGGCTTCTCCG
1021	278	+	CCGGCACGGAGGATGGCTCTGACTCC
1022	277	-	AAGGCTAGTCAAGTGAAGCAGTGGGAG
1023	276	+	TTTCTAGGTAATTAGCTGACACTGGCACCC
1024	275	-	GGCCCTCCTACTCGTCGCGGCGTAGC
1025	274	-	CGTCCCTCTCGCGCGCTGCTCCGACT
1026	274	+	AGAAGACCCTGTTGAGCTTGACTCT
1027	274	-	GCGCCGGTCCAAGAATTTCACCTCTAG
1028	274	+	AAAGAGAACTTTAGCTAGATACCCCG
1029	273	+	CAGAAAAGGAGGACCACCCCTCCCC
1030	272	-	TCGGGCACCCTGTTCTCGTCCAGCA
1031	272	-	GGGCTAGTTCAGCTCCACATTTACGGATAA
1032	271	-	GGACCCCGGTCCCGACGCGCGACGGGACACG
1033	271	-	GGCCCAGAGCATTTACATCTAATTTGCTA
1034	270	-	GAAGCAGGTCGTCTACGAATGGTTTA
1035	270	-	GCGCCGGGGAGTGGGTCTTCCGTACG
1036	270	+	CTGTCTGACCTGCGCTGCAACCTGGCC
1037	270	+	TTGACGCGATGTGATTTCTGCCCAGTGC
1038	269	+	AGTTGTTGGAGTCTGGGGACCTGAG
1039	268	-	TAGTCAAGTTCGACCGTCTTCTCAG
1040	268	-	ATAGTCAAGTTCGACCGTCTTCTCAGCG
1041	268	+	TGTGGCCTGAGAACACGACACCTGAGAC
1042	268	+	GTGAATAGCCACTGTACTCCAGCCT
1043	268	-	GCTGCCGAGCCCATAGGAGTACGTCACG
1044	267	+	TGTGAATAGCCACTGTACTCCAGCCT
1045	267	-	TAGTTAGCATGCCAGAGTCTCGTTCGT
1046	266	-	TCCCCTTCGCCCCGTCCCAGCCCGG
1047	266	+	TCTGGATGTGGATCAGGGCTGCAGGCACC
1048	266	+	ACTTAACATGGACTAGCAATTTCGGT
1049	266	+	TACAAGTGAAAGGAAGACTGCTGAGCCCC
1050	266	+	TCTCAACCTTGAACCCTTGGCCTCCTGG
1051	265	-	GGGCGCCGAGAGGCAAGGGGCGGGGACGG
1052	265	+	TGTGATTGCAGCGAACGTCCTGGGAGGA
1053	264	-	GTGCCAAGGAGGAGTTCACATGAAAAGCA
1054	264	-	GCATGCCAGAGTCTCGTTCGTTATCGG
1055	264	+	TCGGGGAAAAAATGCTCGCCTTGCCC
1056	264	-	ACCAACCCCCCGGGCCCGACGGCGC
1057	263	-	GGTCGCGCCGTGGGAGGGGCGGCCCG
1058	263	-	GCCCCGGGATTCGGCGAGCGCTGCT
1059	262	-	CGGCTTGCCGACTTCCCTTACCTACAT
1060	263	-	GCGCGTGCAGCCCCGGACATCTAAG
1061	262	-	CCAGCCCCGCTTCGCGCCCCAGCCCGA
1062	262	-	AGTTCACCATCTTTCGGGTCCTAACAC
1063	261	-	GGGCCTCGATCAGAAGGACTTGGGCCCCCCAC
1064	261	-	CCTACATTGTTCCAACATGCCAGAGG
1065	260	-	AGCGAGGGAGCTGCTCTGCTACGTACGA
1066	260	-	CAGCCCTTAGAGCCAATCCTTATCCC
1067	260	+	TATTCTGAGGGCCGTTTGGATTGTGAA
1068	260	+	CAGGAGCCTGCTAACGAACAACGCCGCCT
1069	259	-	GGTAGTAGCGACGGGCGGTGTGTACA
1070	259	-	GGCCAGGTTATGATCAAAGATATACTA
1071	259	+	TCCTGAATTAGGCACTGTGATCTCGTCC
1072	258	-	CAGCCACACACATCTCGGGTTCCCCTCG
1073	258	-	TCCTCTCCCAGATCCATTACTCATCA
1074	258	-	TGGGTCTTCCGTACGCCACATGTCCCG
1075	257	-	GCCCCAAGACCTCTAATCATTCGCTTTA
1076	257	-	TCCCCCGAGTGGAGCCAGCCTTCCTCATC
1077	257	-	CCCCAGGTGACATCCTTTTCAATCCG
1078	257	-	CTCACCGCAGCGGCCCTCCTACTCGTCGC
1079	257	+	CAAGAATGAAAAGAGGATCAAAGGAC
1080	257	+	CCTGGACAACTTGGACTGAGCAGCCGA
1081	256	-	GCGGCGCGCGCCCAGCCCCGCTTCGC
1082	256	-	GGCCGGTGGTGCGCCCTCGGCGGACTC
1083	256	+	TGCCTAAGGAGGGGTGAACCGGCCC
1084	255	-	CCGGCTGCCCGTGCCTTTGCTCAGATTCGA
1085	255	+	CACGGAGTCGGGATGAGCAGAGAGCCG
1086	255	-	TACCCAGGTCGGACGACCGATTTGCACG
1087	255	-	CCCGCTTCGCGCCCCAGCCCGACCGACC
1088	255	+	TAGGATGGTAGCAGAGGACATGGAGAGA
1089	255	+	ACATGGACTAGCAATTTCGGTTGGGGT
1090	254	-	ACTGGCGGTTCAGGTTCACTCCACG
1091	254	+	CCGGGACTGGACTGGAGGGCTGGGC
1092	254	-	CCTCCATCACGATGTACAGCTTCCCG
1093	254	-	AGGCCACCGTTGACTCGCCCGTCCATG
1094	253	-	GTTCACCATCTTTCGGGTCCTAACACGTG
1095	253	-	AGACCCCCACCCCCCGCGACCCCGGCG
1096	253	+	CATGAGAGGTGTAGAATAAGTGGGAGGC
1097	253	-	CGTTCGAAGTGTCGATGATCAATGTG
1098	252	-	CCGCTTCGCGCCCCAGCCCGACCGAC
1099	252	-	GGACGCCGACCGGGGGGCGGTCCCCC
1100	252	-	CCCCGCCGCCACCCCCGCGACGCACC
1101	251	-	GGGCGGGTGGAGGGGCCGGGAGGCACG
1102	251	-	TGTCCTGCAATTCACATTAATTCTCG
1103	251	-	CCTCCTTTTCCCCAGGTTCTCAGCGG
1104	250	-	CACCGGACCCCGGTCCCGACGCGCGACG
1105	250	+	CATATGTGATGACTGTGACGGGGCTC
1106	250	+	CAGCTAAGCTAAGCTATCGGGCCCATACCCC
1107	250	-	GTTCATCCCAATCTTCTCGCTCAGC
1108	249	+	CATTGAGAAGCTAGTCAGCACTAAC
1109	249	-	AGGCTCAGCAGACCCAGCACCAGCAGT
1110	249	-	TCGGCTGCTAGGCGCCGGCCGAGGCGAGG
1111	249	+	AATGTTTGAGACTCTCCTCCAGCCCTT
1112	249	-	GGTGCCCTTCCGTCAATTCCTTTAAG
1113	249	+	TTGAATCGGAGCTGTAGCCACCGGCCT
1114	248	+	AATGAGTCGGCTGCGGGAGGCAGTGGC
1115	248	+	CTGTCTGAACTCCTGGATGAAGGCCT
1116	248	+	GTTAGAGATCGGGAGCCTAAATCTCC
1117	247	+	CCAGAAAAGGAGGACCACCCCTCCCC
1118	247	-	GTGCCAGGGTTGTAGTCCTTTTCATT
1119	247	-	CCTCCTCGTCGTCGTCGTCCTTCGG
1120	246	+	TCGGAGCCAAGCTCTGAACAACGAGAGCC
1121	246	-	GCCCCTCTCTCGGGGCGAACCCATTCCAG
1122	246	-	GCAGCCCTCGTCCTCGCAGTGTGCCCG
1123	246	-	CGCCGGGGAGTGGGTCTTCCGTACG
1124	246	-	CGAGCCCCTGACTCGCGCACGTGTTAGA
1125	245	+	TGAGAGATTGTGAACCTTGGCCCCT
1126	245	+	CCGCGAGGGGCGGCGCGGGGCGGGGGT
1127	245	-	GCTTGCCGACTTCCCTTACCTACATT
1128	244	+	TGACCTGGACTCAGAAAGGCACCCCGAGA
1129	244	-	GTCTCGGGGAGCCTAGCCGGTTTTACAA
1130	244	-	GCTCAGATTCCTGTTCGCATCACCCGC
1131	244	-	AGGCTCGCTCCTCATTCTCAGTCAGA
1132	244	+	ATAGTGAGAAGACTTGTAGGTAGAGGT
1133	243	-	AGCCGAGTGATCCACCGCTAAGAGT
1134	243	-	ACCAACCCCCCGGGCCCGACGGCGCG
1135	242	+	GAGTTGCGAGTGCCCGAGGCTGTAGAGC
1136	242	+	GGAGTTCTGGGCTGCAGTGCGCTATGCCG
1137	241	-	AACTAGTTAGCATGCCAGAGTCTCGTT
1138	240	-	GTCCGTGCCAATGTGCAGAGGTCTG
1139	240	-	GGCCTTGATCTTGTTCTGCTCAACAGG
1140	240	-	CAGCCTCTCCTTCTCGTTGTTCCAATG
1141	240	-	TTCCTGTGTCGTGCCCTCTCAGTGCCGG
1142	239	-	ACCCAGTCCCCGCTGTCCTCGTCCG
1143	238	-	GACTTTCCAGAACAGTCCTGATTTCAAA
1144	238	-	CCGGACCCCGGTCCCGACGCGCGACG
1145	237	-	CAGCCCTTAGAGCCAATCCTTATCCCG
1146	237	+	CGTGTCATGGCGTGCCAGAACTCAGGCCA
1147	237	-	CGGTTGCGTTACCGCACTGGACGCCTCGCG
1148	237	-	GGACGCCGACCGGGGGGCGGTCCCC
1149	237	+	TAGTGAGAAGACTTGTAGGTAGAGG
1150	237	-	GGCACCATTGGTCTTGTCTACACTTCGG
1151	237	-	ATCAATCTGTCAATCCTGTCCGTGTC
1152	236	+	GAGGATTTAGCTTAATTAAAGTGTTTG
1153	235	+	AGTTCTGGGCTGCAGTGCGCTATGCCGA
1154	235	-	CGGGGGCCTCCCACTTATTCTACAC
1155	235	-	CAATCTGTCAATCCTGTCCGTGTCC
1156	235	+	TGAACGAGATTCCCACTGTCCCTACCTAC
1157	234	+	CTACGGCCATACCACCCTGAACGCGCCC
1158	234	-	GGGTTCTCAGTATAGACGCTCTCATC
1159	234	-	ATCTTTCGGGTCCTAACACGTGCGCTC
1160	234	+	TCACCTTAGACTCTGGCATACTGAGAC
1161	234	-	AGGCAGGTTTCAGTTCAATAAAAGTA
1162	234	-	CCGTCCCTCTCGCGCGCTGCTCCGACTG
1163	234	-	GTGCCAGGGTTGTAGTCCTTTTCATTCA
1164	234	+	AGGGACAGGACACCAGACACCAGAGGAC
1165	233	+	AAGAAGACCCTGTTGAGCTTGACTCT
1166	232	-	ACTTCAGACCATTCTCCTCTCGCATG
1167	232	+	GAGGGCGGAGCTCGGGCCCCGGGGCT
1168	231	-	GGTCAGTCAGGCCGTTCACACATTTGTA
1169	231	+	CGTATCTGGAGAACTGGGGTGAGGG
1170	230	-	CGCCCCGCCCCGACCCGCACCGTGG
1171	230	-	GTCCGCCCCGCCCCGACCCGCACCGTGGCCC
1172	230	+	GCGGAGAGAACCGGACACAGGGAGTCGG
1173	230	-	TCCCAGGCCGCGGCCGCCAGTCCTCCG
1174	230	-	AGGCCCGCCCGACCACTCATCTCAGG
1175	230	-	GGCCCAGTCGTACTCATAGTCAAACA
1176	230	-	GTCATAGTTACTCCCGCCGTTTACC
1177	230	-	AATTCAACATGACATTCACCACGGAA
1178	229	-	GTTCCGCTGCGTCCTCCTCCTTGTGCA
1179	229	-	GGCCAAGTCACAGTCCCATCACAGT
1180	229	+	GAGGACGAGGACGAGGACGAGGAGG
1181	229	+	AACCAGAAAAGGAGGACCACCCCTCC
1182	229	+	TGACTGAAATATGCCTGAGCCCCTGGGAA
1183	228	-	CAGCGCCAGTTCTGCTTACCAAAAGT
1184	228	+	AAGGACCTGAGAAGACCCACGAGGA
1185	228	-	GACGCCGGGGGCCTCCCACTTATTCTACA
1186	228	-	GCCGCTGACCCCGTGCGCTCGCTTCG
1187	227	+	CAGCTAAGCTAAGCTATCGGGCCCATACCC
1188	227	-	CCCCGGCGGGGCCGATCCGAGGGCCTCACT
1189	227	-	CAGTGAAAAAACGATCAGAGTAGTGGTA
1190	227	+	CAGGTCGGAAACGGAGCAGGTCAAAAC
1191	227	-	GCCCCGCTTCGCGCCCCAGCCCGACCGAC
1192	226	-	TCTGTCAATCCTGTCCGTGTCCGGG
1193	226	-	TGCCCAGGCATAGTTCACCATCTTTC
1194	225	+	TAAAACTCAAAGGACTTGGCGGTGCT
1195	225	-	GGGTTCTCTCCCTCAGTCCTTCCACC
1196	225	+	AAGATGGTGAACTATGCCTGGGCAGG
1197	225	+	CCATACCACCCTGAACGCGCCCGATCT
1198	225	+	CGTGAGGATGGAGAGCTCCAGGGGCC
1199	224	-	TGTCACCTCTGACCCATTCACATCCGTTA
1200	224	-	CCGGCAGGGGCGCAGCCCGATCAAAGG
1201	222	-	CCCCAGCCCGACCGACCCAGCCCTTAG
1202	222	-	CCGGGTCAGTGAAAAAACGATCAGAGTAG
1203	222	-	CCCCAGCCCGACCGACCCAGCCCTTAGA
1204	222	-	ATCTCGTTCATCCATTCATGCGCGTCA
1205	222	-	GGCCGCTACCGGCCTCACACCGTCCA
1206	221	-	AAATGCTTTCGCTCTGGTCCGTCTT
1207	221	+	TCTCAACCTTGAACCCTTGGCCTCC
1208	221	+	CCGAGATCAAGAAGCTGAAGGACTGC
1209	221	-	GCCCCGCCCCGACCCGCACCGTGGCCC
1210	220	+	TGACCTGGACTCAGAAAGGCACCCC
1211	221	-	GGCACTTGCCATCGGGCTCTACATGGATTA
1212	219	+	TGACCTGGACTCAGAAAGGCACCCCGAGTC
1213	219	+	GATGACTGTGACGGGGCTCGGCTGGCGG
1214	218	+	GGTGAAGAGACATGAGAGGTGTAGAAT
1215	218	-	GGCCGGGAGGCACGGGGAGCGGGAAAGA
1216	218	-	GCCCGGCGCGAGATTTACACCCTCTCC
1217	218	-	AGCCAAGATGTCGAGCTCGTTCCAGAT
1218	218	-	CGTCACGTCCTTCTCGTCCACACAAGG
1219	218	+	AAGGCGCCGCAGGAGACTCTGAACGGAGG
1220	217	-	AGCGCCAGTTCTGCTTACCAAAAGT
1221	217	+	GAGGCGGCGGCGGCGGAGGCGGCGGC
1222	216	-	CACTCGCATTCCACGCCCGGCTCCACG
1223	216	-	GGCCGCGGCAGGGACGGTCAGGTCCAGC
1224	216	+	GGACTTGTATGAATGGCCACACGAGGG
1225	216	-	AACCCGGCGTTCGGTTCATCCCGCAGC
1226	216	+	TCTGAGGCTGCAGGAGGGGACAGGG
1227	216	+	AGGGGATGTAGAAGGCAGCGGCACC
1228	216	-	ATCCAGGGTCCGGGTCTTGCAGCGCA
1229	215	-	GTGGCGTTCTATTCCCCAAGTCCTGGAAC
1230	215	-	CGCCCGCTCCCAAGATCCAACTACGAG
1231	215	-	GGTCCTATTCCATTATTCCTAGCTGCG
1232	215	+	CATTCACTGCGACCTCAAGCCCGAGAA
1233	215	-	GATCCAACTACGAGCTTTTTAACTGCA
1234	215	-	ATGCCAGAGTCTCGTTCGTTATCGGAATT
1235	214	+	AGACGAAGATGTCGCAGACGAAGGAGGC
1236	214	-	AAGTTCATACATTGGCCACATTTCTCTGA
1237	213	-	AGTGACAGATTCACACGACGAATTA
1238	213	+	TGTTATGGACCCCAGACCTGAGAACC
1239	213	-	GCCTTCGCGATGCTTTGTTTTAATTA
1240	213	+	TACGGCCATACCACCCTGAACGCGCC
1241	212	+	GGTTTGAGGACTGGACGTACGAGGA
1242	212	-	AATCAGTTCTGTCAGTTCTCCATTCGTA
1243	212	-	AGTTAGCATGCCAGAGTCTCGTTCGTTAT
1244	212	-	GCCGGGACCCGACGCGCACGCGCGCGGCG
1245	212	-	GTTAACAATAACCCACAGCCTTCGGACCAACT
1246	212	-	GACCTACTCACACACATCTCGTTATTGC
1247	211	+	AGAGAACTTTAGCTAGATACCCCGAAA
1248	211	+	AAGAGAACTTTAGCTAGATACCCCGAAA
1249	211	-	GCCAGCGAGAGCTCACCGGACGCCGCCG
1250	211	-	GGTCTCCAAGTCTCTAATCCTAATCA
1251	211	-	TGCTACTACCACCAAGATCTGCACC
1252	211	-	TCGGCTGCTAGGCGCCGGCCGAGGCGAG
1253	210	+	GCTGTTGGACGGAAAAAGACCGAGA
1254	210	-	GAGTCCACATTGGTCTTCTCCTCTACATA
1255	210	-	CCCAGCCCGACCGACCCAGCCCTTA
1256	210	+	TCACCTTAGACTCTGGCATACTGAGACCC
1257	210	-	ACTAGTTAGCATGCCAGAGTCTCGTTCG
1258	210	+	TCTGAATGCTTGACACCCCGGGAAAG
1259	209	+	CGCGCGCCTGTAGTCCCAGCTACTCGGGAGG
1260	209	-	GGCCCCCCGAGCCACCTTCCCCACC
1261	209	-	TCCCCGGCGCGGCGGGCGAGACGGGCCG
1262	209	+	TAGTGAGAAGACTTGTAGGTAGAGGTG
1263	209	-	ACCCCGTGCGCTCGCTTCGCTCGTGACG
1264	208	-	GCCCATCTCTCAGGACCGACTGACCCAT
1265	207	-	GTCCGTTTCACTCAGGTAGCCAGCCATG
1266	207	-	AGTGTCGATGATCAATGTGTCCTGCAAT
1267	207	-	AATTCTCGCAGCTAGCTGCGTTCTTCATCG
1268	207	-	CCGGGGGCCTCCCACTTATTCTACAC
1269	207	+	TGACTGAAATATGCCTGAGCCCCTGGGA
1270	207	-	CGGAAACCTTGTTACGACTTTTACT
1271	206	+	GTTAGAGATCGGGAGCCTAAATCTCCC
1272	206	-	AGTCCCTCTCCCGTACCGTCAATCCAG
1273	206	-	GGGGCACTGCTTCAGCTTCTTGGTCAG
1274	206	+	AAGGACTTGTATGAATGGCCACACGAGG
1275	206	+	AGTGAGAAGACTTGTAGGTAGAGGTG
1276	205	-	GCAGCGGCCCTCCTACTCGTCGCGG
1277	205	+	TATCTTCAAACTGTAAAGGACCCGAGGC
1278	205	-	GGCCACGCACAGCACCGACTCAGCAGG
1279	205	-	GGTGCCCTTCCGTCAATTCCTTTAAGTT
1280	205	-	CCCGGTTGCCTTGATCCAGAGCTCGATA
1281	205	+	TAAGAACTGAGAGATTGTGAACCTTGGC
1282	205	+	CAGACCTGAGAACCTGAACCTTGGAAT
1283	205	-	AAACCAACCCCCCGGGCCCGACGGCGCGA
[truncated: 38,834 more rows]

## Sheet: Zygote
symbol	reads	strand	sequence
hsa_piR_018849|gb|DQ595899|Homo	39083	+	TTTGGCAATGGTAGAACTCACACTG
mmu_piR_005109|gb|DQ555094|Mus_musculus:5:146565258:146565289:Plus	39377	+	TGGGGGGCCCAAGTCCTTCTGATCGAGGCC
mmu_piR_018323|gb|DQ698371|Mus_musculus:15:86022679:86022704:Plus	12199	+	CGAAAGATGGTGAACTATGCCTGGGC
hsa_piR_011673|gb|DQ585802|Homo	11024	+	TGCTCTGGATTAGGCTTTGGCT
mmu_piR_000691|gb|DQ541218|Mus_musculus:8:126458799:126458824:Minus	10940	+	ATACCGGGTGCTGTAGGCTT
hsa_piR_011673|gb|DQ585802|Homo	8560	+	TGCTCTGGATTAGGCTTTGGCTT
hsa_piR_016735|gb|DQ593039|Homo	8353	+	ATACCGGGTGCTGTAGGCTTA
hsa_piR_016735|gb|DQ593039|Homo	6228	+	ACCGGGTGCTGTAGGCTTA
hsa_piR_018849|gb|DQ595899|Homo	4959	+	TTTGGCAATGGTAGAACTCACACTGG
mmu_piR_018323|gb|DQ698371|Mus_musculus:15:47370077:47370102:Plus	4106	+	CGAAAGATGGTGAACTATGCCT
hsa_piR_016735|gb|DQ593039|Homo	3589	+	TACCGGGTGCTGTAGGCTTA
hsa_piR_020548|gb|DQ598263|Homo	3137	+	TCAGTCGGTCCTGAGAGATGGGC
mmu_piR_000691|gb|DQ541218|Mus_musculus:8:126450375:126450400:Minus	2567	+	TACCGGGTGCTGTAGGCTT
mmu_piR_005109|gb|DQ555094|Mus_musculus:5:146565258:146565289:Plus	2145	+	TGGGGGGCCCAAGTCCTTCTGATCGAGGC
mmu_piR_005109|gb|DQ555094|Mus_musculus:5:146565258:146565289:Plus	2126	+	TGGGGGGCCCAAGTCCTTCTGATCGAGGCCC
mmu_piR_005109|gb|DQ555094|Mus_musculus:5:146565258:146565289:Plus	1716	+	GGGGGGCCCAAGTCCTTCTGATCGAGGCC
mmu_piR_005109|gb|DQ555094|Mus_musculus:5:146565258:146565289:Plus	1645	+	GGGGGCCCAAGTCCTTCTGATCGAGGCC
mmu_piR_000691|gb|DQ541218|Mus_musculus:8:126509726:126509751:Minus	1560	+	ACCGGGTGCTGTAGGCTT
mmu_piR_002490|gb|DQ546708|Mus_musculus:8:15519797:15519826:Plus	1387	+	GCAAATCGGTCGTCCGACCTGGGT
hsa_piR_017936|gb|DQ594740|Homo	1370	+	TCTGGGTCGGGGTTTCGTACGTA
hsa_piR_016659|gb|DQ592932|Homo	1184	+	CCCCCCACTGCTAAATTTGACTG
mmu_piR_000691|gb|DQ541218|Mus_musculus:8:126428267:126428292:Minus	1181	+	ATACCGGGTGCTGTAGGCT
mmu_piR_018323|gb|DQ698371|Mus_musculus:15:47370077:47370102:Plus	1174	+	CGAAAGATGGTGAACTATGCC
hsa_piR_016659|gb|DQ592932|Homo	1125	+	CCCCCACTGCTAAATTTGACTG
hsa_piR_018849|gb|DQ595899|Homo	1074	+	TTTGGCAATGGTAGAACTCACACTGGT
hsa_piR_020381|gb|DQ597997|Homo	904	+	TAACTATGACTCTCTTAAGGTA
hsa_piR_011673|gb|DQ585802|Homo	854	+	TGCTCTGGATTAGGCTTTGGC
hsa_piR_017936|gb|DQ594740|Homo	779	+	TTCTGGGTCGGGGTTTCGT
hsa_piR_017936|gb|DQ594740|Homo	702	+	TTCTGGGTCGGGGTTTCGTACGTA
mmu_piR_005109|gb|DQ555094|Mus_musculus:5:146565258:146565289:Plus	693	+	GGGGGGCCCAAGTCCTTCTGATCGAGGCCC
hsa_piR_017936|gb|DQ594740|Homo	529	+	TCTGGGTCGGGGTTTCGT
mmu_piR_000362|gb|DQ540403|Mus_musculus:6:3151474:3151503:Plus	505	+	AGAACGAAAGTCGGAGGTTC
mmu_piR_005109|gb|DQ555094|Mus_musculus:5:146565258:146565289:Plus	504	+	AGTCCTTCTGATCGAGGCC
hsa_piR_017936|gb|DQ594740|Homo	501	+	TGGGTCGGGGTTTCGTACGTAGCA
mmu_piR_038322|gb|piRNA-T33|Mus_musculus:6:3151475:3151505:Plus	473	+	ACGAAAGTCGGAGGTTCGAAGACGATC
hsa_piR_018849|gb|DQ595899|Homo	470	+	TTTGGCAATGGTAGAACTCACACTGGTGAGAT
hsa_piR_006426|gb|DQ578783|Homo	450	+	TGAACATGGGTCAGTCGGTCCT
mmu_piR_038322|gb|piRNA-T33|Mus_musculus:6:3151475:3151505:Plus	438	+	AGAACGAAAGTCGGAGGTTCG
mmu_piR_006423|gb|DQ561111|Mus_musculus:5:88370787:88370815:Minus	436	+	TTCAGATCGTATAAATCTTTCGCCT
hsa_piR_017936|gb|DQ594740|Homo	433	+	TTCTGGGTCGGGGTTTCGTA
hsa_piR_020548|gb|DQ598263|Homo	418	+	TCAGTCGGTCCTGAGAGATGGG
hsa_piR_017936|gb|DQ594740|Homo	410	+	TTCTGGGTCGGGGTTTCGTACGT
hsa_piR_009294|gb|DQ582566|Homo	404	+	TCATCGACACTTCGAACGCACT
mmu_piR_002643|gb|DQ547181|Mus_musculus:3:5843705:5843732:Plus	362	+	AGAGGTGTAGAATAAGTGGGAGGCCC
hsa_piR_017936|gb|DQ594740|Homo	345	+	TCTGGGTCGGGGTTTCGTA
hsa_piR_016735|gb|DQ593039|Homo	323	+	CCGGGTGCTGTAGGCTTA
mmu_piR_005109|gb|DQ555094|Mus_musculus:5:146565258:146565289:Plus	319	+	GGGGCCCAAGTCCTTCTGATCGAGGCC
hsa_piR_018849|gb|DQ595899|Homo	300	+	TTTGGCAATGGTAGAACTCACACTGGTGAGA
mmu_piR_018323|gb|DQ698371|Mus_musculus:15:47370077:47370102:Plus	299	+	CGAAAGATGGTGAACTATGCCTGG
hsa_piR_000753|gb|DQ570940|Homo	286	+	GTTGAACATGGGTCAGTCGGTCCT
hsa_piR_017936|gb|DQ594740|Homo	279	+	TCTGGGTCGGGGTTTCGTACGT
hsa_piR_017936|gb|DQ594740|Homo	271	+	TTCTGGGTCGGGGTTTCGTAC
hsa_piR_009294|gb|DQ582566|Homo	263	+	ATCATCGACACTTCGAACGCACT
hsa_piR_020381|gb|DQ597997|Homo	257	+	TAACTATGACTCTCTTAAGGT
mmu_piR_005109|gb|DQ555094|Mus_musculus:5:146565258:146565289:Plus	244	+	AAGTCCTTCTGATCGAGGCC
mmu_piR_002490|gb|DQ546708|Mus_musculus:8:15519797:15519826:Plus	207	+	CAAATCGGTCGTCCGACCTGGGT
mmu_piR_038322|gb|piRNA-T33|Mus_musculus:6:3151475:3151505:Plus	202	+	AGAACGAAAGTCGGAGGTTCGAAGACGAT
mmu_piR_038322|gb|piRNA-T33|Mus_musculus:6:3151475:3151505:Plus	199	+	AGAACGAAAGTCGGAGGTTCGAAGACGATC
hsa_piR_020381|gb|DQ597997|Homo	197	+	TAACTATGACTCTCTTAAGG
mmu_piR_038322|gb|piRNA-T33|Mus_musculus:6:3151475:3151505:Plus	192	+	AGTCGGAGGTTCGAAGAC
hsa_piR_018849|gb|DQ595899|Homo	184	+	TTTGGCAATGGTAGAACTCACACTGGTGA
hsa_piR_009294|gb|DQ582566|Homo	181	+	CATTGATCATCGACACTTCGAACG
mmu_piR_038322|gb|piRNA-T33|Mus_musculus:6:3151475:3151505:Plus	181	+	TCGGAGGTTCGAAGACGATC
hsa_piR_017936|gb|DQ594740|Homo	176	+	TGGGTCGGGGTTTCGTACGTAGC
hsa_piR_020381|gb|DQ597997|Homo	175	+	GTAACTATGACTCTCTTAAGGTA
mmu_piR_000219|gb|DQ540058|Mus_musculus:17:39455665:39455691:Plus	172	+	AAACCTCACCCGGCCCGGAC
mmu_piR_002643|gb|DQ547181|Mus_musculus:3:5843705:5843732:Plus	168	+	AGGTGTAGAATAAGTGGGAGGCCC
hsa_piR_017936|gb|DQ594740|Homo	160	+	TCTGGGTCGGGGTTTCGTAC
mmu_piR_002490|gb|DQ546708|Mus_musculus:15:47370147:47370176:Plus	159	+	GCAAATCGGTCGTCCGACCTGG
mmu_piR_038322|gb|piRNA-T33|Mus_musculus:6:3151475:3151505:Plus	159	+	GAACGAAAGTCGGAGGTTCGAAGACGAT
hsa_piR_020548|gb|DQ598263|Homo	157	+	GTCAGTCGGTCCTGAGAGATGGGC
hsa_piR_009294|gb|DQ582566|Homo	153	+	ATCGACACTTCGAACGCACT
mmu_piR_000362|gb|DQ540403|Mus_musculus:6:3151474:3151503:Plus	148	+	AAAGTCGGAGGTTCGAAGA
hsa_piR_009294|gb|DQ582566|Homo	144	+	TGATCATCGACACTTCGAACGCACT
hsa_piR_000753|gb|DQ570940|Homo	144	+	AGCAGTTGAACATGGGTCAGTCGGTCCT
mmu_piR_000219|gb|DQ540058|Mus_musculus:17:39455665:39455691:Plus	144	+	GAAACCTCACCCGGCCCGGAC
hsa_piR_009228|gb|DQ582496|Homo	143	+	CAGTTGAACATGGGTCAGTCGGTCCT
hsa_piR_006426|gb|DQ578783|Homo	140	+	TGAACATGGGTCAGTCGGTCCTG
mmu_piR_005109|gb|DQ555094|Mus_musculus:5:146565258:146565289:Plus	139	+	CAAGTCCTTCTGATCGAGGCC
hsa_piR_020548|gb|DQ598263|Homo	139	+	TCAGTCGGTCCTGAGAGATGG
mmu_piR_002490|gb|DQ546708|Mus_musculus:2:20817661:20817690:Plus	138	+	TGACGTGCAAATCGGTCGTCCGACCT
hsa_piR_017936|gb|DQ594740|Homo	136	+	TCTGGGTCGGGGTTTCGTACGTAGCA
hsa_piR_017936|gb|DQ594740|Homo	136	+	TTCTGGGTCGGGGTTTCGTACG
hsa_piR_018849|gb|DQ595899|Homo	135	+	CAATGGTAGAACTCACACTG
mmu_piR_002490|gb|DQ546708|Mus_musculus:15:47370147:47370176:Plus	135	+	GCAAATCGGTCGTCCGACCTGGG
mmu_piR_038322|gb|piRNA-T33|Mus_musculus:6:3151475:3151505:Plus	134	+	AAAGTCGGAGGTTCGAAGACGATC
mmu_piR_018323|gb|DQ698371|Mus_musculus:15:86022679:86022704:Plus	133	+	GAAAGATGGTGAACTATGCCTGGGC
mmu_piR_000691|gb|DQ541218|Mus_musculus:8:126445290:126445315:Minus	130	+	TACCGGGTGCTGTAGGCT
hsa_piR_020548|gb|DQ598263|Homo	128	+	AGTCGGTCCTGAGAGATGGGC
mmu_piR_005109|gb|DQ555094|Mus_musculus:5:146565258:146565289:Plus	128	+	GGGGGCCCAAGTCCTTCTGATCGAGGC
hsa_piR_008113|gb|DQ581032|Homo	124	+	TGAGGTAGTAGGTTGTATAGTTT
mmu_piR_002643|gb|DQ547181|Mus_musculus:3:5843705:5843732:Plus	124	+	GAGGTGTAGAATAAGTGGGAGGCCC
mmu_piR_003040|gb|DQ548430|Mus_musculus:2:102630243:102630272:Minus	123	+	TGATGTGTTGTTGCCATGGTAATCCT
hsa_piR_017936|gb|DQ594740|Homo	119	+	TCTGGGTCGGGGTTTCGTACG
mmu_piR_038322|gb|piRNA-T33|Mus_musculus:6:3151475:3151505:Plus	117	+	AGAACGAAAGTCGGAGGTT
hsa_piR_009228|gb|DQ582496|Homo	116	+	TTGAACATGGGTCAGTCGGTCCT
hsa_piR_018849|gb|DQ595899|Homo	115	+	TTTGGCAATGGTAGAACTCACACTGGTG
mmu_piR_005109|gb|DQ555094|Mus_musculus:5:146565258:146565289:Plus	114	+	GGGGCCCAAGTCCTTCTGATCGAGGC
mmu_piR_038322|gb|piRNA-T33|Mus_musculus:6:3151475:3151505:Plus	106	+	AACGAAAGTCGGAGGTTCGAAGACGAT
mmu_piR_005109|gb|DQ555094|Mus_musculus:5:146565258:146565289:Plus	102	+	GGGGGGCCCAAGTCCTTCTGATCGAGGC
mmu_piR_000219|gb|DQ540058|Mus_musculus:17:39455665:39455691:Plus	102	+	AAACCTCACCCGGCCCGGACA
hsa_piR_009294|gb|DQ582566|Homo	98	+	CATTGATCATCGACACTTCGA
mmu_piR_000362|gb|DQ540403|Mus_musculus:6:3151474:3151503:Plus	96	+	AAGAACGAAAGTCGGAGGTTC
mmu_piR_038322|gb|piRNA-T33|Mus_musculus:6:3151475:3151505:Plus	96	+	TCGGAGGTTCGAAGACGAT
mmu_piR_018323|gb|DQ698371|Mus_musculus:6:145890159:145890184:Minus	93	+	GAAAGATGGTGAACTATGCCT
hsa_piR_009294|gb|DQ582566|Homo	90	+	ATTGATCATCGACACTTCGAACGCACT
mmu_piR_000219|gb|DQ540058|Mus_musculus:17:39455665:39455691:Plus	89	+	GAAACCTCACCCGGCCCGGACA
hsa_piR_000753|gb|DQ570940|Homo	86	+	AACATGGGTCAGTCGGTCCT
mmu_piR_000362|gb|DQ540403|Mus_musculus:6:3151474:3151503:Plus	86	+	AAAGTCGGAGGTTCGAAGAC
hsa_piR_019675|gb|DQ596992|Homo	84	+	CAATAACAGGTCTGTGATGCCCT
hsa_piR_000753|gb|DQ570940|Homo	83	+	GAACATGGGTCAGTCGGTCCT
hsa_piR_020548|gb|DQ598263|Homo	80	+	TCAGTCGGTCCTGAGAGATGGGCGA
mmu_piR_002643|gb|DQ547181|Mus_musculus:3:5843705:5843732:Plus	78	+	GAGAGGTGTAGAATAAGTGGGAGGCCC
mmu_piR_038322|gb|piRNA-T33|Mus_musculus:6:3151475:3151505:Plus	77	+	GAACGAAAGTCGGAGGTTCGAAGACGATC
hsa_piR_009294|gb|DQ582566|Homo	76	+	CATCGACACTTCGAACGCACT
hsa_piR_016735|gb|DQ593039|Homo	74	+	ATACCGGGTGCTGTAGGC
mmu_piR_000362|gb|DQ540403|Mus_musculus:6:3151474:3151503:Plus	74	+	AGAACGAAAGTCGGAGGTTCGAAGACG
mmu_piR_039147|gb|piRNA_2740|Mus_musculus:6:87962869:87962889:Minus	73	+	CTCGACACAAGGGTTTGT
mmu_piR_038322|gb|piRNA-T33|Mus_musculus:6:3151475:3151505:Plus	73	+	CGGAGGTTCGAAGACGAT
hsa_piR_016659|gb|DQ592932|Homo	71	+	CCCCACTGCTAAATTTGACTG
hsa_piR_009294|gb|DQ582566|Homo	71	+	TCATCGACACTTCGAACGCACTT
mmu_piR_005109|gb|DQ555094|Mus_musculus:5:146565258:146565289:Plus	71	+	AAGTCCTTCTGATCGAGGC
mmu_piR_038322|gb|piRNA-T33|Mus_musculus:6:3151475:3151505:Plus	68	+	AACGAAAGTCGGAGGTTCG
mmu_piR_000219|gb|DQ540058|Mus_musculus:17:39455665:39455691:Plus	68	+	GGAAACCTCACCCGGCCCGGAC
hsa_piR_018849|gb|DQ595899|Homo	68	+	ATGGTAGAACTCACACTG
mmu_piR_038322|gb|piRNA-T33|Mus_musculus:6:3151475:3151505:Plus	67	+	CGGAGGTTCGAAGACGATC
mmu_piR_038322|gb|piRNA-T33|Mus_musculus:6:3151475:3151505:Plus	67	+	AACGAAAGTCGGAGGTTCGAAGACGATC
hsa_piR_017936|gb|DQ594740|Homo	66	+	TCTGGGTCGGGGTTTCGTACGTAG
mmu_piR_028252|gb|DQ712837|Mus_musculus:7:81403433:81403455:Plus	65	+	AGGTAGATAGAACAGGTCTTGT
mmu_piR_038322|gb|piRNA-T33|Mus_musculus:6:3151475:3151505:Plus	62	+	AGAACGAAAGTCGGAGGTTCGAAGAC
mmu_piR_005109|gb|DQ555094|Mus_musculus:5:146565258:146565289:Plus	61	+	TGGGGGGCCCAAGTCCTTCTGATCGAGGCCT
mmu_piR_002643|gb|DQ547181|Mus_musculus:3:5843705:5843732:Plus	61	+	GTGTAGAATAAGTGGGAGGCCC
hsa_piR_020548|gb|DQ598263|Homo	60	+	TCAGTCGGTCCTGAGAGATG
hsa_piR_009294|gb|DQ582566|Homo	59	+	CATTGATCATCGACACTTCGAACGCACT
mmu_piR_000362|gb|DQ540403|Mus_musculus:6:3151474:3151503:Plus	58	+	AACGAAAGTCGGAGGTTC
mmu_piR_038322|gb|piRNA-T33|Mus_musculus:6:3151475:3151505:Plus	58	+	ACGAAAGTCGGAGGTTCGAAGACGAT
hsa_piR_020548|gb|DQ598263|Homo	57	+	GGTCAGTCGGTCCTGAGAGATGGGC
hsa_piR_017936|gb|DQ594740|Homo	56	+	TCTGGGTCGGGGTTTCGTACGTAGC
mmu_piR_005109|gb|DQ555094|Mus_musculus:5:146565258:146565289:Plus	56	+	GGGGGCCCAAGTCCTTCTGATCGAGGCCC
hsa_piR_017936|gb|DQ594740|Homo	54	+	TTCTGGGTCGGGGTTTCGTACGTAGC
hsa_piR_009294|gb|DQ582566|Homo	54	+	ATTGATCATCGACACTTCGAACGC
hsa_piR_011673|gb|DQ585802|Homo	53	+	TCTGGATTAGGCTTTGGCT
mmu_piR_000219|gb|DQ540058|Mus_musculus:17:39455665:39455691:Plus	51	+	GGGAAACCTCACCCGGCCCGGAC
hsa_piR_008112|gb|DQ581031|Homo	50	+	TGAGGTAGTAGATTGTATAGTTG
hsa_piR_006426|gb|DQ578783|Homo	50	+	AACATGGGTCAGTCGGTCC
mmu_piR_038322|gb|piRNA-T33|Mus_musculus:6:3151475:3151505:Plus	49	+	TCGGAGGTTCGAAGACGA
mmu_piR_005109|gb|DQ555094|Mus_musculus:5:146565258:146565289:Plus	48	+	AGTCCTTCTGATCGAGGCCC
hsa_piR_020381|gb|DQ597997|Homo	47	+	GTAACTATGACTCTCTTAAGGT
mmu_piR_002643|gb|DQ547181|Mus_musculus:3:5843705:5843732:Plus	47	+	AGGTGTAGAATAAGTGGGAGGCC
hsa_piR_009294|gb|DQ582566|Homo	46	+	TTGATCATCGACACTTCGAACGCACT
mmu_piR_000362|gb|DQ540403|Mus_musculus:6:3151474:3151503:Plus	45	+	GAACGAAAGTCGGAGGTTCG
hsa_piR_020490|gb|DQ598167|Homo	45	+	CGAAGCTACCATCTGTGGGATT
mmu_piR_038322|gb|piRNA-T33|Mus_musculus:6:3151475:3151505:Plus	45	+	AAGTCGGAGGTTCGAAGACGATC
hsa_piR_016658|gb|DQ592931|Homo	44	+	CCCCCCACTGCTAAATTTGACTGGCT
mmu_piR_005109|gb|DQ555094|Mus_musculus:5:146565258:146565289:Plus	44	+	CAAGTCCTTCTGATCGAGGC
hsa_piR_009294|gb|DQ582566|Homo	44	+	ATTGATCATCGACACTTCGAACG
mmu_piR_028252|gb|DQ712837|Mus_musculus:7:81403433:81403455:Plus	44	+	AGGTAGATAGAACAGGTCTTGTT
hsa_piR_009294|gb|DQ582566|Homo	43	+	CATTGATCATCGACACTTCGAA
hsa_piR_019675|gb|DQ596992|Homo	43	+	CAATAACAGGTCTGTGATGCC
hsa_piR_019675|gb|DQ596992|Homo	43	+	ATAACAGGTCTGTGATGCCCT
mmu_piR_005109|gb|DQ555094|Mus_musculus:5:146565258:146565289:Plus	43	+	CCAAGTCCTTCTGATCGAGGCC
mmu_piR_038322|gb|piRNA-T33|Mus_musculus:6:3151475:3151505:Plus	42	+	AACGAAAGTCGGAGGTTCGAAGA
mmu_piR_038322|gb|piRNA-T33|Mus_musculus:6:3151475:3151505:Plus	41	+	GAACGAAAGTCGGAGGTT
mmu_piR_000578|gb|DQ540853|Mus_musculus:17:39456112:39456137:Plus	41	+	CGCCCGTCGCTACTACCGATTG
mmu_piR_038311|gb|piRNA-T11|Mus_musculus:5:115112824:115112852:Minus	40	-	GCGATGCTTTGTTTTAATTA
mmu_piR_038322|gb|piRNA-T33|Mus_musculus:6:3151475:3151505:Plus	40	+	AGTCGGAGGTTCGAAGACGATC
mmu_piR_000362|gb|DQ540403|Mus_musculus:6:3151474:3151503:Plus	40	+	AAGAACGAAAGTCGGAGGTTCGAAGAC
mmu_piR_005109|gb|DQ555094|Mus_musculus:5:146565258:146565289:Plus	40	+	TGGGGGGCCCAAGTCCTTCTGATCGAGGCCA
mmu_piR_002490|gb|DQ546708|Mus_musculus:13:44880878:44880907:Minus	40	+	GCAAATCGGTCGTCCGACCTG
hsa_piR_020548|gb|DQ598263|Homo	40	+	TCAGTCGGTCCTGAGAGAT
hsa_piR_009294|gb|DQ582566|Homo	39	+	GATCATCGACACTTCGAACGCACT
mmu_piR_000362|gb|DQ540403|Mus_musculus:6:3151474:3151503:Plus	39	+	CAAGAACGAAAGTCGGAGGTTC
mmu_piR_000362|gb|DQ540403|Mus_musculus:6:3151474:3151503:Plus	38	+	GAACGAAAGTCGGAGGTTC
mmu_piR_002490|gb|DQ546708|Mus_musculus:6:109471212:109471241:Minus	38	+	TGACGTGCAAATCGGTCGTCCGACCTGGGT
mmu_piR_002490|gb|DQ546708|Mus_musculus:13:108242188:108242217:Plus	38	+	AAATCGGTCGTCCGACCTGGGT
mmu_piR_038322|gb|piRNA-T33|Mus_musculus:6:3151475:3151505:Plus	38	+	AGAACGAAAGTCGGAGGTTCGAAGA
mmu_piR_002643|gb|DQ547181|Mus_musculus:3:5843705:5843732:Plus	37	+	GTAGAATAAGTGGGAGGCCC
mmu_piR_000362|gb|DQ540403|Mus_musculus:6:3151474:3151503:Plus	36	+	GTCGGAGGTTCGAAGACG
mmu_piR_000362|gb|DQ540403|Mus_musculus:6:3151474:3151503:Plus	36	+	ACGAAAGTCGGAGGTTCGAAGAC
mmu_piR_005109|gb|DQ555094|Mus_musculus:5:146565258:146565289:Plus	35	+	CAAGTCCTTCTGATCGAGGCCC
mmu_piR_000362|gb|DQ540403|Mus_musculus:6:3151474:3151503:Plus	35	+	AAGTCGGAGGTTCGAAGAC
mmu_piR_000219|gb|DQ540058|Mus_musculus:17:39455665:39455691:Plus	34	+	CGGGAAACCTCACCCGGCCCGGAC
hsa_piR_009294|gb|DQ582566|Homo	33	+	CATTGATCATCGACACTTCGAAC
mmu_piR_000644|gb|DQ541118|Mus_musculus:12:70077993:70078021:Plus	32	+	TATGCCGATCGGGTGTCCGCACT
mmu_piR_038322|gb|piRNA-T33|Mus_musculus:6:3151475:3151505:Plus	32	+	GAACGAAAGTCGGAGGTTCGAAGAC
mmu_piR_005109|gb|DQ555094|Mus_musculus:5:146565258:146565289:Plus	32	+	CCCAAGTCCTTCTGATCGAGGCC
mmu_piR_002490|gb|DQ546708|Mus_musculus:6:109471212:109471241:Minus	31	+	TGCAAATCGGTCGTCCGACCTGGGT
hsa_piR_009228|gb|DQ582496|Homo	31	+	ACATGGGTCAGTCGGTCCT
hsa_piR_019675|gb|DQ596992|Homo	31	+	ATAACAGGTCTGTGATGCC
mmu_piR_002643|gb|DQ547181|Mus_musculus:3:5843705:5843732:Plus	30	+	TGAGAGGTGTAGAATAAGTGGGAGGCCC
hsa_piR_020381|gb|DQ597997|Homo	30	+	TAACTATGACTCTCTTAAG
mmu_piR_006854|gb|DQ562105|Mus_musculus:8:53835763:53835791:Minus	30	+	TTGGCTAAGATCAAGTGTAGTATCT
mmu_piR_000159|gb|DQ539904|Mus_musculus:2:73668844:73668871:Plus	30	+	CCTCGACACAAGGGTTTGT
mmu_piR_000362|gb|DQ540403|Mus_musculus:6:3151474:3151503:Plus	29	+	AAGAACGAAAGTCGGAGGTT
hsa_piR_018849|gb|DQ595899|Homo	28	+	TTTGGCAATGGTAGAACTCACACTGGTGAG
mmu_piR_006423|gb|DQ561111|Mus_musculus:9:64994650:64994678:Minus	28	+	TTCAGATCGTATAAATCTTTCGCCTT
hsa_piR_016658|gb|DQ592931|Homo	28	+	CCCACTGCTAAATTTGACTG
mmu_piR_007729|gb|DQ564913|Mus_musculus:9:123310826:123310855:Plus	28	+	ACCCTACTGATGATGTGTTGTTG
mmu_piR_002490|gb|DQ546708|Mus_musculus:11:33655010:33655039:Minus	27	+	GACGTGCAAATCGGTCGTCCGACCT
mmu_piR_000362|gb|DQ540403|Mus_musculus:6:3151474:3151503:Plus	27	+	AGTCGGAGGTTCGAAGACG
mmu_piR_007729|gb|DQ564913|Mus_musculus:17:70868542:70868571:Plus	27	+	TACCCTACTGATGATGTGTTGTTG
mmu_piR_005109|gb|DQ555094|Mus_musculus:5:146565258:146565289:Plus	27	+	CCAAGTCCTTCTGATCGAGGCCC
hsa_piR_009294|gb|DQ582566|Homo	26	+	TTGATCATCGACACTTCGAACGCA
hsa_piR_000753|gb|DQ570940|Homo	26	+	AGCAGTTGAACATGGGTCAGTCGGTCC
mmu_piR_000219|gb|DQ540058|Mus_musculus:17:39455665:39455691:Plus	26	+	AACCTCACCCGGCCCGGAC
hsa_piR_020548|gb|DQ598263|Homo	26	+	TCAGTCGGTCCTGAGAGA
hsa_piR_017936|gb|DQ594740|Homo	25	+	TTCTGGGTCGGGGTTTCGTACGTAGCA
hsa_piR_016658|gb|DQ592931|Homo	25	+	CCCCCACTGCTAAATTTGACTGGCT
hsa_piR_017936|gb|DQ594740|Homo	25	+	CTGGGTCGGGGTTTCGTACGTA
hsa_piR_009294|gb|DQ582566|Homo	25	+	ATTGATCATCGACACTTCGA
hsa_piR_017936|gb|DQ594740|Homo	25	+	CTGGGTCGGGGTTTCGTACGT
mmu_piR_000362|gb|DQ540403|Mus_musculus:6:3151474:3151503:Plus	24	+	ACGAAAGTCGGAGGTTCGAAGA
hsa_piR_009228|gb|DQ582496|Homo	24	+	TGAACATGGGTCAGTCGGTCC
mmu_piR_006423|gb|DQ561111|Mus_musculus:4:116700475:116700503:Plus	24	+	TTCAGATCGTATAAATCTTTCGCC
hsa_piR_017936|gb|DQ594740|Homo	24	+	TCGGGGTTTCGTACGTAGCA
mmu_piR_005109|gb|DQ555094|Mus_musculus:5:146565258:146565289:Plus	23	+	TGGGGGGCCCAAGTCCTTCTGATCGAGGCA
hsa_piR_009294|gb|DQ582566|Homo	23	+	CATCGACACTTCGAACGCACTT
mmu_piR_018323|gb|DQ698371|Mus_musculus:15:86022679:86022704:Plus	23	+	GAAAGATGGTGAACTATGCCTGG
mmu_piR_018323|gb|DQ698371|Mus_musculus:16:57312815:57312840:Minus	23	+	CGAAAGATGGTGAACTATGCCTGGG
mmu_piR_006423|gb|DQ561111|Mus_musculus:13:23811105:23811133:Minus	23	+	TCAGATCGTATAAATCTTTCGCCT
mmu_piR_000639|gb|DQ541113|Mus_musculus:17:39455268:39455298:Plus	23	+	ATAATGGAATAGGACCGCGGTTC
mmu_piR_000362|gb|DQ540403|Mus_musculus:6:3151474:3151503:Plus	22	+	AAGAACGAAAGTCGGAGGTTCG
mmu_piR_000362|gb|DQ540403|Mus_musculus:6:3151474:3151503:Plus	22	+	AAAGTCGGAGGTTCGAAG
hsa_piR_009294|gb|DQ582566|Homo	22	+	ATTGATCATCGACACTTCGAAC
mmu_piR_038322|gb|piRNA-T33|Mus_musculus:6:3151475:3151505:Plus	22	+	AAGAACGAAAGTCGGAGGTTCGAAGACG
hsa_piR_009294|gb|DQ582566|Homo	22	+	ATCATCGACACTTCGAACGCACTT
mmu_piR_002643|gb|DQ547181|Mus_musculus:3:5843705:5843732:Plus	22	+	GGTGTAGAATAAGTGGGAGG
mmu_piR_038322|gb|piRNA-T33|Mus_musculus:6:3151475:3151505:Plus	22	+	AGAACGAAAGTCGGAGGT
hsa_piR_017936|gb|DQ594740|Homo	21	+	CTGGGTCGGGGTTTCGTACGTAGC
mmu_piR_018323|gb|DQ698371|Mus_musculus:15:47370077:47370102:Plus	21	+	AAGATGGTGAACTATGCCTGGGC
hsa_piR_000753|gb|DQ570940|Homo	21	+	ACATGGGTCAGTCGGTCC
hsa_piR_020381|gb|DQ597997|Homo	21	+	AGTAACTATGACTCTCTTAAGGT
hsa_piR_017936|gb|DQ594740|Homo	21	+	TTCTGGGTCGGGGTTTCG
mmu_piR_000362|gb|DQ540403|Mus_musculus:6:3151474:3151503:Plus	21	+	CAAGAACGAAAGTCGGAGGTTCG
hsa_piR_020548|gb|DQ598263|Homo	20	+	AGTCGGTCCTGAGAGATGGG
mmu_piR_006854|gb|DQ562105|Mus_musculus:8:53835763:53835791:Minus	20	+	TTGGCTAAGATCAAGTGTAGTATCTGTTC
hsa_piR_017936|gb|DQ594740|Homo	20	+	TCGGGGTTTCGTACGTAGC
mmu_piR_000639|gb|DQ541113|Mus_musculus:17:39455268:39455298:Plus	20	+	AATAATGGAATAGGACCGCGGTTC
mmu_piR_000219|gb|DQ540058|Mus_musculus:17:39455665:39455691:Plus	20	+	AAACCTCACCCGGCCCGGACAC
hsa_piR_009294|gb|DQ582566|Homo	19	+	TGATCATCGACACTTCGAACGCA
hsa_piR_016658|gb|DQ592931|Homo	19	+	CCCCCACTGCTAAATTTGAC
mmu_piR_038322|gb|piRNA-T33|Mus_musculus:6:3151475:3151505:Plus	19	+	AACGAAAGTCGGAGGTTCGAAGACG
hsa_piR_011673|gb|DQ585802|Homo	19	+	GCTCTGGATTAGGCTTTGGCT
mmu_piR_000578|gb|DQ540853|Mus_musculus:17:39456112:39456137:Plus	19	+	CCGCCCGTCGCTACTACCGATTG
mmu_piR_003040|gb|DQ548430|Mus_musculus:9:123310837:123310866:Plus	19	+	GATGTGTTGTTGCCATGGTAATCCT
hsa_piR_019675|gb|DQ596992|Homo	18	+	AATAACAGGTCTGTGATGCCCT
hsa_piR_016658|gb|DQ592931|Homo	18	+	CCCCCCACTGCTAAATTTGACTGGC
hsa_piR_000753|gb|DQ570940|Homo	18	+	GCAGTTGAACATGGGTCAGTCGGTCCT
mmu_piR_002490|gb|DQ546708|Mus_musculus:16:57312741:57312770:Minus	18	+	TGACGTGCAAATCGGTCGTCCGACC
hsa_piR_004987|gb|DQ576872|Homo	18	+	CGCCGTGATCGTATAGTGGTTAGTACTC
hsa_piR_019675|gb|DQ596992|Homo	18	+	ATAACAGGTCTGTGATGCCC
hsa_piR_020381|gb|DQ597997|Homo	17	+	GCGGGAGTAACTATGACTC
mmu_piR_007729|gb|DQ564913|Mus_musculus:2:102630254:102630283:Minus	17	+	ACTGATGATGTGTTGTTGCCATG
hsa_piR_011673|gb|DQ585802|Homo	17	+	CTGGATTAGGCTTTGGCT
mmu_piR_038322|gb|piRNA-T33|Mus_musculus:6:3151475:3151505:Plus	17	+	AAGAACGAAAGTCGGAGGTTCGAAGA
mmu_piR_000362|gb|DQ540403|Mus_musculus:6:3151474:3151503:Plus	17	+	ACGAAAGTCGGAGGTTCG
hsa_piR_009294|gb|DQ582566|Homo	17	+	TTGATCATCGACACTTCGAACGCAC
mmu_piR_002490|gb|DQ546708|Mus_musculus:13:108242188:108242217:Plus	17	+	ACGTGCAAATCGGTCGTCCGACC
mmu_piR_007729|gb|DQ564913|Mus_musculus:9:123310826:123310855:Plus	17	+	ACCCTACTGATGATGTGTTGTTGCCATG
mmu_piR_038322|gb|piRNA-T33|Mus_musculus:6:3151475:3151505:Plus	17	+	AACGAAAGTCGGAGGTTCGAAGAC
hsa_piR_000753|gb|DQ570940|Homo	17	+	GCAGTTGAACATGGGTCAGTCGGTCC
mmu_piR_002643|gb|DQ547181|Mus_musculus:3:5843705:5843732:Plus	17	+	AGAGGTGTAGAATAAGTGGGAGGCC
hsa_piR_015254|gb|DQ590835|Homo	16	+	TGCGCTATGCCGATCGGGTGTCC
mmu_piR_038322|gb|piRNA-T33|Mus_musculus:6:3151475:3151505:Plus	16	+	GAACGAAAGTCGGAGGTTCGAAGA
mmu_piR_000362|gb|DQ540403|Mus_musculus:6:3151474:3151503:Plus	16	+	CAAGAACGAAAGTCGGAGGTT
mmu_piR_018323|gb|DQ698371|Mus_musculus:14:49387992:49388017:Plus	16	+	CGAAAGATGGTGAACTATGCCTG
hsa_piR_004987|gb|DQ576872|Homo	16	+	CGCCGTGATCGTATAGTGGTTAGTACT
hsa_piR_009294|gb|DQ582566|Homo	16	+	CATTGATCATCGACACTTCGAACGCACTT
hsa_piR_017936|gb|DQ594740|Homo	16	+	TGGGTCGGGGTTTCGTACGTAG
hsa_piR_020548|gb|DQ598263|Homo	16	+	TCGGTCCTGAGAGATGGGC
mmu_piR_005109|gb|DQ555094|Mus_musculus:5:146565258:146565289:Plus	16	+	GGGCCCAAGTCCTTCTGATCGAGGC
hsa_piR_009228|gb|DQ582496|Homo	16	+	TTGAACATGGGTCAGTCGGTCC
hsa_piR_009294|gb|DQ582566|Homo	16	+	TCGACACTTCGAACGCACT
mmu_piR_002490|gb|DQ546708|Mus_musculus:16:57312741:57312770:Minus	15	+	ACGTGCAAATCGGTCGTCCGACCTGGGT
hsa_piR_020548|gb|DQ598263|Homo	15	+	GTCGGTCCTGAGAGATGGGC
mmu_piR_038322|gb|piRNA-T33|Mus_musculus:6:3151475:3151505:Plus	15	+	AGAACGAAAGTCGGAGGTTCGA
mmu_piR_038322|gb|piRNA-T33|Mus_musculus:6:3151475:3151505:Plus	15	+	AAGAACGAAAGTCGGAGGT
hsa_piR_020548|gb|DQ598263|Homo	15	+	GTCAGTCGGTCCTGAGAGATGGGCGA
hsa_piR_009294|gb|DQ582566|Homo	15	+	TCATCGACACTTCGAACGCAC
hsa_piR_017936|gb|DQ594740|Homo	15	+	TGGGTCGGGGTTTCGTACGTA
mmu_piR_000620|gb|DQ540981|Mus_musculus:18:54824345:54824374:Minus	15	+	GCCGCCGGTGAAATACCACTACTC
mmu_piR_000620|gb|DQ540981|Mus_musculus:3:5843782:5843811:Plus	15	+	CGGGCCGCCGGTGAAATACCACTAC
mmu_piR_038322|gb|piRNA-T33|Mus_musculus:6:3151475:3151505:Plus	15	+	AACGAAAGTCGGAGGTTCGAAG
mmu_piR_038322|gb|piRNA-T33|Mus_musculus:6:3151475:3151505:Plus	15	+	GTCGGAGGTTCGAAGACGATC
hsa_piR_020548|gb|DQ598263|Homo	15	+	TCAGTCGGTCCTGAGAGATGGGCG
mmu_piR_005109|gb|DQ555094|Mus_musculus:5:146565258:146565289:Plus	14	+	AAGTCCTTCTGATCGAGGCCC
mmu_piR_000935|gb|DQ541777|Mus_musculus:6:47717737:47717766:Minus	14	+	GGCTGGTCCGAAGGTAGTGAGTT
hsa_piR_016658|gb|DQ592931|Homo	14	+	CCCCCACTGCTAAATTTGACTGGC
mmu_piR_038322|gb|piRNA-T33|Mus_musculus:6:3151475:3151505:Plus	14	+	GAAAGTCGGAGGTTCGAAGACGATC
mmu_piR_006854|gb|DQ562105|Mus_musculus:X:13472506:13472534:Minus	14	+	GGCTAAGATCAAGTGTAGTATCTGTTC
hsa_piR_020548|gb|DQ598263|Homo	14	+	CAGTCGGTCCTGAGAGATGGGC
hsa_piR_002485|gb|DQ573352|Homo	14	+	CATTTGGTGTATGTGCTTGGC
mmu_piR_005109|gb|DQ555094|Mus_musculus:5:146565258:146565289:Plus	14	+	TCCTTCTGATCGAGGCCC
mmu_piR_038322|gb|piRNA-T33|Mus_musculus:6:3151475:3151505:Plus	14	+	CGAAAGTCGGAGGTTCGAAGACGATC
hsa_piR_000753|gb|DQ570940|Homo	14	+	AGCAGTTGAACATGGGTCAGTCGGTCCTG
mmu_piR_005109|gb|DQ555094|Mus_musculus:5:146565258:146565289:Plus	14	+	TGGGGGGCCCAAGTCCTTCTGATCGAGGCCCA
mmu_piR_000219|gb|DQ540058|Mus_musculus:17:39455665:39455691:Plus	13	+	GGAAACCTCACCCGGCCCGGACAC
hsa_piR_011673|gb|DQ585802|Homo	13	+	TCTGGATTAGGCTTTGGCTT
mmu_piR_003040|gb|DQ548430|Mus_musculus:1:104455844:104455873:Minus	13	+	TGATGTGTTGTTGCCATGGTAATC
hsa_piR_018849|gb|DQ595899|Homo	13	+	AATGGTAGAACTCACACTG
hsa_piR_018849|gb|DQ595899|Homo	13	+	TTTGGCAATGGTAGAACTCACACTGGTGAGAA
mmu_piR_018323|gb|DQ698371|Mus_musculus:13:44880952:44880977:Minus	13	+	CGAAAGATGGTGAACTATGC
hsa_piR_000753|gb|DQ570940|Homo	13	+	ACATGGGTCAGTCGGTCCTG
hsa_piR_020490|gb|DQ598167|Homo	13	+	GCGAAGCTACCATCTGTGGGATT
mmu_piR_005109|gb|DQ555094|Mus_musculus:5:146565258:146565289:Plus	13	+	GGCCCAAGTCCTTCTGATCGAGGC
mmu_piR_000362|gb|DQ540403|Mus_musculus:6:3151474:3151503:Plus	13	+	ACGAAAGTCGGAGGTTCGAAG
hsa_piR_018849|gb|DQ595899|Homo	13	+	TTTGGCAATGGTAGAACTCACACTGGTGAA
mmu_piR_000362|gb|DQ540403|Mus_musculus:6:3151474:3151503:Plus	13	+	AAGAACGAAAGTCGGAGG
hsa_piR_019675|gb|DQ596992|Homo	12	+	CAATAACAGGTCTGTGATGCCC
mmu_piR_005109|gb|DQ555094|Mus_musculus:5:146565258:146565289:Plus	12	+	GGGCCCAAGTCCTTCTGATCGAGGCC
mmu_piR_006854|gb|DQ562105|Mus_musculus:12:59958363:59958391:Plus	12	+	TGGCTAAGATCAAGTGTAGTATCTGTTC
hsa_piR_005019|gb|DQ576918|Homo	12	+	TCGATTCCGGCTCGAAGGAC
mmu_piR_000362|gb|DQ540403|Mus_musculus:6:3151474:3151503:Plus	12	+	AACGAAAGTCGGAGGTTCGAAGACGA
mmu_piR_038322|gb|piRNA-T33|Mus_musculus:6:3151475:3151505:Plus	12	+	AAGTCGGAGGTTCGAAGA
mmu_piR_038322|gb|piRNA-T33|Mus_musculus:6:3151475:3151505:Plus	12	+	AGAACGAAAGTCGGAGGTTCGAAGACGA
mmu_piR_018323|gb|DQ698371|Mus_musculus:16:57312815:57312840:Minus	12	+	AAGATGGTGAACTATGCCT
mmu_piR_006854|gb|DQ562105|Mus_musculus:11:101457854:101457882:Plus	12	+	TAAGATCAAGTGTAGTATCTGTT
mmu_piR_005109|gb|DQ555094|Mus_musculus:5:146565258:146565289:Plus	12	+	AGTCCTTCTGATCGAGGC
mmu_piR_002490|gb|DQ546708|Mus_musculus:6:44722603:44722632:Plus	12	+	ACGTGCAAATCGGTCGTCCGACCT
mmu_piR_007729|gb|DQ564913|Mus_musculus:9:123310826:123310855:Plus	12	+	TACTGATGATGTGTTGTTGCCATG
mmu_piR_000362|gb|DQ540403|Mus_musculus:6:3151474:3151503:Plus	12	+	AGAACGAAAGTCGGAGGTTCGAAG
hsa_piR_006426|gb|DQ578783|Homo	12	+	GAACATGGGTCAGTCGGTCCTG
mmu_piR_000622|gb|DQ540988|Mus_musculus:18:54824707:54824734:Minus	12	+	CGGGTGTTGACGCGATGTGATTTCTGC
hsa_piR_009228|gb|DQ582496|Homo	12	+	GAACATGGGTCAGTCGGTCC
hsa_piR_018849|gb|DQ595899|Homo	12	+	TTGGCAATGGTAGAACTCACACTG
mmu_piR_005109|gb|DQ555094|Mus_musculus:5:146565258:146565289:Plus	11	+	TGGGGGGCCCAAGTCCTTCTGATCGAGGCG
hsa_piR_009294|gb|DQ582566|Homo	11	+	ATTGATCATCGACACTTCGAACGCA
mmu_piR_006854|gb|DQ562105|Mus_musculus:10:122835642:122835670:Plus	11	+	TAAGATCAAGTGTAGTATC
mmu_piR_002490|gb|DQ546708|Mus_musculus:6:44722603:44722632:Plus	11	+	CAAATCGGTCGTCCGACCTGG
mmu_piR_000622|gb|DQ540988|Mus_musculus:2:5296560:5296587:Minus	11	+	TGACGCGATGTGATTTCTGCC
mmu_piR_007729|gb|DQ564913|Mus_musculus:2:102630254:102630283:Minus	11	+	ACCCTACTGATGATGTGTTGTTGCC
hsa_piR_017936|gb|DQ594740|Homo	11	+	CTGGGTCGGGGTTTCGTACGTAGCA
hsa_piR_020548|gb|DQ598263|Homo	11	+	CAGTCGGTCCTGAGAGATGGG
mmu_piR_000639|gb|DQ541113|Mus_musculus:17:39455268:39455298:Plus	11	+	TAGGAATAATGGAATAGGACC
mmu_piR_007729|gb|DQ564913|Mus_musculus:17:70868542:70868571:Plus	11	+	CTGATGATGTGTTGTTGCC
hsa_piR_011673|gb|DQ585802|Homo	11	+	CTCTGGATTAGGCTTTGGCT
hsa_piR_016658|gb|DQ592931|Homo	11	+	CCCCCACTGCTAAATTTGACT
hsa_piR_000753|gb|DQ570940|Homo	10	+	GCAGTTGAACATGGGTCAGTCGGTCCTG
mmu_piR_000362|gb|DQ540403|Mus_musculus:6:3151474:3151503:Plus	10	+	ACGAAAGTCGGAGGTTCGAAGACGA
hsa_piR_020548|gb|DQ598263|Homo	10	+	GGTCAGTCGGTCCTGAGAGATGGGCGA
mmu_piR_018323|gb|DQ698371|Mus_musculus:6:145890159:145890184:Minus	10	+	GAAAGATGGTGAACTATGCC
mmu_piR_000620|gb|DQ540981|Mus_musculus:3:5843782:5843811:Plus	10	+	CCGCCGGTGAAATACCACTACTC
mmu_piR_007729|gb|DQ564913|Mus_musculus:2:102630254:102630283:Minus	10	+	TACCCTACTGATGATGTGTTGTTGCCATG
mmu_piR_007729|gb|DQ564913|Mus_musculus:2:102630254:102630283:Minus	10	+	TGATGATGTGTTGTTGCC
hsa_piR_020548|gb|DQ598263|Homo	10	+	GTCGGTCCTGAGAGATGGG
hsa_piR_017936|gb|DQ594740|Homo	10	+	TGGGTCGGGGTTTCGTAC
mmu_piR_000935|gb|DQ541777|Mus_musculus:6:47717737:47717766:Minus	10	+	CTGGTCCGAAGGTAGTGAGTTATCTCAA
mmu_piR_018323|gb|DQ698371|Mus_musculus:15:86022679:86022704:Plus	10	+	AAAGATGGTGAACTATGCCTGGGC
hsa_piR_009294|gb|DQ582566|Homo	9	+	CATTGATCATCGACACTTCG
hsa_piR_017936|gb|DQ594740|Homo	9	+	TTCTGGGTCGGGGTTTCGTACGTAG
mmu_piR_002643|gb|DQ547181|Mus_musculus:3:5843705:5843732:Plus	9	+	TGTAGAATAAGTGGGAGGCCC
hsa_piR_009294|gb|DQ582566|Homo	9	+	ATTGATCATCGACACTTCGAACGCACTT
mmu_piR_005109|gb|DQ555094|Mus_musculus:5:146565258:146565289:Plus	9	+	TGGGGGGCCCAAGTCCTTCTGATCGAGGAC
hsa_piR_020381|gb|DQ597997|Homo	9	+	AACTATGACTCTCTTAAGG
mmu_piR_000578|gb|DQ540853|Mus_musculus:17:39456112:39456137:Plus	9	+	CCGCCCGTCGCTACTACCG
hsa_piR_019675|gb|DQ596992|Homo	9	+	AATAACAGGTCTGTGATGCC
hsa_piR_001318|gb|DQ571823|Homo	9	+	TTGGTGTATGTGCTTGGC
mmu_piR_002643|gb|DQ547181|Mus_musculus:3:5843705:5843732:Plus	9	+	GGTGTAGAATAAGTGGGAGGCCC
hsa_piR_009228|gb|DQ582496|Homo	8	+	AGTTGAACATGGGTCAGTCGGTCCT
hsa_piR_016659|gb|DQ592932|Homo	8	+	CCCCCCACTGCTAAATTTGAC
mmu_piR_005109|gb|DQ555094|Mus_musculus:5:146565258:146565289:Plus	8	+	GGGGGCCCAAGTCCTTCTGATCGAGGCCT
mmu_piR_002962|gb|DQ548183|Mus_musculus:5:146565277:146565304:Plus	8	+	TGATCGAGGCCCAGCCCGTGGAC
hsa_piR_019675|gb|DQ596992|Homo	8	+	TAACAGGTCTGTGATGCCC
hsa_piR_020381|gb|DQ597997|Homo	8	+	AACTATGACTCTCTTAAG
mmu_piR_000578|gb|DQ540853|Mus_musculus:17:39456112:39456137:Plus	8	+	GCCCGTCGCTACTACCGATTG
mmu_piR_000362|gb|DQ540403|Mus_musculus:6:3151474:3151503:Plus	8	+	CAAGAACGAAAGTCGGAGGTTCGAAGAC
mmu_piR_000639|gb|DQ541113|Mus_musculus:17:39455268:39455298:Plus	8	+	CTAGGAATAATGGAATAGGACCG
mmu_piR_000362|gb|DQ540403|Mus_musculus:6:3151474:3151503:Plus	8	+	CAAGAACGAAAGTCGGAGGTTCGAAG
mmu_piR_038312|gb|piRNA-T12|Mus_musculus:3:83210072:83210098:Minus	8	+	AGTCAGAATCCCGCCCAGGCG
mmu_piR_005109|gb|DQ555094|Mus_musculus:5:146565258:146565289:Plus	8	+	CCCAAGTCCTTCTGATCGAGGCCC
hsa_piR_009294|gb|DQ582566|Homo	8	+	TTGATCATCGACACTTCGAACG
mmu_piR_000362|gb|DQ540403|Mus_musculus:6:3151474:3151503:Plus	8	+	CAAGAACGAAAGTCGGAGGTTCGAAGA
mmu_piR_000219|gb|DQ540058|Mus_musculus:17:39455665:39455691:Plus	8	+	AACCTCACCCGGCCCGGACA
hsa_piR_011673|gb|DQ585802|Homo	8	+	TCTGGATTAGGCTTTGGC
mmu_piR_002962|gb|DQ548183|Mus_musculus:1:133401379:133401406:Plus	7	+	ATCGAGGCCCAGCCCGTGGAC
mmu_piR_008475|gb|DQ567581|Mus_musculus:12:70077986:70078015:Plus	7	+	TATGCCGATCGGGTGTCCGCA
mmu_piR_000639|gb|DQ541113|Mus_musculus:17:39455268:39455298:Plus	7	+	ATAATGGAATAGGACCGCGGTT
hsa_piR_001318|gb|DQ571823|Homo	7	+	TATGTGCTTGGCTGAGGAGCC
hsa_piR_018573|gb|DQ595539|Homo	7	+	TTGGTGTATGTGCTTGGCT
hsa_piR_009294|gb|DQ582566|Homo	7	+	ATCATCGACACTTCGAACGCAC
mmu_piR_002643|gb|DQ547181|Mus_musculus:3:5843705:5843732:Plus	7	+	TGAGAGGTGTAGAATAAGTGGGAGGC
hsa_piR_000753|gb|DQ570940|Homo	7	+	CAGTTGAACATGGGTCAGTCGGTCCTG
hsa_piR_009294|gb|DQ582566|Homo	7	+	TTGATCATCGACACTTCGAAC
hsa_piR_005019|gb|DQ576918|Homo	7	+	TCGCTGGTTCGATTCCGGCTCGAAGGAC
hsa_piR_020381|gb|DQ597997|Homo	7	+	GGCGGGAGTAACTATGACTC
hsa_piR_020548|gb|DQ598263|Homo	7	+	GTCAGTCGGTCCTGAGAGATGGGCG
mmu_piR_005109|gb|DQ555094|Mus_musculus:5:146565258:146565289:Plus	7	+	CCCAAGTCCTTCTGATCGAGGC
hsa_piR_001104|gb|DQ571422|Homo	7	-	GGGATTGCTGGGTCAAATGGTA
hsa_piR_006426|gb|DQ578783|Homo	7	+	AACATGGGTCAGTCGGTC
hsa_piR_019675|gb|DQ596992|Homo	7	+	AATAACAGGTCTGTGATGC
mmu_piR_000639|gb|DQ541113|Mus_musculus:17:39455268:39455298:Plus	7	+	CTAGGAATAATGGAATAGGACC
hsa_piR_020381|gb|DQ597997|Homo	6	+	AACTATGACTCTCTTAAGGT
hsa_piR_001318|gb|DQ571823|Homo	6	+	TTTGGTGTATGTGCTTGGCTGA
mmu_piR_005109|gb|DQ555094|Mus_musculus:5:146565258:146565289:Plus	6	-	GGGGCCCAAGTCCTTCTGATCGA
hsa_piR_018849|gb|DQ595899|Homo	6	+	TTGGCAATGGTAGAACTCACACTGG
hsa_piR_020548|gb|DQ598263|Homo	6	+	GGTCAGTCGGTCCTGAGA
mmu_piR_000362|gb|DQ540403|Mus_musculus:6:3151474:3151503:Plus	6	+	GAACGAAAGTCGGAGGTTCGAAGACGA
mmu_piR_000620|gb|DQ540981|Mus_musculus:3:5843782:5843811:Plus	6	+	CGGGCCGCCGGTGAAATACCACT
hsa_piR_020548|gb|DQ598263|Homo	6	+	GTCAGTCGGTCCTGAGAGATGGG
mmu_piR_000219|gb|DQ540058|Mus_musculus:17:39455665:39455691:Plus	6	+	ACCTCACCCGGCCCGGACA
hsa_piR_020381|gb|DQ597997|Homo	6	+	ACTATGACTCTCTTAAGGT
mmu_piR_000622|gb|DQ540988|Mus_musculus:3:5843428:5843455:Plus	6	+	GTTGACGCGATGTGATTTCTGCC
mmu_piR_002962|gb|DQ548183|Mus_musculus:5:146565277:146565304:Plus	6	+	TGATCGAGGCCCAGCCCGTGGACG
mmu_piR_000634|gb|DQ541100|Mus_musculus:5:146565397:146565424:Plus	6	+	AGGCTAAATACCGGCACGAG
mmu_piR_007729|gb|DQ564913|Mus_musculus:9:123310826:123310855:Plus	6	+	GATGATGTGTTGTTGCCATG
mmu_piR_007729|gb|DQ564913|Mus_musculus:9:123310826:123310855:Plus	6	+	TGATGATGTGTTGTTGCCATG
mmu_piR_038323|gb|piRNA-T34|Mus_musculus:13:44880547:44880577:Minus	6	-	CCCCAGAAAAGGTGTTGGTTGATA
mmu_piR_000935|gb|DQ541777|Mus_musculus:6:47717737:47717766:Minus	6	+	GGCTGGTCCGAAGGTAGTGAGTTATC
mmu_piR_000219|gb|DQ540058|Mus_musculus:17:39455665:39455691:Plus	6	+	GGGAAACCTCACCCGGCCCGGACA
hsa_piR_018849|gb|DQ595899|Homo	6	+	TTTGGCAATGGTAGAACTCACACTGGTGG
hsa_piR_006426|gb|DQ578783|Homo	6	+	TGAACATGGGTCAGTCGGTCCTGAGA
hsa_piR_019324|gb|DQ596538|Homo	6	+	AGGGGCCCGTGCCTTGGAAAGCGTCGC
mmu_piR_000639|gb|DQ541113|Mus_musculus:17:39455268:39455298:Plus	6	+	AATGGAATAGGACCGCGGTTC
mmu_piR_000639|gb|DQ541113|Mus_musculus:17:39455268:39455298:Plus	5	+	ATGGAATAGGACCGCGGTTC
hsa_piR_009294|gb|DQ582566|Homo	5	+	ATCGACACTTCGAACGCAC
mmu_piR_000639|gb|DQ541113|Mus_musculus:17:39455268:39455298:Plus	5	+	ATAATGGAATAGGACCGCGGTTCTA
mmu_piR_005109|gb|DQ555094|Mus_musculus:5:146565258:146565289:Plus	5	+	TGGGGGGCCCAAGTCCTTCTGATCGAGG
mmu_piR_000644|gb|DQ541118|Mus_musculus:12:70077993:70078021:Plus	5	+	TGCCGATCGGGTGTCCGCACTAAGT
mmu_piR_007729|gb|DQ564913|Mus_musculus:17:70868542:70868571:Plus	5	+	TACCCTACTGATGATGTGTTGTTGCC
hsa_piR_006426|gb|DQ578783|Homo	5	+	AACATGGGTCAGTCGGTCCTG
hsa_piR_020381|gb|DQ597997|Homo	5	+	AGTAACTATGACTCTCTTAAGGTA
hsa_piR_018573|gb|DQ595539|Homo	5	+	TTGGTGTATGTGCTTGGCTGAGGA
hsa_piR_016659|gb|DQ592932|Homo	4	+	CCCCCCACTGCTAAATTTGACT
mmu_piR_002962|gb|DQ548183|Mus_musculus:1:133401379:133401406:Plus	4	+	TGATCGAGGCCCAGCCCGTGGACGG
mmu_piR_000219|gb|DQ540058|Mus_musculus:17:39455665:39455691:Plus	4	+	GAAACCTCACCCGGCCCGGACAC
mmu_piR_002490|gb|DQ546708|Mus_musculus:13:108242188:108242217:Plus	4	+	CGTGCAAATCGGTCGTCCGACCTGGG
hsa_piR_008114|gb|DQ581033|Homo	4	+	TGAGGTAGTAGGTTGTATGGTTT
mmu_piR_000622|gb|DQ540988|Mus_musculus:2:5296560:5296587:Minus	4	+	GACGCGATGTGATTTCTGCC
mmu_piR_000644|gb|DQ541118|Mus_musculus:12:70077993:70078021:Plus	4	+	TGCCGATCGGGTGTCCGCACT
hsa_piR_004987|gb|DQ576872|Homo	4	+	CGCCGTGATCGTATAGTGGTTA
hsa_piR_009294|gb|DQ582566|Homo	4	+	CATTGATCATCGACACTTCGAACGC
mmu_piR_000620|gb|DQ540981|Mus_musculus:18:54824345:54824374:Minus	4	+	GCCGCCGGTGAAATACCACTACTCT
hsa_piR_018849|gb|DQ595899|Homo	4	+	CAATGGTAGAACTCACACTGG
mmu_piR_000362|gb|DQ540403|Mus_musculus:6:3151474:3151503:Plus	4	+	GAAAGTCGGAGGTTCGAAGA
mmu_piR_005109|gb|DQ555094|Mus_musculus:5:146565258:146565289:Plus	4	+	AGTCCTTCTGATCGAGGCCCA
hsa_piR_001318|gb|DQ571823|Homo	4	+	GTATGTGCTTGGCTGAGG
mmu_piR_002962|gb|DQ548183|Mus_musculus:1:133401379:133401406:Plus	4	+	ATCGAGGCCCAGCCCGTGGACGGTG
hsa_piR_018849|gb|DQ595899|Homo	4	+	ATGGTAGAACTCACACTGG
hsa_piR_017936|gb|DQ594740|Homo	4	+	CTGGGTCGGGGTTTCGTA
hsa_piR_008004|gb|DQ580890|Homo	4	+	TGAGGATGATGGTTTTGATAGTGAT
mmu_piR_000622|gb|DQ540988|Mus_musculus:3:5843428:5843455:Plus	4	+	CGGGTGTTGACGCGATGTGATTTCTGCC
mmu_piR_002490|gb|DQ546708|Mus_musculus:16:57312741:57312770:Minus	4	+	AATCGGTCGTCCGACCTGGGT
mmu_piR_004374|gb|DQ552696|Mus_musculus:9:110126452:110126481:Plus	4	+	CTCACCTGCCGAATCAACTAGCCC
mmu_piR_007729|gb|DQ564913|Mus_musculus:17:70868542:70868571:Plus	4	+	TACTGATGATGTGTTGTTGCC
mmu_piR_005109|gb|DQ555094|Mus_musculus:5:146565258:146565289:Plus	4	+	GGCCCAAGTCCTTCTGATCGAGGCC
mmu_piR_002643|gb|DQ547181|Mus_musculus:3:5843705:5843732:Plus	4	+	GAGAGGTGTAGAATAAGT
mmu_piR_000620|gb|DQ540981|Mus_musculus:3:5843782:5843811:Plus	4	+	CGGGCCGCCGGTGAAATACCACTACTC
mmu_piR_000634|gb|DQ541100|Mus_musculus:5:146565397:146565424:Plus	4	+	TAAGGCTAAATACCGGCACGAGA
mmu_piR_007729|gb|DQ564913|Mus_musculus:9:123310826:123310855:Plus	3	+	CTACTGATGATGTGTTGTTGCCA
mmu_piR_002962|gb|DQ548183|Mus_musculus:1:133401379:133401406:Plus	3	+	TCGAGGCCCAGCCCGTGGAC
mmu_piR_007729|gb|DQ564913|Mus_musculus:9:123310826:123310855:Plus	3	+	CTGATGATGTGTTGTTGCCATGG
hsa_piR_018326|gb|DQ595229|Homo	3	-	TTGGAAGGACGATCTTGAGCAGGA
hsa_piR_017936|gb|DQ594740|Homo	3	+	CTGGGTCGGGGTTTCGTACG
mmu_piR_006423|gb|DQ561111|Mus_musculus:4:116708791:116708819:Plus	3	+	TTCAGATCGTATAAATCTTTCGC
mmu_piR_002643|gb|DQ547181|Mus_musculus:3:5843705:5843732:Plus	3	+	GTAGAATAAGTGGGAGGCC
hsa_piR_019675|gb|DQ596992|Homo	3	+	GCAATAACAGGTCTGTGAT
mmu_piR_002490|gb|DQ546708|Mus_musculus:2:20817661:20817690:Plus	3	+	AAATCGGTCGTCCGACCTGGG
mmu_piR_000362|gb|DQ540403|Mus_musculus:6:3151474:3151503:Plus	3	+	GAAAGTCGGAGGTTCGAAGAC
hsa_piR_008362|gb|DQ581351|Homo	3	+	TGATAACTGTGTACTTCTGGTGACT
mmu_piR_005109|gb|DQ555094|Mus_musculus:5:146565258:146565289:Plus	3	+	AAGTCCTTCTGATCGAGGCCCA
hsa_piR_019675|gb|DQ596992|Homo	3	+	ATAACAGGTCTGTGATGCCCTT
mmu_piR_004374|gb|DQ552696|Mus_musculus:18:85832427:85832456:Minus	3	+	CACCTGCCGAATCAACTAGCCC
mmu_piR_000159|gb|DQ539904|Mus_musculus:9:118523651:118523678:Minus	3	+	AAGTCAGCCCTCGACACAAG
mmu_piR_000622|gb|DQ540988|Mus_musculus:X:112404287:112404314:Minus	3	+	ACGCGATGTGATTTCTGCC
hsa_piR_017936|gb|DQ594740|Homo	3	+	GGTCGGGGTTTCGTACGTAGCA
mmu_piR_001278|gb|DQ542907|Mus_musculus:5:115751292:115751321:Plus	3	+	TCCGAGGCGCGATTATTGCTAAT
mmu_piR_002490|gb|DQ546708|Mus_musculus:6:44722603:44722632:Plus	3	+	TGCAAATCGGTCGTCCGACCTGGG
mmu_piR_002962|gb|DQ548183|Mus_musculus:1:133401379:133401406:Plus	3	+	TCGAGGCCCAGCCCGTGGACGG
mmu_piR_000634|gb|DQ541100|Mus_musculus:5:146565397:146565424:Plus	3	+	CTAAGGCTAAATACCGGCACGAGAC
hsa_piR_008113|gb|DQ581032|Homo	3	+	TGAGGTAGTAGGTTGTATAGTTTT
mmu_piR_000219|gb|DQ540058|Mus_musculus:17:39455665:39455691:Plus	3	+	CCTCACCCGGCCCGGACAC
hsa_piR_019675|gb|DQ596992|Homo	3	+	CAATAACAGGTCTGTGATGCCCTT
mmu_piR_006854|gb|DQ562105|Mus_musculus:11:83087709:83087737:Plus	3	+	TAAGATCAAGTGTAGTATCTGTTC
hsa_piR_012370|gb|DQ586741|Homo	3	+	ATGGTGACAACATGCTGGAGCC
hsa_piR_001318|gb|DQ571823|Homo	3	+	TTTGGTGTATGTGCTTGGCTGAG
hsa_piR_020548|gb|DQ598263|Homo	3	+	CAGTCGGTCCTGAGAGAT
hsa_piR_016659|gb|DQ592932|Homo	3	+	CCACTGCTAAATTTGACTG
mmu_piR_005109|gb|DQ555094|Mus_musculus:5:146565258:146565289:Plus	3	-	GCCCAAGTCCTTCTGATCGAGGC
mmu_piR_018323|gb|DQ698371|Mus_musculus:14:49387992:49388017:Plus	3	+	AAAGATGGTGAACTATGCC
hsa_piR_011184|gb|DQ585091|Homo	3	+	TGCACAAAATGGATCTGGTTC
mmu_piR_000634|gb|DQ541100|Mus_musculus:5:146565397:146565424:Plus	3	+	CTAAGGCTAAATACCGGCACGAGA
mmu_piR_000578|gb|DQ540853|Mus_musculus:17:39456112:39456137:Plus	3	+	CGCCCGTCGCTACTACCGATTGG
hsa_piR_006426|gb|DQ578783|Homo	3	+	TGAACATGGGTCAGTCGGTC
hsa_piR_009294|gb|DQ582566|Homo	3	+	GATCATCGACACTTCGAACG
hsa_piR_004152|gb|DQ575658|Homo	3	+	TCCCTGGTGGTCTAGTGGTTAGGATA
hsa_piR_018849|gb|DQ595899|Homo	3	+	TTTGGCAATGGTAGAACTCACACTGGTGAGCT
mmu_piR_000219|gb|DQ540058|Mus_musculus:17:39455665:39455691:Plus	3	+	ACCTCACCCGGCCCGGACAC
mmu_piR_005109|gb|DQ555094|Mus_musculus:5:146565258:146565289:Plus	3	+	CAAGTCCTTCTGATCGAG
mmu_piR_006423|gb|DQ561111|Mus_musculus:4:116708791:116708819:Plus	3	+	TCGTATAAATCTTTCGCCT
hsa_piR_018849|gb|DQ595899|Homo	3	+	GCAATGGTAGAACTCACACTG
mmu_piR_001570|gb|DQ543701|Mus_musculus:3:5843412:5843441:Plus	3	+	TCGCGAAGGCCCGCGGCGGGTGTT
mmu_piR_003040|gb|DQ548430|Mus_musculus:9:123310837:123310866:Plus	3	+	GATGTGTTGTTGCCATGGTAATCCTG
hsa_piR_000753|gb|DQ570940|Homo	3	+	GTTGAACATGGGTCAGTCGGTCC
hsa_piR_009511|gb|DQ582838|Homo	3	-	CACCATATTGATGCCGAA
hsa_piR_020381|gb|DQ597997|Homo	3	+	GTAACTATGACTCTCTTAAG
hsa_piR_017184|gb|DQ593752|Homo	3	+	CTGCATCCACTGATAGACCTTGAAC
mmu_piR_007729|gb|DQ564913|Mus_musculus:17:70868542:70868571:Plus	3	+	CCCTACTGATGATGTGTTGTTGCCATG
hsa_piR_018573|gb|DQ595539|Homo	3	+	TTGGTGTATGTGCTTGGCTGAG
mmu_piR_000622|gb|DQ540988|Mus_musculus:18:54824707:54824734:Minus	3	+	TGACGCGATGTGATTTCTG
mmu_piR_003758|gb|DQ550742|Mus_musculus:12:70077989:70078018:Plus	3	+	CGCTATGCCGATCGGGTGTCCGC
mmu_piR_007729|gb|DQ564913|Mus_musculus:9:123310826:123310855:Plus	3	+	ACTGATGATGTGTTGTTGCCA
mmu_piR_038312|gb|piRNA-T12|Mus_musculus:9:56021996:56022022:Minus	3	+	AAGTCAGAATCCCGCCCAGGC
hsa_piR_019675|gb|DQ596992|Homo	3	+	GCAATAACAGGTCTGTGATGCCCTT
mmu_piR_006854|gb|DQ562105|Mus_musculus:11:101457854:101457882:Plus	3	+	TTGGCTAAGATCAAGTGTAGTATCTGTT
hsa_piR_011673|gb|DQ585802|Homo	3	+	TGCTCTGGATTAGGCTTTGG
mmu_piR_002490|gb|DQ546708|Mus_musculus:15:47370147:47370176:Plus	3	+	CGTGCAAATCGGTCGTCCGACC
hsa_piR_000753|gb|DQ570940|Homo	3	+	GTTGAACATGGGTCAGTCGGTCCTG
hsa_piR_011673|gb|DQ585802|Homo	3	+	GCTCTGGATTAGGCTTTGGCTT
mmu_piR_004161|gb|DQ551913|Mus_musculus:6:136311412:136311438:Plus	3	-	GTGGTGGTGGTGGTGGTGGTGGT
mmu_piR_007729|gb|DQ564913|Mus_musculus:17:70868542:70868571:Plus	3	+	TGATGATGTGTTGTTGCCATGG
mmu_piR_005109|gb|DQ555094|Mus_musculus:5:146565258:146565289:Plus	3	+	GGGGGCCCAAGTCCTTCTGATCGAGG
hsa_piR_001184|gb|DQ571550|Homo	3	+	GACCCCAGAAAAGGTGTTGGTTG
hsa_piR_001318|gb|DQ571823|Homo	3	+	TTTGGTGTATGTGCTTGGCTGAGGAGCCT
mmu_piR_005109|gb|DQ555094|Mus_musculus:5:146565258:146565289:Plus	3	+	TGGGGGGCCCAAGTCCTTCTGATCGAGGTC
hsa_piR_020548|gb|DQ598263|Homo	3	+	GTCAGTCGGTCCTGAGAGATG
mmu_piR_003040|gb|DQ548430|Mus_musculus:1:104455844:104455873:Minus	3	+	TGATGTGTTGTTGCCATGGTAAT
mmu_piR_002490|gb|DQ546708|Mus_musculus:15:47370147:47370176:Plus	3	+	ACGTGCAAATCGGTCGTCC
mmu_piR_002490|gb|DQ546708|Mus_musculus:12:100046377:100046406:Plus	3	+	GTGCAAATCGGTCGTCCGACCT
mmu_piR_000622|gb|DQ540988|Mus_musculus:2:5296560:5296587:Minus	3	+	CGGGTGTTGACGCGATGTG
mmu_piR_002643|gb|DQ547181|Mus_musculus:3:5843705:5843732:Plus	3	+	GAGAGGTGTAGAATAAGTGGGAGGCC
hsa_piR_000651|gb|DQ570812|Homo	3	+	AGAGAGGGGCCCGTGCCTTGGAAAGCGT
hsa_piR_016658|gb|DQ592931|Homo	3	+	CACTGCTAAATTTGACTGGC
mmu_piR_038312|gb|piRNA-T12|Mus_musculus:16:11057559:11057585:Plus	3	+	TAAGTCAGAATCCCGCCCAGGCG
mmu_piR_002962|gb|DQ548183|Mus_musculus:1:133401379:133401406:Plus	3	+	CGAGGCCCAGCCCGTGGACGGTG
mmu_piR_003861|gb|DQ551040|Mus_musculus:1:72188345:72188374:Plus	3	+	TCCGTCCACTCCACGCATCGACCTG
mmu_piR_005109|gb|DQ555094|Mus_musculus:5:146565258:146565289:Plus	3	+	CCAAGTCCTTCTGATCGAG
hsa_piR_006426|gb|DQ578783|Homo	3	+	AACATGGGTCAGTCGGTCCTGAG
mmu_piR_000644|gb|DQ541118|Mus_musculus:6:69446010:69446038:Plus	3	+	TGCCGATCGGGTGTCCGCACTA
mmu_piR_002643|gb|DQ547181|Mus_musculus:3:5843705:5843732:Plus	3	+	GAGGTGTAGAATAAGTGGGAGGC
hsa_piR_009294|gb|DQ582566|Homo	3	+	TGATCATCGACACTTCGAACGCAC
hsa_piR_020548|gb|DQ598263|Homo	3	+	AGTCGGTCCTGAGAGATGGGCG
mmu_piR_038323|gb|piRNA-T34|Mus_musculus:9:3258895:3258925:Minus	3	+	CCCAGAAAAGGTGTTGGTTGA
mmu_piR_000219|gb|DQ540058|Mus_musculus:17:39455665:39455691:Plus	3	+	GGAAACCTCACCCGGCCCGGACA
mmu_piR_038323|gb|piRNA-T34|Mus_musculus:13:44880547:44880577:Minus	3	+	GAAAAGGTGTTGGTTGATA
mmu_piR_005109|gb|DQ555094|Mus_musculus:5:146565258:146565289:Plus	3	+	TGGGGGGCCCAAGTCCTTCTGATCGAGGCAC
mmu_piR_005109|gb|DQ555094|Mus_musculus:5:146565258:146565289:Plus	3	+	CCAAGTCCTTCTGATCGAGGC
mmu_piR_002643|gb|DQ547181|Mus_musculus:3:5843705:5843732:Plus	3	+	TGAGAGGTGTAGAATAAGTGGGAGG
mmu_piR_006563|gb|DQ561416|Mus_musculus:1:173339776:173339805:Minus	3	+	TTACTAAAGATTTCCGTGGAG
hsa_piR_001318|gb|DQ571823|Homo	3	+	TTTGGTGTATGTGCTTGGCT
mmu_piR_005109|gb|DQ555094|Mus_musculus:5:146565258:146565289:Plus	3	+	GGGGGGCCCAAGTCCTTCTGATCGAGGCCT
hsa_piR_017936|gb|DQ594740|Homo	3	+	GGGTCGGGGTTTCGTACGTAGC
mmu_piR_002643|gb|DQ547181|Mus_musculus:3:5843705:5843732:Plus	3	+	TGTAGAATAAGTGGGAGGC
1	2013564	+	TTCTGTAGCAACAGTTAAAACGACCCT
2	1368614	-	AGGCATAACAGCTACAACTCAAGCAGAA
3	541254	-	AGGCCAAGAGCTCAGGTTGTAGCAAGAAA
4	546349	-	GGCCAAGAGCTCAGGTTGTAGCAAGAAA
5	182488	+	TGCTTTGGTATTAGGATTGGTATTCAGC
6	198174	+	TCACAAAACACAGAGGACTCTGACATT
7	307930	+	TCACAAAACACAGAGGACTCTGACATTT
8	175892	+	TTCCCATGGAGACTTTGCTTTGCCCT
9	263627	-	GAGGCCAAGAGCTCAGGTTGTAGCAAGAAA
10	122189	+	TTCAAAGTCTGTAGAGTCAGTACCT
11	143376	+	TAGGACTCTATGACCTTCCTCTTTAGCCT
12	141897	+	TTCCTATGGAGACTTTGCTTTGCCCT
13	99854	+	TCTGAAAAAAGGACAGAATGAACTT
14	78402	+	TGCTTTGGTATTAGGATTGGTATTC
15	97845	-	AGCCTCAGAAGATAAACCATGAACAA
16	85092	+	TGAACTAGATCTCCAGCTGTGGCATTC
17	77223	-	AGGATGCCAGCATGGTCAGGTTCTA
18	71867	+	TTCACCCAAATGGACTGGAAACCTT
19	70330	+	TTCTGTAGCAACAGTTAAAACGACCCTGA
20	66668	+	TCTTGGGACAGTGGACTACTTCTGATGT
21	67814	+	TTCCTGTGGAGACTTTGCTTTGCCCT
22	61439	-	GATGCCAGCATGGTCAGGTTCTAATA
23	59645	+	TTCTGTAGCAACAGTTAAAACGACC
24	63496	+	TTAGGATGTTGACAACTTTGGGGGGT
25	57700	+	ACTCAAGAATATACTGCTGAACATGAACA
26	56469	+	TGAACTAGATCTCCAGCTGTGGCATT
27	56340	+	TCTGCCCCTTAGGACTTCTGTAAAT
28	47197	-	AGCCGAGTGATCCACCGCTAAGAGTC
29	50242	-	GGTGATGCTCAAGAGACAAGTTCAGAA
30	56156	-	TTTGAAGTTGGTACAGTCACTATGGAA
31	45645	-	TGTTTGAAGTTGGTACAGTCACTATGGAA
32	43911	-	AACGGTGATGCTCAAGAGACAAGTTCAGAA
33	43126	+	TGGGAAAAGAATCTCAAAAGGAACGGGTA
34	43079	+	TTCTCTAAAGAACTGAAACCTTGGCATA
35	41800	-	GCCGAGTGATCCACCGCTAAGAGTC
36	40665	+	TTCCATGTCTAGGACTCTATGACCT
37	37677	+	TTCCATGGTGCTGATTCTCTGGAGGCC
38	40219	+	TGAACTAGATCTCCAGCTGTGGCATTCATC
39	36848	-	GAGCCGAGTGATCCACCGCTAAGAGTC
40	36884	+	GAGCAAGAGAGATAGTTGTACTGAAAATT
41	32957	+	TTCTGTAGCAACAGTTAAAACGACCC
42	36171	-	GATGCCAGCATGGTCAGGTTCTAATAAGA
43	36659	+	TTCCTGTGGAGACTTTGCTTTGCCC
44	32242	+	TAGGCAAGAAATAGATTCATTAGGAT
45	29834	-	GGATGCCAGCATGGTCAGGTTCTAATA
46	29045	-	TGAGTTCTTAGAGGATCTCCTGGGA
47	27985	+	TTTCTGCAGAGCTCAGCAGTTCAGT
48	32167	-	GAGCTATCAATCTGTCAATCCTGTCCG
49	27047	+	TCTGATTCAACCCTGAGCCTGGCAA
50	28004	+	AGCAAGAGAGATAGTTGTACTGAAAATT
51	26493	-	GCCAAGAGCTCAGGTTGTAGCAAGAAA
52	24615	+	TCTGCCCCTTAGGACTTCTGTAAATCT
53	27463	-	TGGCCAAGAGCTCAGGTTGTAGCAAGAAA
54	24562	+	TTCACATGGAGACGGACATTTAAAT
55	24798	-	ACGGTGATGCTCAAGAGACAAGTTCAGAA
56	24733	+	TGGGAACGAATCTGACTATTCATGAGGA
57	23664	-	TGAAGTTGGTACAGTCACTATGGAA
58	23591	+	TCCCGTGGGAGAGCCTCTGATAGTT
59	23041	-	GAGGAGAGGAATTCAGAACTTGAAGAT
60	22612	-	AGTCAAAGTAGCCAGTCTGCATCTAGA
61	21532	+	TTCCCTTGGAGACTTTGCTTTGCCCT
62	23126	-	TGGCAAAGCAAAGTCTCCACAGGAA
63	22588	-	ACTTTCTAAAAGATATCCTACTCCAAAA
64	21069	+	TCTACGGCCATACCACCCTGAACGC
65	21365	-	GGATGCCAGCATGGTCAGGTTCTAATAAGA
66	20879	+	TTCCATGGTGCTGATTCTCTGGAGGCCC
67	22261	-	ATTCAGATTTCCGAGTCTCAACAGCAAA
68	20315	+	TTCCTATGGAGACCTCGCTCTGCCCT
69	20735	+	TAGGATGTTGACAACTTTGGGGGGT
70	20403	+	TCTACGGCCATACCACCCTGAACGCGCC
71	21123	+	TTCTGGATAACTTGCGGTAACTTCTGCCT
72	19876	-	AGGCCAAGAGCTCAGGTTGTAGCAAGAA
73	19797	-	GATGCCAGCATGGTCAGGTTCTAATAA
74	19544	+	TCTGATTTGACCCCTAGCCTGAGAA
75	19237	+	TCTTGGGACAGTGGACTACTTCTGATG
76	19165	+	TTCCTATGGAGACCTTGCTCTGCCCT
77	18122	-	AGGAGAGGAATTCAGAACTTGAAGAT
78	18204	+	AGGGCACTGTAAGGTATAACAACATGTTA
79	16546	+	TTTAGCAACATGGGAGGACTTAGAAA
80	17099	-	ACAGTCTCATCATGACTTTGTTGAGT
81	18933	-	GCTCAGATTCCTGTTCGCATCACCCGC
82	16960	+	TTCCATGGTGCTGATTCTCTGGAGGCCCT
83	16306	+	TTGGATGAAGATCTTTCTGTGGAAAGC
84	16093	+	TCTGAAAAAAGGACAGAATGAACTTT
85	15389	+	TCCGGACAAAACTCTACTTAAAAGA
86	15175	+	GTCTACGGCCATACCACCCTGAACGCGCC
87	15145	-	TGCCAGCATGGTCAGGTTCTAATAA
88	17011	+	TTCATGATAAACCTTGGCTAGAGCT
89	14862	+	TAGTAAACAAGGCCTGTGGAGATATTACT
90	14724	+	TCTGTGAGGACATGGGTTCAATCCT
91	14389	+	TTTCTGCAGAGCTCAGCAGTTCAGTGGT
92	14528	+	TTTCTGCAGAGCTCAGCAGTTCAGTGGTC
93	14252	-	GGATGCCAGCATGGTCAGGTTCTAATAA
94	14020	-	CTTTCTAAAAGATATCCTACTCCAAAA
95	13945	-	GATCCTCAGTATTCTTCATCTCTTGCTT
96	13929	+	TCCTGGAACAGAGCTTTTCTTGGCCCT
97	13787	+	TTACCCAGGGGCACAAAACTGTAGATGT
98	13681	+	TTGGACATGAAAATAATCAGATGAT
99	13514	+	CTGAACTAGATCTCCAGCTGTGGCATT
100	13909	+	TGCAGCTGTAGCTTCAATTCAACCCT
101	13559	-	AAGCAGGTCGTCTACGAATGGTTTA
102	13432	-	AGGGATCAGTTTGTCTAGCATGGAT
103	13284	-	GGCATAACAGCTACAACTCAAGCAGAA
104	13429	-	GAGGCATAACAGCTACAACTCAAGCAGAA
105	13285	-	AACTTTCTAAAAGATATCCTACTCCAAAA
106	13233	+	TACGGCAGAAGTAAATCAGTAATACACACC
107	13106	-	AGGCACGAAGGTCAGATATCCAAACACA
108	12772	+	TTCTCTAAAGAACTGAAACCTTGGCA
109	12757	-	GGCCAAGAGCTCAGGTTGTAGCAAGAA
110	12477	+	TCACAAAACACAGAGGACTCTGACAT
111	12404	+	GAGCAAGAGAGATAGTTGTACTGAA
112	12618	+	TTTCCTGTAATAAAGTCTTTGCTTGCCT
113	12112	-	GAGGCCAAGAGCTCAGGTTGTAGCAAGAA
114	11974	+	TTCCCATGGAGACTTTGCTTTGCCC
115	12059	+	TTGGATGAAGATCTTTCTGTGGAAAGCACT
116	11928	+	AACTCTGATTCAACCCTGAGCCTGGCAAC
117	11863	-	CAGTCAGTCAAACGTGGTTGTGGGGG
118	11636	+	AACTCTGATTCAACCCTGAGCCTGGCA
119	11812	+	TATCATGGGACATCTGATATTACCT
120	11722	+	TCTGGGCTCTGTGTTTCTCACACTT
121	11515	+	TTCTCTAAAGAACTGAAACCTTGGCAT
122	11573	-	AGCCGAGTGATCCACCGCTAAGAGTCGTA
123	11255	+	TCATGAACAAACAAGTCAAAATACTTCCT
124	11125	+	TCATGAACAAACAAGTCAAAATACT
125	11014	+	TCAGGATTGTTCTCTGAGAAGGAGCCT
126	11547	-	AGGCAGGTCTCACAGCATTTTTCTAGACTA
127	10220	+	TTCTCTAAAGAACTGAAACCTTGGC
128	10731	-	AGTCAAAGTAGCCAGTCTGCATCTA
129	10319	-	AAGTCAAAGTAGCCAGTCTGCATCTA
130	10306	-	TGCCAGCATGGTCAGGTTCTAATAAGAGCA
131	10160	+	TTGTTAGAAACACTGCACAGGGAGTT
132	10128	+	GAGCAAGAGAGATAGTTGTACTGAAA
133	10013	-	ATTCAGATTTCCGAGTCTCAACAGCAAAT
134	9977	+	TCAAACTTCTCTTTACTCTTGGCTACC
135	9635	+	TAGAGCCATTCTGACTGTGTGATACT
136	9740	-	AGGGTTCAGTCTAGACATAGAATCTA
137	10013	-	AGGCCAGGTTTCTTCAAGAATAAGATGAAT
138	9685	+	TTCATGATAAACCTTGGCTAGAGCTGCCC
139	9589	+	TTCCTATGGAGACTTTGCTTTGCCC
140	9611	-	ACTGACGATAGTCAAGATGACTCAAGA
141	9519	+	GTGAAGAGTATAGGGTGATTGGAGGC
142	9296	-	GTTAGCATGCCAGAGTCTCGTTCGTTAT
143	9288	+	TTGGCAACTAGGACCAGACATCACCCT
144	9219	+	TCTGCCCCTTAGGACTTCTGTAAATC
145	9255	-	AGGCACTGCATTCTTTCCGACTTTTGGTA
146	9298	-	AGGGCAATGCAAAGTCTCCATAGGAA
147	9157	-	GAGGCCCAGGGTGCCTGCAACAGTCACA
148	9133	-	AGGGATCAGTTCTTCCCTAGTCTCCAGA
149	8870	-	AGTCAAAGTAGCCAGTCTGCATCTAGATA
150	8769	-	GGGCCTTCGCGATGCTTTGTTTTAATTA
151	8608	+	TTCTGATTGGTCGTTAGTGAGGAAGC
152	8695	+	TCCGGACAAAACTCTACTTAAAAGAA
153	8601	+	TCTAAACTGTAATAAGGACTGCTAGGGCCT
154	8433	+	CTGGAAATGAGAGAACATTGTTGGCAACT
155	8351	+	TCTACGGCCATACCACCCTGAACGCG
156	8189	+	TTTAGCAACATGGGAGGACTTAGAA
157	8250	+	TTGTTAGAAACACTGCACAGGGAGT
158	8192	+	CACCCTGAACGCGCCCGATCTCGTCT
159	8176	-	AGGCTTCAAGGGTACTAAGTGTTCAATTA
160	8144	+	TCTAGGCTGTAGGCTTGTAGCCCCT
161	8016	-	ACTCAGACATCCTCAAGCAGCTGATGAA
162	8015	+	TTCCTATGGAGACTCTGCTTTGCCCT
163	7953	+	CACCCTGAACGCGCCCGATCTCGTC
164	7827	-	ATCCTCAGTATTCTTCATCTCTTGCTT
165	7751	-	AGGATGCCAGCATGGTCAGGTTCTAATAA
166	7795	+	TGGTTAATGAATCTGACTAGGAACT
167	7696	+	TCTGTAGCAACAGTTAAAACGACCCT
168	7751	-	TTGAAGTTGGTACAGTCACTATGGAA
169	7696	+	TTCACCTGGAAGGAATGTCTGCCCC
170	7686	+	TTCTCTAAAGAACTGAAACCTTGGCATAG
171	7706	-	AGCTATCAATCTGTCAATCCTGTCCG
172	7702	-	AGGCTCAGCTTTAGAGTCGTTTCGATACTA
173	7575	+	TCTAAGGCTATGAAGAATTCTGAGA
174	7399	+	TCCTGAAGATATGCCACAATGTCCT
175	7407	-	TCCTGAAGTCCTTCAAAGCGCTATTCTA
176	7329	+	TCTCTAGGCTGTAGGCTTGTAGCCCCT
177	7198	-	GCCGAGTGATCCACCGCTAAGAGTCGTA
178	7174	+	TTCCTATGGAGACTGTGCTCTGCCCT
179	7153	+	TCTCTTCCTCATACTTGTAGTCTTTGGG
180	7068	+	TAGGCAAGAAATAGATTCATTAGGA
181	7108	+	TGCTAAACACTGCTGACCTTCGCCT
182	6942	+	TTCTTGCCCAGTTGGTAGACCCTGACCT
183	7023	+	TATGAAGAATTCTGAGACGTGTAAGT
184	6908	+	TCTGAAAAAAGGACAGAATGAACTTTGC
185	6808	+	TCTTACTGTAGACTTGGCTTCGTTACC
186	6838	-	GGGCTCAAATCCATGTCCTCATGAT
187	6847	+	TTCTCATGGAGACTTTGCTTTGCCCT
188	6945	+	TTCTCAATGTCTTTATTGCTCTAATGCCT
189	6770	+	TTTCCAGAAAGTTTGAATTCACTTGGCCC
190	6693	+	CTGAACTAGATCTCCAGCTGTGGCATTC
191	6614	+	TCCGGACAAAGCTCTACTTAAAAGA
192	6762	+	TAAACTTGTACCTCTAAACGCACTGACTTG
193	6592	+	GCAGAACAAAGGTGCATAGACTTTAGCCT
194	6591	+	TTTCCTGTATATTTTGAACTGGGTGGCT
195	6530	+	TCCAGTCTGTGGGGCTTCCCACCCAGG
196	6462	+	TGACCATGACACTGCTCTTTAGGCTGT
197	6331	+	TAACTCTGTACCCTTTGAACAACAAATC
198	6410	+	TCTGATTCAACCCTGAGCCTGGCAAC
199	6321	-	CGGGCCTTCGCGATGCTTTGTTTTAATTA
200	6264	-	TCAGACATCCTCAAGCAGCTGATGAA
201	6254	-	GTCGATGATCAATGTGTCCTGCAATTC
202	6245	-	GAAGCAGGTCGTCTACGAATGGTTT
203	6215	+	TGCTTTGGTATTAGGATTGGTATTCAGCT
204	6219	-	AGGGCTCAAATCCATGTCCTCATGAT
205	6155	-	AGCGACGCTCAGACAGGCGTAGCCCCG
206	6147	+	TCTGAAAAAAGGACAGAATGAACTTTGCA
207	6150	+	GAGCAAGAGAGATAGTTGTACTGAAAA
208	6056	+	TACCACCCTGAACGCGCCCGATCTCG
209	6047	+	TCTACGGCCATACCACCCTGAACGCGCCC
210	5932	+	ACTCAAGAATATACTGCTGAACATGAA
211	6005	+	TCCTGTGGAGTCTCTGCTTTGCCCT
212	5954	-	CAGTCAGTCAAACGTGGTTGTGGGGGG
213	5946	+	TGACCATGACACTGCTCTTTAGGCTG
214	5929	+	TCTCTTCCTCATACTTGTAGTCTTTGGGA
215	5897	+	TTCCTCAGGACAGTGTCTACTGACT
216	5891	-	AGGGCTATTAAAGAGATTCTATGGGAA
217	5916	+	TTCTCTAGGCTGTAGGCTTGTAGCCCCT
218	5879	+	TTGCCCAGTTGGTAGACCCTGACCT
219	5860	+	TGCACAGGAAGAAGTACATGGGCTG
220	5851	+	TTCCTATGGAGACCTCACTCTGCCCT
221	5840	-	AGAAGCAGGTCGTCTACGAATGGTTT
222	5803	+	TAGGAAGTGGAGTCTCTTGTACCATT
223	5727	+	TTTCTGCAGAGCTCAGCAGTTCAGTG
224	5891	-	AATATTTCTACATCCTCTTCCAGAA
225	5824	-	AGGGCAAAGCAGAGACTCCACAGGAG
226	5699	-	TTCTAAAAGATATCCTACTCCAAAA
227	5731	+	TCCACGAGGATGCAGGTTCTATCCCT
228	5686	+	TTCTGTAGCAACAGTTAAAACGACCCTGAT
229	5644	+	AAGGGGCAAACATTCAGAATTCAGGT
230	5519	+	TTTGGGCTGATATTTCTAACCTTGGTACC
231	5641	-	GCCTTCGCGATGCTTTGTTTTAATTA
232	5567	+	GTCTACGGCCATACCACCCTGAACGCGCCC
233	5522	-	AGTCAGTCAAACGTGGTTGTGGGGG
234	5482	+	AGGGCACTGTAAGGTATAACAACATGTT
235	5503	+	TGCTTTGGTATTAGGATTGGTATTCAG
236	5502	+	TGCAACTGAAGGAACTATAGGATTT
237	5416	-	AGACTGACGATAGTCAAGATGACTCAAGA
238	5524	-	TGCCACGTGCTGTCATTTATTCTCTCCAA
239	5479	+	TTTGTCCGGATAGATGCCCAAGAGT
240	5392	-	TGCCAGAGTCTCGTTCGTTATCGGAATTA
241	5414	+	TCTCAATGTCTTTATTGCTCTAATGCCT
242	5379	+	TGAACTAGATCTCCAGCTGTGGCAT
243	5406	-	AGAGGCATAACAGCTACAACTCAAGCAGAA
244	5317	+	TTTAGGCTGTGGCCTGTTCTTACCCA
245	5388	+	TCCCATGGAGACTTTGCTTTGCCCT
246	5189	+	TCTTGGGACAGTGGACTACTTCTGA
247	5233	+	TCTGAATTGAGACTTCTTGGCCCCGTA
248	5137	+	TTTTCGTGAGAGGTGAGCCTGAGCCC
249	5122	+	TACCACCCTGAACGCGCCCGATCTC
250	5151	+	TGAAACAAAAAGTGACTCTTCTGGCAGCC
251	5114	+	TAGGCAAGAAATAGATTCATTAGGATAAG
252	5078	-	AGTCATTTCTCCAAGTCCATAGCCAAGAC
253	5320	+	TTCCTATGGAGTCTCTGTTTTGCCCT
254	5063	+	TTACCCAGGGGCACAAAACTGTAGAT
255	5161	-	AGGCACAAAGAACAGCGATCAAGGGA
256	4993	+	TCTACCCAAATGGACTGGAAACCTT
257	4991	+	TTCAAAGTCTGTAGAGTCAGTACCTATT
258	4932	+	TCCTGGAACAGAGCTTTTCTTGGCCC
259	4879	-	AGTCAATTCAAGTAGAGCTTTGTCCGGA
260	4996	+	ACAGGATTGACAGATTGATAGCTCT
261	4891	+	GTGAAGAGTATAGGGTGATTGGAGGCA
262	4761	+	CCACCCTGAACGCGCCCGATCTCGT
263	4796	-	CAGCCTCAGAAGATAAACCATGAACAA
264	4879	+	TACTGGAGAAAGTTGAGTGACTGGCATT
265	4744	+	TTCACATGGAGACGGACATTTAAATACC
266	4702	+	TAACTCTGTACCCTTTGAACAACAAATCCT
267	4711	-	TGCCAGCATGGTCAGGTTCTAATAAGA
268	4660	+	TGCTTTGGTATTAGGATTGGTATTCA
269	4675	-	AGGCTAGAACGTCACTACAGGATAAAA
270	4722	+	GTCTACGGCCATACCACCCTGAACG
271	4625	+	TACGTGTCTAGTGACTCTGACCATGACA
272	4609	+	TTCTTCAAGAAAACCTCTACTTGGTCCT
273	4659	+	GGAGGTACTATGACTGGATTAGCCCT
274	4666	-	GGGCCTCGATCAGAAGGACTTGGGCCCCCCAC
275	4612	-	AGGATGCCAGCATGGTCAGGTTCTAATA
276	4593	+	AGGGCACTGTAAGGTATAACAACATGT
277	4584	-	GGTCCTAGTGACTTCTGCTTCTTGCC
278	4560	+	TTAGGATGTTGACAACTTTGGGGGG
279	4541	-	AGCGACGCTCAGACAGGCGTAGCCCC
280	4547	+	TTCCTATGGAGACTTGCTTTGCCCT
281	4546	-	TTCAGATTTCCGAGTCTCAACAGCAAA
282	4489	+	TCCTTTCTCTAGGCTGTAGGCTTGTAGCC
283	4475	+	TGAACTGGATTTTCGGTTCTGGGCTCCT
284	4466	+	TGACAGACTAACAGAGCCGAAAACGTT
285	4557	+	TATAGAATGCAATATAGAATGATGGCCT
286	4464	-	GGCCTTCGCGATGCTTTGTTTTAATTA
287	4453	+	TAGTAACTTCTGGATGTCTTTAGTGTCT
288	4409	-	AGTCCTTCAAAGCGCTATTCTACGGTTA
289	4375	+	TCACAAAACACAGAGGACTCTGACA
290	4271	+	TGCAATAAATCCTCAGCTCGTAATG
291	4209	+	TTCTTCGGCAGCACTCAAACACTTGA
292	4196	+	TTCTGTTGGCGCCTGTGACTCGGCC
293	4334	+	TTATTACAAACTGTTGAGTAGATTTTCCT
294	4226	-	GCCACGTGCTGTCATTTATTCTCTCCAA
295	4194	+	TGTAGTTTCACGTTCTCCAGCTCGT
296	4146	+	TCCTGTAATAAAGTCTTTGCTTGCCT
297	4165	+	TACAAATTGACTGAGATGTGCTGTTGCT
298	4185	-	AGTGCCACAGCCTCACGGATTAAGA
299	4137	-	AGAAGCAGGTCGTCTACGAATGGTT
300	4125	+	TTGCTCTGGATTAGGCTTTGGCTTA
301	4026	+	CTCTTACTGTAGACTTGGCTTCGTTACC
302	4025	+	TTCTTCGGCAGCACTCAAACACTTGAGA
303	4022	-	GCCGAGTGATCCACCGCTAAGAGTCGT
304	3976	+	ATCTGAAAAAAGGACAGAATGAACT
305	4097	+	TCAGAAGTAAAACAAGTAACCATACGAGT
306	3978	-	TAGGCCAAGAGCTCAGGTTGTAGCAAGAAA
307	3970	+	TCACCTGGAAGGAATGTCTGCCCCT
308	3963	+	TGACTCAGAAGTGCTCGATAATGGTAGT
309	3969	-	GCCTCAGAAGATAAACCATGAACAA
310	3960	-	GAAGCAGGTCGTCTACGAATGGTTTA
311	3946	+	ACACAATGGACTATCATTCAGCCGT
312	3932	-	AGGAGAGGAATTCAGAACTTGAAGA
313	3921	+	GTCTACGGCCATACCACCCTGAACGC
314	3856	+	TGACTCAGAAGTGCTCGATAATGGTA
315	3886	+	TGACTATCTTAACGCCTGTGACCCGTG
316	3846	-	AGGATGCTGGAGGCAACAATCTTGGGA
317	3832	+	TCCTGTAATAAAGACTTTGCTTGCCT
318	3832	+	CTGGTACTCTTGACACATGGATGGG
319	3784	+	TTTCCTGTAATAAAGACTTTGCTTGCCT
320	3855	-	TGAGGCCAAGAGCTCAGGTTGTAGCAAGAAA
321	3770	-	AAGTCAAAGTAGCCAGTCTGCATCTAGA
322	3729	-	AGGCACGAAGGTCAGATATCCAAACACAA
323	3736	+	TTCCTATGAAGACTTTGCTTTGCCCT
324	3744	+	TAGAATGCAATATAGAATGATGGCCT
325	3675	+	TGACTCAGAAGTGCTCGATAATGGT
326	3689	+	TCAAACTTCTCTTTACTCTTGGCTACCACC
327	3721	-	GGCAGGTCTCACAGCATTTTTCTAGACTA
328	3649	+	TCCACAGCTATGAACCTCTTGTCCT
329	3656	-	CGGCCAAGAGCTCAGGTTGTAGCAAGAAA
330	3645	+	TAGGAAATAATAGGAGTGGATACATGTTC
331	3638	+	TCGGATTGGACTCCTAGCTTGGAAAC
332	3614	+	TCCTAATTCTGAGAACCTGTAAAAAT
333	3596	-	AGTCAGTCAAACGTGGTTGTGGGGGG
334	3578	+	TCTGTTCCATAGAACAAAGGCGCCT
335	3577	+	TCCGGACAAAGCTCTACTTAAAAGAA
336	3624	+	TCTGATCAAATCAACATGCATGTTAACCCT
337	3587	-	CGGTGATGCTCAAGAGACAAGTTCAGAA
338	3543	+	TCCAGTACAAGCTGTGTGCTCACCT
339	3538	+	CCTCAGGATTGTTCTCTGAGAAGGAGCCT
340	3550	+	TTCATGATAAACCTTGGCTAGAGCTGCC
341	3528	+	TAGGCAAGAAATAGATTCATTAGGATA
342	3522	+	TTCCATGTCTAGGACTCTATGACCTTCCT
343	3508	+	TTCAACCAACTGGACTGCAAACTTT
344	3551	+	TTTTCTTCCCCATTAGACTGTGTTGCCT
345	3507	+	TCTTGTGAGAGATACAAGCGGGCCG
346	3472	-	CAAATGCTTTCGCTCTGGTCCGTCT
347	3514	+	TCCAAGTAGAACTCAGCAGTGTGTGC
348	3457	+	TTCTTCAAGACTGCAAAGAGAACAT
349	3462	+	TACCATATGATCCTGCAATACTTTTAATG
350	3419	-	TCAGGATGCCAGCATGGTCAGGTTCTA
351	3428	+	TAGTAAACAAGGCCTGTGGAGATATT
352	3436	+	TAGAATGATGGCCTGAGTCTAAGAAACCT
353	3380	+	ACTCAAGAATATACTGCTGAACATGAAC
354	3398	+	TCTGAAAAAAGGACAGACTGAACTT
355	3405	-	GGCCTCGATCAGAAGGACTTGGGCCCCCCAC
356	3320	+	TGAACTGGATTTTCGGTTCTGGGCT
357	3346	-	ACAGTCAGTCAAACGTGGTTGTGGGGG
358	3337	-	AGAAGCAGGTCGTCTACGAATGGTTTA
359	3249	+	TTCCTATTGAGACTTTGCTTTGCCCT
360	3303	+	TTAGGGATGTAAACCTTTTAGGGACC
361	3206	+	TCTGAAAAAGGGACAGACGGAACTTCTTT
362	3212	+	TCCCTGTTCTTGTGGACTGAAGAGACT
363	3202	+	AGAGACAGTAGGATACTGAACAGCCT
364	3200	+	TTCTGTGGAAAGATTCATTTGTGCC
365	3191	+	TTCTACTTGGCTTGCTCACAGTCGTGACT
366	3243	-	AGCATCTATCTCAGTCTCTCCCAGA
367	3180	+	TCCTGGTGATTGCTAGATGTGCTGTAGC
368	3173	+	TTCTGTGGAAAGATTCCTTTGTGCC
369	3149	-	GGGATCAGTTCTTCCCTAGTCTCCAGA
370	3183	-	AGTCCCAGTCCTGGGCATATGTCCAGACAAA
371	3117	-	TATGAACTAGGGTCTTCAGATGGTTCTA
372	3136	-	AACTATCTTTGTCCTGACTGCAAGTGA
373	3129	+	TTCACATGGAGACGGACATTTAAATA
374	3093	+	TTACTGTAGACTTGGCTTCGTTACC
375	3083	+	AGCAAGAGAGATAGTTGTACTGAAA
376	3071	+	CCCCTTAGGACTTCTGTAAATCTAGA
377	3105	+	TCTGATTTGACCCCTAGCCTGAGAAA
378	3045	+	TGGGAAAAGAATCTCAAAAGGAACGGG
379	3041	+	TCTGAATTGAGACTTCTTGGCCCCGTAA
380	3023	+	TTCGGCAGCACTCAAACACTTGAGA
381	3047	-	GCCAGCATGGTCAGGTTCTAATAAGAGCA
382	3020	-	AGGCTTAGTGCTGACAACCCTGTGA
383	3019	+	TTCCTATGGAGACTTTGCTTTGCCT
384	2974	-	TTTCTAAAAGATATCCTACTCCAAAA
385	3016	+	TTGCTCTGGATTAGGCTTTGGCTGA
386	2984	-	AGAGCTATCAATCTGTCAATCCTGTCCG
387	2973	+	TCTGAAAAAAAGGACAGAATGAACTT
388	2968	+	TTCATCTGGAACATACTCCTCTGCT
389	2904	+	TGGGAACGAATCTGACTATTCATGA
390	2967	+	TTGAGTTTGACTATAGGCTGTATCCATC
391	2859	-	TAGTTAGCATGCCAGAGTCTCGTTCG
392	2901	-	TAGCATGCCAGAGTCTCGTTCGTTAT
393	2841	+	TCTTGGGACAGTGGACTACTTCTGATGTT
394	2841	-	GGGCAAAGCAGAGACTCCACAGGAG
395	2799	+	TCTGTACCCTTTGAACAACAAATCCTGATT
396	2838	+	TAAAACGAGAAGGATAAAGGTAGGATTA
397	2806	+	TCTAAACCTCTTTACCTCCCAAGGCCC
398	2810	-	AGGCCGAGAGTCCATTCTAGAAATA
399	2791	+	TTCACCTGGAAGGAATGTCTGCCCCT
400	2799	+	TCTATTCCCAGTATTGCCTTGAACTC
401	2801	+	TTCATGATAAACCTTGGCTAGAGCTG
402	2795	+	TTGGATAATGTTGCCTCTGTAAGCTGGCTC
403	2788	-	GTTTGAAGTTGGTACAGTCACTATGGAA
404	2786	+	TGCCGTGATCGTATAGTGGTTAGTACT
405	2780	+	TTCAAATCCAAATGTTCTGGGGCTCACCT
406	2772	+	TACTGTTTTTTAGGACTGAGTGGCCACC
407	2759	+	TTCCATGGTGCTGATTCTCTGGAGG
408	2763	+	TTCTTGCCCAGTTGGTAGACCCTGACCTC
409	2780	+	TGACAGTAGGTATAAGACTTGGGCCT
410	2760	+	TTCTGGAGTAGGATATCTTTTTTTAAGG
411	2738	+	TCCTAATTCTGAGAACCTGTAAAAA
412	2739	+	CCACCTCTGAAACGGGGCTACCCGT
413	2754	+	TCTGATTTGACCCCCTAGCTTGGGAACT
414	2731	+	TTCTGTTGGCGCCTGTGACTCGGCCCA
415	2726	-	AGCCGAGTGATCCACCGCTAAGAGT
416	2724	+	TAAAACGAGAAGGATAAAGGTAGGATT
417	2708	-	CCTATCTTCCATCCTGTTCTATCCCAA
418	2700	-	GATCCTCAGTATTCTTCATCTCTTGCT
419	2731	+	TTCTGGAGTAGGATATCTTTTTTTAAGGT
420	2709	+	TTCCTTTGGAGCCTCTGCTTTGCCCT
421	2695	-	GCCCCCAGGACCTCACCTAAACCTA
422	2693	+	TGCCCAGTTGGTAGACCCTGACCTC
423	2686	+	TTGTACCTCTAAACGCACTGACTTG
424	2692	-	GGCTGCAGGGTATCCAGTCTTTATCCACA
425	2662	+	GAGCAAGAGAGATAGTTGTACTGAAAAT
426	2682	-	AGGGCAGAGCTAGGTCTCCATAGGAA
427	2652	-	AGTGAGGCCAAATAGCCACTTGCAGA
428	2634	+	TCCTGAAGGAAATCACAGCTGGTGGCTG
429	2653	-	ACTATCTTTGTCCTGACTGCAAGTGA
430	2632	+	TCTGAAAAAGGGACAGACGGAACTTCTT
431	2621	+	TTGGAAGAACTAAGGATGGCATTAGGCTC
432	2612	+	CTCCAGCTGTGGCATTCATCTTTGCATC
433	2602	-	GTTAGCATGCCAGAGTCTCGTTCGT
434	2580	+	TCTCTTACTGTAGACTTGGCTTCGTTACC
435	2581	+	TAAGGCTATGAAGAATTCTGAGACGT
436	2527	+	TAGAGCACTGAATTGCAAGCCTGGGATT
437	2560	+	TACACCATGCTCTGAAGGCCTCAGCT
438	2518	+	TCTTGGGACAGTGGACTACTTCTGAT
439	2509	+	TTTAGCAACATGGGAGGACTTAGAAAT
440	2509	-	AGCCTCCCGAGTCCATGAAGTCAAAGTA
441	2520	-	GCTATCAATCTGTCAATCCTGTCCG
442	2505	+	TTTAGCAACATGGATGCACCTAGAA
443	2514	+	TTCATGATAAACCTTGGCTAGAGCTGC
444	2499	+	TCTGCCCCTTAGGACTTCTGTAAATCTA
445	2507	-	GGCCAGGTTTCTTCAAGAATAAGATGAAT
446	2478	+	TGCCGTGATCGTATAGTGGTTAGTACTC
447	2482	+	TTCCTATGGAGACTTTGCTCTGCCCT
448	2482	+	TCAACGGAATTGACTCACCTCCACCCT
449	2475	+	GAGAAAAGAAAGGTTGGATAGGAAGT
450	2470	+	TGGGAAGATGGACTCACTTAGTAAC
451	2466	+	AGCAAGAGAGATAGTTGTACTGAAAA
452	2448	+	TACCACCCTGAACGCGCCCGATCTCGT
453	2445	+	CTGAACTAGATCTCCAGCTGTGGCA
454	2446	+	TTTATAGTCAGGTACTAAATAAATTGCCT
455	2442	+	TTCCTATGGAGTCTCTGCTTTGCCT
456	2415	-	AAGCCTTGAAAGAGACAGTCTGGAA
457	2407	+	TCGGTAAAACAGACCTCTCCATCCAGCCT
458	2385	+	TCTCTAAAGAACTGAAACCTTGGCATA
459	2403	+	TCATACTTGAACCCGAGCACCTGGGA
460	2379	+	TCCTCAACTGATAGACTGAGTCACCCT
461	2425	+	TTGGTCCTCCTTGGCTGTAGAGCCAGA
462	2375	+	AGGGAAAGAAACATTAAATTGATCAGCCT
463	2373	+	TTCCAGGAGATTGGTTGTAGCCATG
464	2367	+	TACTGGTTTTTAGGACTGAGTAATAGCCT
465	2359	+	TTCATCTGGAACATACTCCTCTGCTGCTT
466	2373	-	AGTTACTGACAGGACAAGCTTACTTGAGA
467	2358	-	TAGCATGCCAGAGTCTCGTTCGTTA
468	2346	+	TCCACGAGGATGCGGATCTGATCCC
469	2340	+	TTCCTATGGAGACTCTGCTTTGCCC
470	2331	+	TCTGAAAAAGGGACAGACGGAACTT
471	2343	+	TTCCTATGGAGACTCTGCTTTACCCT
472	2323	+	TCAAACTTCTCTTTACTCTTGGCTACCA
473	2314	-	GGCCGACATCGCCGCTGACCCCGTGCGCT
474	2334	+	TTCCAGTCTGTGGGGCTTCCCACCCAGG
475	2333	-	GGCCAGGCTCAAGTAACACTCCATAAA
476	2309	+	TACCTGCAGATCCTGGCCTGGACTA
477	2296	+	TTCTGACTGTGTGATACTGTGCCTT
478	2297	-	AGCCGAGTGATCCACCGCTAAGAGTCGT
479	2295	+	TTTAGCAACATGGGAGGACTTAGAAATT
480	2305	+	TTCAAAGTCATCCTGCCTGAGCTGCC
481	2286	-	AGCATGCCAGAGTCTCGTTCGTTAT
482	2287	+	TAAGAGGGACTCACGGATAAAAAAGC
483	2295	+	TTCAAAGTCTGTGAGTCAGTGTCTCTTCT
484	2278	+	TTCAGGTGGAATTTAAGATGGTAGGCT
485	2281	+	TCCTGTGACAAATACTGAGCACTCATGCGCC
486	2251	+	TAAAGAACTGAAACCTTGGCATAGGA
487	2268	+	TTCCCTTGGAGACTTTGCTTTGCCC
488	2263	-	GCTCAGATTCCTGTTCGCATCACCCGCG
489	2239	+	TGAGTGTGGAACACAAACGAGCTTCAGCCT
490	2229	+	TTCTTCAAGAAAACCTCTACTTGGTCC
491	2256	+	TCAGAAGTAAAACAAGTAACCATACGAGTT
492	2244	+	TGACTTTGAAGGCGTATCCACATGATGT
493	2228	+	TACTGTGCCATCTTGTTCTTGAACCT
494	2224	+	TAGGCTGTAGGCTTGTAGCCCCTCT
495	2234	+	TTGGGATAGAACACGATGGGATGAT
496	2217	-	ACAAGTGCCACAGCCTCACGGATTA
497	2227	-	GATCTCTAGTCCTTAAGATTCTGTTCT
498	2215	+	TCTGAAAAAAAGGACAGAATGAACT
499	2214	-	AGGCCGAGAGTCCATTCTAGAAATATCA
500	2210	-	AGGCAGGTCTCACAGCATTTTTCTA
501	2208	-	AGCGACGCTCAGACAGGCGTAGCCCCGGGAG
502	2195	-	AGGGTTCAGTCTAGACATAGAATCTATGA
503	2204	+	TATGGCACTGAGTAAGCCTAGGGAC
504	2173	+	TTATAGTCAGGTACTAAATAAATTGCCT
505	2205	+	ATTCTTAAAAGGCGCACATGGACTT
506	2194	+	TACCTATTATCCAGAGTCTGAACCT
507	2164	+	ACTTGTCTCAGTAGAATTCAGTGGCCC
508	2169	+	TTCCTATGGAGACTTTACTTTGCCCT
509	2157	+	TTCTGTAGCAACAGTTAAAACGACCCTGT
510	2164	+	TTCTGTAGCAACAGTTAAAACGACCCTGAA
511	2145	+	TTGCAACTGAAGGAACTATAGGATT
512	2144	-	AGGCCAAGAGCTCAGGTTGTAGCAAGA
513	2105	-	AGGCCCAGGGTGCCTGCAACAGTCACA
514	2137	+	CTCCTTGGCTGTAGAGCCAGAGCTTGGGC
515	2129	+	TCAATGTCTTTATTGCTCTAATGCCT
516	2137	+	TTCTATAGTGGATTCTAAAGGGCTT
517	2082	+	TTGAGTGTGGAACACAAACGAGCTT
518	2077	+	TTCCAGAAAGTTTGAATTCACTTGGCCC
519	2071	+	TTTCCTCAGGACAGTGTCTACTGACT
520	2087	+	TCAACATACAGGATTGGTCAGGTGT
521	2068	-	AATTAAGAGTGTGGACAGGTCTTCAAGA
522	2055	+	TTCTGTAGCAACAGTTAAAACGACCCTG
523	2069	-	GCTCAGAAAATACCTTTCAGTCATAGTGA
524	2074	+	TTGGAATGTAACCCCCATGGATAAGGGGGGGT
525	2047	+	CTGAGCCACCAGGGAATTCCGAAAA
526	2050	+	TATGAAGAATTCTGAGACGTGTAAGTGA
527	2057	-	AAGTCAATTCAAGTAGAGCTTTGTCCGGA
528	2040	+	ATACCACCCTGAACGCGCCCGATCT
529	2035	+	TTCCATGGTGCTGATTCTCTGGAGGC
530	2038	+	TCCAGCTGTGGCATTCATCTTTGCATC
531	2022	+	TGCTCTTTTTGAGAATCGGCTGTGGGC
532	2017	+	TCCTGGAACAGAGCTTTTCTTGGCC
533	2019	-	TGCTCCACTTGTGACTTGTTTGTTCATGA
534	2018	+	TCATACTTGAACCCGAGCACCTGGGAAGT
535	2012	+	TTCCTATGGAGTCTCTGCTTTGCCCT
536	1986	+	TGGGAAAAGAATCTCAAAAGGAACGG
537	1994	-	GTTAGCATGCCAGAGTCTCGTTCGTTA
538	2009	+	TCACTCGGAACACATTTTGGCTACCCT
539	1988	+	TCCATGTAGAATAAATGAAGACCCT
540	1983	-	GAAGCAGGTCGTCTACGAATGGTTTAGCA
541	1970	+	TCTGATTCAACCCTGAGCCTGGCAACT
542	1982	-	AGTCCTGAGCAATATATATTTATCTTCAA
543	1961	-	GGTGCCTGCAACAGTCACAGTCGTGAGCA
544	1963	+	TTGAGTTTGACTATAGGCTGTATCCATCCA
545	1954	+	TAACTCTGTACCCTTTGAACAACAAA
546	1953	+	TCAACGGAATTGACTCACCTCCACCCTGGT
547	1957	+	TCTGAAAAAAGGACACAATGAACTT
548	1958	-	GGGCCCAAGGCATCAGTCTCTTTTCA
549	1933	+	TTGCAACTGAAGGAACTATAGGATTT
550	1927	+	TTTGTCCGGATAGATGCCCAAGAGTA
551	1932	-	CAGGAAAAGAACATTCATGATATAATCAAA
552	1926	+	TCTGTAGAACACTCTCCTGATAGCATAAGG
553	1918	+	TCCAAGGACATGGCTCAAAATTATCT
554	1917	-	TGATGCTCAAGAGACAAGTTCAGAA
555	1918	+	ATGTAGAATGCTTGGCATAGGGCTT
556	1908	+	TTCAGTAGGAGCCAATCTCTAGGGC
557	1908	-	ACGTGCTGTCATTTATTCTCTCCAA
558	1907	+	TATAAAACGAGAAGGATAAAGGTAGGATT
559	1904	-	ATGCCAGCATGGTCAGGTTCTAATA
560	1896	+	TCGGACGAGAGACTTAATGAAAACA
561	1895	+	TGCCCTAGGAGAAGAGTTGGACCCT
562	1891	+	TGGGAAAAGAATCTCAAAAGGAACGGGT
563	1892	+	TATGTTGACAACATCTGACCTTAGCC
564	1892	+	TAAAATGTATGTTTGACCATTTCTGACCT
565	1882	-	CCTCGGGCGAAGGAGCGTTCTAGAATCA
566	1884	+	TTACTTTCCAGTCTGTGGGGCTTCC
567	1870	+	CTCCAGCTGTGGCATTCATCTTTGCATCC
568	1888	+	TCTGAATGACTTTAGATACTCGCATCAGA
569	1868	+	TCACAAGTGATCAGATATAGCTCCT
570	1865	+	AAAGAAGACCCTGTTGAGCTTGACT
571	1863	+	TGAACTGGATTTTCGGTTCTGGGCTCC
572	1853	+	TGACTCAGACTTTGAAAAACTTTTCT
573	1857	+	TTGGTCCTCCTTGGCTGTAGAGCCAGAGC
574	1847	+	TATTCTCTAAAGAACTGAAACCTTGGCATA
575	1852	-	CAACCTGACAATACAGTTGATCAGCTCA
576	1850	-	AAGTCAAAGTAGCCAGTCTGCATCTAGATA
577	1841	+	TCCAGTCTGTGGGGCTTCCCACCCAGA
578	1836	+	TTGGATAATGTTGCCTCTGTAAGCT
579	1834	+	TGAAACAGATTTAACAAATGGACAGTT
580	1835	+	CCTGCTGGAACTTCAATAGCAAATGCACC
581	1830	+	TCAGTCACTTTAGATTCACTCCTGCCT
582	1823	+	TAGTAACTTCTGGATGTCTTTAGTGTC
583	1828	+	TGCCGTGATCGTATAGTGGTTAGTA
584	1816	-	AAGGCCTATCAGAGGTTCTGGTGTA
585	1812	+	TGGTTAACGAATCCGACTAGGAACC
586	1804	-	AGGCTCCTACACTGACTGCCTGAGTTAGTA
587	1785	+	TGAACTAGATCTCCAGCTGTGGCATTCA
588	1788	+	TAATACTGCATTGCATACTTCAAAGCTG
589	1783	+	TTCTCTAGGCTGTAGGCTTGTAGCCCC
590	1780	+	TAATTCTGTGTATATTTTAATTTCTGCCT
591	1800	+	TCTTTATCCATGTAGAATAAATGAAGACT
592	1780	+	TTCTTCAAGACTGCAAAGAGAACATCACA
593	1783	+	TCACTCGGAACACATTTTGGCTACCCTG
594	1775	-	AGGGCTATTAAAGAGATTCTATGGGA
595	1752	+	TTGAGTTTGACTATAGGCTGTATCC
596	1743	-	GATCAGTTCTTCCCTAGTCTCCAGA
597	1758	+	TTCAAAGTCTGTAGAGTCAGTACCTATTCT
598	1764	-	AAGGCCAAGAGCTCAGGTTGTAGCAAGAAA
599	1732	+	GCGGAATGTTAGTGTTTGTAGAAGGCTC
600	1737	+	GGCAAGAATAGTTAGCATGCTGGACCT
601	1740	-	AGGTCTCAGGAGTCAAAGCCCGCTA
602	1724	+	TTGATCTTTACATGGTGCTCTGGCC
603	1718	+	TAAAAAAGCCTTGTAGATAACTACGTGC
604	1715	+	TTCATACTTGAACCCGAGCACCTGGGA
605	1714	+	TGCAAGTTGCATGTAGACATCTGGGCCT
606	1707	+	TTCATTCTGGGAAGATGGACTCACT
607	1708	-	AAGTCAGTTCAGTCAGTGTTTGGGTGGT
608	1719	-	AATCTGTGTTCAAGGGTCCACTGTGA
609	1707	-	TGCCATTGGAGAATACAGACCTCGA
610	1701	+	TCTGTAGAACACTCTCCTGATAGCATAAG
611	1704	+	CCTGAGATTTGTAGAAGTATACTTTGCCA
612	1699	+	TCATACTTGAACCCGAGCACCTGGGAA
613	1696	-	AGCCGAGTGATCCACCGCTAAGAGTCG
614	1698	+	TCTAAGGCTATGAAGAATTCTGAGAC
615	1692	+	TTCATCTGGAACATACTCCTCTGCTGCT
616	1692	+	TCTGACCATGACACTGCTCTTTAGGCTGT
617	1690	+	ACCACCCTGAACGCGCCCGATCTCG
618	1697	+	TATAACTCTGTACCCTTTGAACAACAAATC
619	1687	+	TCTGAATTGAGACTTCTTGGCCCCGT
620	1673	+	TCTAAAAAAAGGACAGAATGAACTT
621	1671	+	TTCACCAAAATGGACTGGAAACCTT
622	1687	+	TCGGACGAGAGACTTAATGAAAACACCATA
623	1673	+	TTTGGTTGAAGATTGCTCAGCATTTGGTT
624	1657	+	TTGCTGCAAATGGCGTTATGTCATT
625	1659	+	CCTCAGGATTGTTCTCTGAGAAGGAGCC
626	1656	+	TTATGTTGACAACATCTGACCTTAGCC
627	1641	+	TTCTGTTGGCGCCTGTGACTCGGCCC
628	1639	+	TTCAAAGTCCGGCTTGTTTTGACATAACT
629	1641	+	TAGCCATGTCAACGTTAGAACACCT
630	1647	-	CAGGGGAAAAGCAGTGACTTCATAGGAG
631	1630	-	TCTGGTTTGGGATGGACATGCTATAAAA
632	1628	+	TTTGCATCTAGTAACTCCAAACCCC
633	1625	-	GGGCAATGCAAAGTCTCCATAGGAA
634	1618	-	ATCAATCTGTCAATCCTGTCCGTGT
635	1616	-	GACAGCCTCAGAAGATAAACCATGAACAA
636	1623	-	AGTCTAGTTGATTTACAGTGTTGTGTCA
637	1615	+	TCTGAAGCTTGTTGTGTAGTAAATCCT
638	1613	+	TGACTCAGACTTTGAAAAACTTTTCTC
639	1601	+	TAGGACTCTATGACCTTCCTCTTTAGCC
640	1599	-	TTTGAAGTTGGTACAGTCACTATGGA
641	1615	-	GCTCTCCAGAGACCATTGCCAAGGGGT
642	1614	+	TACCCCAGTGCAGTAGAACTTCAGC
643	1595	+	GCTCTTTTTGAGAATCGGCTGTGGGC
644	1597	-	TGTCAGACTATTAGATTTCACTCATGGAA
645	1594	+	TTACTTTCCAGTCTGTGGGGCTTCCCACCT
646	1598	+	TTCTGTAGCAACAGTTAAAACGACCCTGACC
647	1591	-	AGGCTTCAAGGGTACTAAGTGTTCA
648	1585	-	GCCAGAGTCTCGTTCGTTATCGGAATTA
649	1588	+	TTTGTCCGGATAGATGCCCAAGAGA
650	1585	+	GCTCGGAATCTGATTGTATGTGACTC
651	1583	+	TTGGGATAGAACACGATGGGATGATTT
652	1574	+	TATCCATGTAGAATAAATGAAGACCCT
653	1578	+	TCTGATTCAATCCCTAGCCTGGGAACCT
654	1574	+	TTAGAAAATCTGTACAATCTGACCT
655	1569	-	ACAGTCAGTCAAACGTGGTTGTGGGGGG
656	1560	+	TACACCATGCTCTGAAGGCCTCAGC
657	1561	+	TCTGAATGACTTTAGATACTCGCATC
658	1558	+	TCAGACTCTGAATTGAGACTTCTTGGCCCC
659	1559	+	TTCAAAGTCTGTGAGTCAGTGTCTCT
660	1558	-	GTCCTAGTGACTTCTGCTTCTTGCC
661	1565	+	TAGTAACAACTAGCTGAATCATAAGCCT
662	1555	+	TCTAGGCTGTAGGCTTGTAGCCCCTCT
663	1552	+	AAGGGGCAAACATTCAGAATTCAGGTG
664	1548	+	TCTGATTCAACCCTGAGCCTGGAAA
665	1554	-	CGGGTTGGCGAGTTTTCAGTCCAGA
666	1541	+	TCTCTTCCTCATACTTGTAGTCTTT
667	1544	+	TTTGCATCTACTAACCCCAAACTCT
668	1548	-	ATCCCCGAGTTCTTAGAGTTTATCCCAA
669	1540	+	TGCAATAAATCCTCAGCTCGTAATGATC
670	1537	-	ACAGCAGGACTATGTTCCAGATGAA
671	1533	-	AGGCACGAAGGTCAGATATCCAAACA
672	1522	+	TAGAGCACTGAATTGCAAGCCTGGGA
673	1526	+	TTTGTGGCACTTTAAAATTTGAACTGATT
674	1528	-	GATGCCATCTTGGACTTCCATAGCTAGAGA
675	1520	+	CTCTGTTCCATAGAACAAAGGCGCCT
676	1524	-	AGTCCCAGTCCTGGGCATATGTCCAGA
677	1521	+	TACGGCAGAAGTAAATCAGTAATACACACCT
678	1518	+	TGTTCCTCTGATCAAATCAACATGCATGT
679	1521	-	ATCTGTGTTCAAGGGTCCACTGTGA
680	1512	+	TTGGTGTTGGATCCCTGGCTGGCCT
681	1520	-	GGTTTGATACATATCCGACTTCTACAGGA
682	1516	-	GGGCCCAAGGCATCAGTCTCTTTTCACA
683	1511	+	TAACTGCTGCTTTAGATCTCTGGAACCC
684	1515	+	TACCAAAGCGTTTTGGATATGCACT
685	1511	+	TTCCAGTCTGTGGGGCTTCCCACCCAG
686	1511	+	TTTCAAGTCTCTGTTGCAGTTGCCT
687	1510	+	TAGTATATGTGAACTTGGAAGTCCT
688	1510	+	TCTATCCTAAAAGACTGGATATTGTTCCCT
689	1510	-	GGGCCAGGATTGTTCCTACATCTTA
690	1506	-	AGCATGGTCAGGTTCTAATAAGAGCA
691	1503	+	TTGCACTCCGGATGTGCTGACCCCT
692	1503	+	TAGTCATTTCGTTCCTCATGAACCT
693	1499	+	ACCCAATTGTTCTTACTCTGACTTAAT
694	1494	+	TCGGACGAGACTTAATGAAAACATT
695	1498	+	TGAGAAGTTGTCAGATACTCTGTGGTC
696	1490	+	TTGGGCTGATATTTCTAACCTTGGTACC
697	1486	+	TCTCTAAAGAACTGAAACCTTGGCATAG
698	1488	-	TCCTTCAAAGCGCTATTCTACGGTTA
699	1489	+	TAGGCTTGTAGCCCCTCTTGCTTCT
700	1487	+	TAGGCTTGTAGCCCCTCTTGCTTCTACCT
701	1485	+	TTCTGTGGAAACGTTCATTTGTGCT
702	1481	-	TACATGTGCACAGTACAATTCTACTCAG
703	1484	+	TCACTCGGAACACATTTTGGCTACC
704	1477	+	TAACTCTGTACCCTTTGAACAACAAAT
705	1480	+	TCCAAAAGAGATCTGAGTCCTGACCT
706	1470	+	TTTTTCCAAAGCAAAGCCGACTAGACATC
707	1472	+	TCATGAACAAACAAGTCAAAATACTT
708	1476	+	TAAGTCAGCATGGAATCACTAAGCCT
709	1469	-	AAGGCATAACAGCTACAACTCAAGCAGAA
710	1463	+	TGACTCAGAAGTGCTCGATAATGGTAGTT
711	1462	+	TTGAGTTTGACTATAGGCTGTATCCATCC
712	1461	+	TTATATCTGAATATATTATGTTTCT
713	1464	+	TGTTAAATCATGGTTGGCTGGGAGC
714	1459	+	TCTGAAAAAAAGGACAGAATGAACTTT
715	1458	+	CTGGTACTCTTGACACATGGATGGGA
716	1455	+	TACCAAATGATCAAACCCTAAGACTT
717	1446	+	TTCAAAGTCTGTGAGTCAGTGTCTC
718	1444	-	CCTGAAGTCCTTCAAAGCGCTATTCTA
719	1437	+	TTCATAGGAATCTGGGTCAAACCTG
720	1442	+	TAAAGAACTGAAACCTTGGCATAGGAT
721	1436	-	TCCCCGAGTTCTTAGAGTTTATCCCAA
722	1439	+	TTCATACTTGAACCCGAGCACCTGGGAAGT
723	1429	+	TGACAGACTAACAGAGCCGAAAACGT
724	1427	+	TTCCTGGTGATTGCTAGATGTGCTGTAGC
725	1423	-	CAGGATGCCAGCATGGTCAGGTTCTA
726	1422	-	GAGGCCAAGAGCTCAGGTTGTAGCAAGA
727	1420	-	GACCTTAAAAAAAGATATCCTACTCCAGAA
728	1418	+	TCAACAGGGATGGGCATATAATTGT
729	1419	+	TTGCCTGGTGAAGAGCATGAACCCT
730	1413	+	TCGGAAAAAAGGACACGATGACCTT
731	1411	-	GCCGAGTGATCCACCGCTAAGAGTCG
732	1407	+	TCACTGTTGAAGTGTGGTCTGGCAG
733	1416	+	TAAGACTTGGAAAATGGATTGTTAAAGCC
734	1406	+	TGACCAGAGAATTCTGAAGAATGGGA
735	1402	+	TCCAGCTGTGGCATTCATCTTTGCATCC
736	1406	+	TCAACGGAATTGACTCACCTCCACCCTGGTC
737	1399	+	TCACACGTAGGCCTACCAATTTTGAAATT
738	1393	+	TAGGGGTTGAGGACTAAATGACATTGGT
739	1394	+	TTCTGGAGTAGGATATCTTTTTTTAAG
740	1401	+	TTCAACCAAATGGACTGGAAACCTT
741	1392	-	GACAGCAGGACTATGTTCCAGATGAA
742	1388	+	TTGCTCTGGATTAGGCTTTGGCTTG
743	1400	+	TGACAGGAAAACAAACAGCTCCCAGGGCTT
744	1388	+	TGACTTTGAAGGCGTATCCACATGATG
745	1381	+	GGCGGAATGTTAGTGTTTGTAGAAGGC
746	1381	+	TGCCGTTTCACTTTTTTCCAGCCTTCTG
747	1377	-	TGTTTGAAGTTGGTACAGTCACTATGGA
748	1370	+	TTCCTTTGGAGACTTTGCTTTGCCCT
749	1369	+	TTGACCTGGAGCCAATTATGTAGAACT
750	1376	+	TTCTCTAGGCTGTAGGCTTGTAGCCCCTCT
751	1367	+	TACGGCCATACCACCCTGAACGCGCC
752	1366	-	AGTTAGCATGCCAGAGTCTCGTTCGTTAT
753	1368	+	TAGGCTCTGGTGCATTAGTTTGCCCT
754	1374	-	AGTCCATTAGAAACCTGACGTCCTA
755	1365	+	GTAACTTTATGAACTGAAGGACCCT
756	1366	-	CCTGAGTTCTTAGAGGATCTCCTGGGA
757	1361	+	TCTTGTTCTTGAACCTTACCTTGTGCC
758	1363	+	TTGCTAAAATTTTAGTGACATGGCTGTACC
759	1359	+	CTGGACCTGTCAACTACACTGACCACT
760	1357	+	TCCTAATTCTGAGAACCTGTAAAAATG
761	1357	+	CCACCTCTGAAACGGGGCTACCCGTT
762	1362	+	TTCACATGGAGACGGACATTTAAATACCT
763	1347	+	TAAGAGGAAAAGTACATATCGAGGGCT
764	1354	-	GGTACATGTGCACAGTACAATTCTACTCAG
765	1347	-	AGGTACAGCTTACACTCACTTCGGACA
766	1349	+	TTACCTGTGGTCAGCTATGGTCTGAATC
767	1342	-	ACGAGCCGAGTGATCCACCGCTAAGAGTC
768	1337	+	TTCTGGAGTAGGATATCTTTTTTTA
769	1335	+	TCTACGGCCATACCACCCTGAACGCGC
770	1336	+	TTCAAAGTCTGTGAGTCAGTGTCTCTT
771	1341	+	TTCCACCAGAGTTCACATGATTGTAAACC
772	1328	+	CCCAGGGGCACAAAACTGTAGATGT
773	1328	+	TAAGATTAGAGGCAGCTGTGTGCCT
774	1329	+	TTCGGATTCTGTGAGATCAATTCTAGCCT
775	1332	+	TACCACCCTGAACGCGCCCGATCTCA
776	1324	+	TAAAACCTGGACCTTGGCGTTCCCT
777	1327	+	TTTAGCAACATGGATGGACCTAGAA
778	1325	-	AGGTACAGCTTACACTCACTTCGGA
779	1324	+	TTGTTTTATGATAGGAATTGTGCCT
780	1320	+	TGACCAGAGAATTCTGAAGAATGGGAGA
781	1322	+	TTATGAAACAGACTCCATTCTAACACT
782	1308	-	AGTCCTGGGCATATGTCCAGACAAA
783	1307	-	AGCATGCCAGAGTCTCGTTCGTTATCGGA
784	1302	-	AGCCACAAGTGGACTCAGTCCTAAA
785	1297	+	TCCACAGGAGACAGGTGTAGACCCT
786	1298	+	TCATGGTCTATCCCAGGAGACTGGACAG
787	1303	+	GGACAGGATTGACAGATTGATAGCTC
788	1294	+	CCACACAGACTAGTAGATAAAATAGAGG
789	1292	-	TCCATTTAGAATGATGAGGCCCTACTGTA
790	1298	+	TTGACCCTGGGGCACTTGAAGGCTG
791	1288	-	TTGTAGAAGCAACGCCGAGTAGTTA
792	1286	+	TCTGAGCTCACCAATTTCACCTCCAT
793	1283	+	TCAAATGCTTTCACTGACATGTAGA
794	1284	+	TCTAAGGCTATGAAGAATTCTGAGACGT
795	1287	-	GGTGGCTAGAAATTTTCTACAGTAAACAA
796	1278	-	GACTGACGATAGTCAAGATGACTCAAGA
797	1276	+	AACCACAAATCCTGAAGAGCCTGAAG
798	1276	+	TTCCACTTGAGTTGTGTCTGCACTTG
799	1278	-	GATCTCTAGTCCTTAAGATTCTGTTCTC
800	1273	+	GCTCGGAATCTGATTGTATGTGACT
801	1272	+	TATACCTGAATCTAACACTTTGTAAATCCCT
802	1264	+	TATGCTGAAAACTCCATCTTGTCCT
803	1257	+	TACTGTTTTTTAGGACTGAGTGGCCACCT
804	1269	+	TTCCCTGTTCTTGTGGACTGAAGAGACT
805	1261	-	AGTCCCATTAGTTCAAGTTCATGCCAA
806	1257	+	TCTCTTCCTCATACTTGTAGTCTTTGG
807	1255	+	TCTAAAGAACTGAAACCTTGGCATAGGAT
808	1254	+	ACTCAAGAATATACTGCTGAACATGAACAG
809	1247	+	CCCAGGGGCACAAAACTGTAGATGTATT
810	1248	+	TTGGATCATCAAGTGCCTACTTCTTGA
811	1243	+	TTCAAAGTCTGTAGAGTCAGTACCTAT
812	1244	-	AAGTGCCACAGCCTCACGGATTAAGA
813	1241	+	TTTCTCTTACTGTAGACTTGGCTTC
814	1241	+	ATGACGAAGAGAAACTCACTGCCCACAGA
815	1240	-	GGATCAGTTCTTCCCTAGTCTCCAGA
816	1238	+	TCCGGACAAAGCTCTACTTAAAAGAAA
817	1229	+	TCAGACTCTGAATTGAGACTTCTTGGCCC
818	1235	+	TATGTTGACAACATCTGACCTTAGCCATT
819	1233	+	TTCAGATCTGAACCGAGTCGCTAAAATG
820	1227	-	GTCGATGATCAATGTGTCCTGCAATTCA
821	1229	-	AGGCTGTGGCATAGTTCTATAAATATTA
822	1227	+	TTCTTGCTGAGAGAAACCTTTCCTG
823	1225	+	TACAAATTGACTGAGATGTGCTGTT
824	1227	+	TTCCTATGGAGACTTTGCTTTACCCT
825	1223	+	TCCGGACAAAACTCTACTTAAAAGAAA
826	1222	+	TCCAGACAAAACTCTACTTAAAAGA
827	1222	+	TAATTCTCGGTTTCACATCTGTAGCC
828	1215	+	TAGAAAAGGCAAAAAGACTCACCTGAGA
829	1212	+	TGACTATCTTAACGCCTGTGACCCGTGC
830	1209	-	AGGGTTTCCAGTCCATTTCGGTGAA
831	1208	+	TCCATCAGTCTGATCTGCTCATCTATCTC
832	1207	-	AGGCTAGAACGTCACTACAGGATAA
833	1213	-	AATGAAAGCTTCTACATTTGAGACCAGGC
834	1201	+	TTGTACCTCTAAACGCACTGACTTGGGA
835	1201	+	ACTCAAAATCTCATGGACCAAGTGCGCC
836	1201	+	TCCGGAAGCTGAGATAAGTTAAAAT
837	1201	+	GCAAGAGAGATAGTTGTACTGAAAATT
838	1205	+	TAATAACTCAGGTAGTCAGTGTAGGAGC
839	1195	+	TTCCTGTGGAGTTTCTGCTTTGCCCT
840	1197	+	TCTGAAAAAAGGACAGACTGAACTTCTTT
841	1197	-	CTGAGTTCTTAGAGGATCTCCTGGGA
842	1194	+	TACTCTACTGTGTAGCATCTGAAACCT
843	1193	+	TCTGAATTGAGACTTCTTGGCCCCG
844	1194	+	TGCTGTCTCTTTGGAATAGAATTCCT
845	1197	-	AGGTCCCTACAGTCTCATTCACCTGGA
846	1183	+	TCCATGGTGCTGATTCTCTGGAGGCCCT
847	1182	+	TAACTCTGTACCCTTTGAACAACAAATCC
848	1183	+	TACTTTGATCTTATATGTGGCTAGAGCACT
849	1181	+	TTCTGCTGTATAGGAAAGTGACCCA
850	1179	+	TCGGATTGGACTCCTAGCTTGGAAA
851	1174	-	TATCAGATCTTTGATCATCATCACACAT
852	1171	+	TTTCCAGAAAGTTTGAATTCACTTGGCC
853	1173	+	TTCTCTAGGCTGTAGGCTTGTAGCC
854	1177	+	TTCTGGATAACTTGCGGTAACTTCTGCC
855	1170	+	TTGCTCTTTTTGAGAATCGGCTGTGGGC
856	1168	+	TTCCTTCACTGTGAAATGGATGCCT
857	1170	-	ACACAGTCTCATCATGACTTTGTTGAGT
858	1170	+	TTCATACTTGAACCCGAGCACCTGGGAA
859	1154	+	TACTGTAGACTTGGCTTCGTTACCT
860	1157	+	ATAGCTTCTATTACATCATGATTGGACT
861	1145	+	TGACCTCAACGGAATTGACTCACCT
862	1152	-	GGGTGGCTAGAAATTTTCTACAGTAAACAA
863	1148	-	AGGCTAGCGTTTGGAGGAAGTCCCT
864	1143	+	TTGATCTTTACATGGTGCTCTGGCCACT
865	1142	+	AGCAAGAGAGATAGTTGTACTGAAAAT
866	1139	-	TTTTCGCCCTCTCAACCCAGCTTTT
867	1138	+	CTGAGGTGTAGTTGCCCTGGATCCT
868	1137	-	CCTCAGAGAAAATGTCACAAGTCGTGGTA
869	1132	+	TTGGCCTAGAAGAAACTTGGGAGAA
870	1136	-	AGGTCCATAATCAAGAGTTCTGGGTA
871	1133	+	TTGGAAGAACTAAGGATGGCATTAGGCT
872	1129	-	GGGTGCCTGCAACAGTCACAGTCGTGA
873	1129	+	TACAAGTATATGGCGGACAAGCTCT
874	1130	+	TAGTGACTGGTCCTTTGTTCTTGGCATT
875	1124	+	TGTTCTTGATGGATGTAGACTCTGTC
876	1125	-	GGTTAAAGGCTATGACTCAGAGACTGGA
877	1120	+	TGAAGAGTATAGGGTGATTGGAGGCA
878	1123	+	TAGGCTGTAGGCTTGTAGCCCCTCTTGCT
879	1119	+	TTTCTGCAGAGCTCAGCAGTTCAGTGGTCT
880	1115	-	CAGGATGCCAGCATGGTCAGGTTCTAATA
881	1128	-	GCCCACACAGCTCAAATTCTAAGTCTA
882	1118	+	TACCATATGATATCACTTATAACTG
883	1114	-	ACGTGCTGTCATTTATTCTCTCCAATA
884	1111	+	CTGTCAGCCTGGATCCAATGAGCCT
885	1109	+	TCTCTGGATGCTCTCTGAAAAACCT
886	1104	+	TGACTCAGACTTTGAAAAACTTTTCTCT
887	1104	+	TTGGAATGTAACCCCCATGGATAAGGGGGGGA
888	1103	+	TATGAAGACTAAACGACAAAGACAGAGCC
889	1101	+	TACTACTTGGACTCGTTTGCTATGGAC
890	1104	-	GTCCCAGTCCTGGGCATATGTCCAGACAAA
891	1102	+	TTCTTCAAGACTGCAAAGAGAACATC
892	1095	+	CTTTCCAGAAAGTTTGAATTCACTTGGCCC
893	1099	-	TAGACTGACGATAGTCAAGATGACTCAAGA
894	1094	+	TAGAAACTCGAATAGACTTGGCCTG
895	1102	+	TGGGTGCTGGAACCTTCTCTCTGCCT
896	1093	+	TATGATGCATTCTGAGATTCCCTGCCT
897	1092	-	AGGCTAGAACGTCACTACAGGATAAA
898	1090	-	GGGTGCCTGCAACAGTCACAGTCGTGAGCA
899	1089	+	TTTCTGCAGAGCTCAGCAGTTCAGTGG
900	1089	-	AGGTACAGGCTGTCCTTCAAAGACA
901	1088	+	TTGTACTGGAGAAAGTTGAGTGACT
902	1087	-	AGGCAGTGTACTAGATTGAGTCCAGA
903	1086	+	TAGGCAAGAAATAGATTCATTAGGATAA
904	1085	+	CCCAGGGGCACAAAACTGTAGATGTATTT
905	1084	+	TCCACAGGAGGGAGAGTTCTGAGCCT
906	1085	+	TAGAGAATCTGACATCACCAGTGCTGG
907	1082	-	ACAGCCTCAGAAGATAAACCATGAACAA
908	1085	+	TAATGGTCTAAAGATAATGTCCTCTGGTC
909	1080	+	TAAACTGTAATAAGGACTGCTAGGGCC
910	1079	-	GCATGCCAGAGTCTCGTTCGTTATCG
911	1079	+	TAGTAGAAAAAATATGGCTGGAGTTGTA
912	1077	+	TAACTGCTGCTTTAGATCTCTGGAACC
913	1077	+	TAACCTTGGATGAGTAGCTTAACCT
914	1078	-	AGGCGTTCAGTCATAATCCCACAGATGG
915	1075	+	TCCACTTGAGATCTTTGGCTGCTTCCATA
916	1078	+	TAGGACTCTATGACCTTCCTCTTTAGCCG
917	1074	+	TTTAGCAACATGGATGGACTTAGAA
918	1073	+	TCACATGGAGACGGACATTTAAATACC
919	1074	-	TCTGGTTCAAAGTTCAGTGAAGGTGCTA
920	1073	+	TTCCTGTGGAGTCTCTGCTTTGCCCT
921	1073	+	TCTGAGCACATGCTTCCTGGGGAAA
922	1073	+	TTCTTCAAGAAAACCTCTACTTGGTCCTT
923	1066	+	TAGGGATGTAAACCTTTTAGGGACC
924	1066	-	GAAGCAGGTCGTCTACGAATGGTTTAG
925	1065	+	TAACTACTCGGCGTTGCTTCTACAGT
926	1065	+	TCTACGGCCATACCACCCTGAACGCGCCCG
927	1063	-	AGGCACTGCATTCTTTCCGACTTTTGGT
928	1060	-	ATCCTCAGTATTCTTCATCTCTTGCT
929	1060	+	TTCCACTTGAGTTGTGTCTGCACTT
930	1062	+	TCTGGGACATCTGCCTTAAGGCCACT
931	1059	-	TCCAAAATGGTAGCCATCCTCAGAGA
932	1058	+	TCGGATTGGACTCCTAGCTTGGAAACC
933	1058	-	AGGTGTTCAGTTTTGCTTTAGAGGG
934	1057	+	TAAGGCTATGAAGAATTCTGAGACGTGT
935	1057	-	GCTGGGGCATTTTCCCATAAGTCCTTAA
936	1052	+	AGAATTAGGATGTTGACAACTTTGGGG
937	1049	+	TTCCCGTGGAGACTTTGCTTTGCCCT
938	1048	-	AGTTAGCATGCCAGAGTCTCGTTCG
939	1049	-	TGGCAAAAGTCTTACAGATCCGATGGAA
940	1046	-	CAATTCAAGTAGAGCTTTGTCCGGA
941	1042	-	AGTTCTTAGATGTAGCCAGTCTCTA
942	1045	+	TACAAATTGACTGAGATGTGCTGTTGCTC
943	1042	+	CTGGAAATGAGAGAACATTGTTGGCAA
944	1040	+	TTCCTATGGAGACCTCGCTCTGCCC
945	1043	-	TGCCCAGGCATAGTTCACCATCTTTCG
946	1042	+	TTGGGATAGAACACGATGGGATGATT
947	1041	-	TGAGGAGAGGAATTCAGAACTTGAAGAT
948	1036	+	AGAAAAGAAAGGTTGGATAGGAAGT
949	1038	+	TAAGAATGGAACCTGCTGACAACTTGG
950	1037	+	TCTGGATAACTTGCGGTAACTTCTGCCT
951	1036	+	TCTTCCCCATTAGACTGTGTTGCCT
952	1034	+	TGATGTAGACAACAAGGACTGAAACCT
953	1031	-	AGCATGGTCAGGTTCTAATAAGAGCATA
954	1025	-	AGTCCATGAAGTCAAAGTAGCCAGT
955	1025	+	TGGCACATGATAGACAATGAGAAGAT
956	1025	-	CCAAGAGCTCAGGTTGTAGCAAGAAA
957	1023	+	TTGGCGAAGATGGATTCCAGAGCAAAAGT
958	1024	+	TTCATGATAAACCTTGGCTAGAGCTGCCCA
959	1022	-	AGGCTTCAAGGGTACTAAGTGTTCAA
960	1019	+	TTTCCATAGTGACTGTACCAACTTA
961	1021	+	TTCATAGGAATCTGGGTCAAACCTGACT
962	1018	+	TGCTAAGGATTGTAGAACTGAAAGGT
963	1010	+	TCCGGACAAAACTCGACTTAAAAGA
964	1013	+	TTGGAATGTAACCCCCATGGATAAGGGGG
965	1015	+	AAAGAAGACCCTGTTGAGCTTGACTC
966	1010	+	TTCCTATGGAGACTGTGCTCTGCCC
967	1017	-	GGGCCTTTGGGAGATAATTAGGTTTAGA
968	1011	+	TTGTAAGTTGGGAACCATTTGTAGTA
969	1010	-	AGGCCAAAGATCTATTTTTTTATAA
970	1008	+	TTCCTATGGAGCCTCTGCTTTGCCCT
971	1008	+	TCACAAAACACAGAGGACTCTGACATTTA
972	1007	+	TGACTTGAATCGTGTAACTCGGAGGA
973	1005	+	TTCCTGTGGAGCCTCTGCTTTGCCCT
974	1005	-	GGGGCCTTTGGGAGATAATTAGGTTTAGA
975	1008	+	TCTGTTTGCAAGGCTGTAAATCAGGAAGCCT
976	1002	-	AGTCGGATTCCCCTGGTCCGCACCAGTT
977	1003	+	TCTAAAGAACTGAAACCTTGGCATA
978	1003	+	ACAGGATTGACAGATTGATAGCTCTTT
979	1001	+	TCTTGATCTTTACATGGTGCTCTGGCCA
980	1002	-	GGTGCCAGAGACCATGAAGCCACAGAA
981	1000	+	TTGCTCTGGATTAGGCTTTGGCTTAAA
982	1001	+	TTCCTATGGAGACTTTGCTTTGCCTT
983	999	-	GAGCCGAGTGATCCACCGCTAAGAGT
984	997	+	TTCTTGCCCAGTTGGTAGACCCTGACC
985	1000	-	AAGTCTAGTTGATTTACAGTGTTGTGTCA
986	996	+	TTTGCCCAACATGTAGATGACTTCAGAA
987	995	+	TCCTGATCGATCCCAACTGTACTTGGAAT
988	993	+	TCCTGTATATTTTGAACTGGGTGGCT
989	993	-	AGAACAAGTTCTCTCTACACCTTGA
990	990	+	TAAGATTTCAAATGGCAAGAACCCT
991	991	-	GAGCTATCAATCTGTCAATCCTGTCCGT
992	988	+	TTTGATCACGGCTTCTAACAGTTCCT
993	984	+	TCTAAACCTCTTTACCTCCCAAGGCCCC
994	985	-	TCAGGATGCCAGCATGGTCAGGTTCTAATA
995	987	+	TGTGGCTCACAACATAACTACTCGGC
996	983	+	ATCAGGACATAGAACTAGGTAAAACCCC
997	985	+	TAGAGAGACAGTGGATCGAATGCTT
998	980	-	AGGTTAGAGACACGCTGACTGCAGA
999	978	+	AGCATGAAAGAATCCGAATGAACTG
1000	977	+	TATGAAGAATTCTGAGACGTGTAAGTGAA
1001	976	+	TTCCTGTGGAGACCTCACTCTGCCCT
1002	974	+	TAGACTAGAGAAGCTCAAATGGCTGAGCCT
1003	964	+	TTCACATGGAGACGGACATTTAAATAC
1004	965	+	TCCAAGGAAATCGTGAGGCTGGCTT
1005	969	+	TGTACAATGATCATCAAAATCCAATTGGTC
1006	962	+	TCCTATGGAGACTTTGCTTTGCCCT
1007	959	+	TTGGGATAGAACACGATGGGATGATTTG
1008	958	+	TACTCGGCGTTGCTTCTACAGTGGC
1009	958	+	TTCCTATGGAGTCTCTGTTTTGCCC
1010	966	+	TGATAAGAAACTTTTTATCTAGGCT
1011	956	+	TCTGAGAAAAGGACAGACTGAACTT
1012	951	+	TAGCCAAGGACGGTAGCAACCTAAA
1013	954	+	TGAAAATAACACAACGCTTAAGTCATCTGT
1014	957	+	TTCCTGATCGATCCCAACTGTACTT
1015	951	+	TAGGATGTTGACAACTTTGGGGGGTG
1016	952	+	CCAATCAGAAGGAAATGATCCTGCAGCCCT
1017	952	+	TAGTAAACAAGGCCTGTGGAGATATTACTC
1018	948	+	TAAGAACATGGCCTAGAATCTGAGC
1019	949	+	TTCTGAGGAGATGTTCATTTGTGCT
1020	945	+	TGTCTGTCAATCTTCGTAGTTCTTGA
1021	944	-	TCGATGATCAATGTGTCCTGCAATTC
1022	942	+	TTACCCAGGGGCACAAAACTGTAGATGTA
1023	947	-	AGGGTCAGGTCACCAGTGGTGTTAC
1024	940	-	TCGGGCGAAGGAGCGTTCTAGAATCA
1025	937	+	TGCCCCTTAGGACTTCTGTAAATCT
1026	939	+	TAAAACGAGAAGGATAAAGGTAGGAT
1027	938	+	TCAAATGCTTTCACTGACATGTAGAA
1028	933	+	CCAGAAAGTTTGAATTCACTTGGCCC
1029	932	+	TTGGGGAGCAAAATATCTCCCAGTCGAGAGT
1030	931	-	AGCTACTAGATGGTTCGATTAGTCT
1031	930	+	TATCTGTTAAACTCCTTATATTTTT
1032	929	-	CTGGTTCAAAGTTCAGTGAAGGTGCTA
1033	927	+	TACTGTTTTTTAGGACTGAGTGGCC
1034	929	+	TCTGATTCAACCCCTACCCTGGGAACT
1035	926	+	TGAACAAGAACTGGGATTCCAGTAAC
1036	925	+	TTTAGCAACATGGATGGACTTAGAAA
1037	926	-	GAAGTCAAAGTAGCCAGTCTGCATC
1038	925	+	TCTAGGCTGTAGGCTTGTAGCCCCTC
1039	920	+	GTCTACGGCCATACCACCCTGAACA
1040	923	+	TGACTCAGACTTTGAAAAACTTTTCTCTC
1041	924	-	AGGCTGTAACTATTGTCGGAGAAAA
1042	914	+	TGTGACTGTAACACTCGAGATATTTAATA
1043	918	-	AGGGGCCTTTGGGAGATAATTAGGTTTAGA
1044	913	-	AGGGCCCAAGGCATCAGTCTCTTTTCA
1045	912	+	TAAGAGGGACTCACGGATAAAAAAGCCT
1046	912	+	TTGGAATGTAACCCCCATGGATAAGGGGGG
1047	910	+	TAGCCTCTGGACTGCTCTTACACAGA
1048	916	+	TCATGGTCTATCCCAGGAGACTGGACA
1049	910	+	TCACAACATGCTGTTCAAGACACTTTGCCT
1050	909	-	ACTGTCTTTAGTCACTTATGATGGA
1051	905	+	TCTCTAGGCTGTAGGCTTGTAGCCCC
1052	906	+	TTGGAAGCAAGGTCAAGTGTAAGAT
1053	898	+	TAAAGAACTGAAACCTTGGCATAGGATA
1054	900	-	AGGGTAGTCAGTTCTAAAGAAGGTA
1055	897	+	TAGGCATAAAACTCCATCAGCACCA
1056	898	+	TTCTCTTACTGTAGACTTGGCTTCGTTA
1057	893	+	TAGTGACTCTGACCATGACACTGCT
1058	897	+	TCCATGTCTAGGACTCTATGACCTTCCT
1059	892	+	ATCAGGACATAGAACTAGGTAAAACC
1060	892	+	TCTAAAGAACTGAAACCTTGGCATAGGA
1061	890	-	TCCCATTAGTTCAAGTTCATGCCAA
1062	891	-	AGGCGCGTTCAGGGTGGTATGGCCGTAGA
1063	890	-	CCATTTAGAATGATGAGGCCCTACTGTA
1064	890	-	GCCAAGAGACTAGTTCCTTCATCAGATGC
1065	888	+	GATAGCTGGACCAGCACCATATTGTGC
1066	889	+	TGACTGAACCTAGAAGACGCTAAGTTGG
1067	884	+	TACGTTGGAGTTTGAACTGTGTGGGT
1068	886	+	TTAAGGTATCACTGAATTTTGGACT
1069	885	+	TACAAAGCAATTCCACCTGTCCAGACTC
1070	890	+	TAGGCTCTGATGTACTAGGCTCCCCGGA
1071	882	-	GGAGAGGAATTCAGAACTTGAAGAT
1072	883	+	TTGAATCAGAGCTGCAGCTGCCAGA
1073	881	+	TAGTTCTGTAGGGATCCTTATAACT
1074	881	+	TAATAGCAAGTCAAGGTAGCATGAACT
1075	880	+	TCAGTCTTGACTGTTGATGAACCCT
1076	879	+	TACGGCCATACCACCCTGAACGCGC
1077	879	+	TATTGTACTGGAGAAAGTTGAGTGACT
1078	878	+	TATGTAGAATGCTTGGCATAGGGCTT
1079	876	+	TCCTGAATTCCATTGAGCAAATGTGCTGCC
1080	878	-	GGGCCAAGAGCTCAGGTTGTAGCAAGAAA
1081	875	+	TCTGAGACGTGTAAGTGAAGATGCCT
1082	878	+	CCCCCCACTGCTAAATTTGACTGGCTT
1083	873	+	TGCTGTACAATGTCTCTAGACTTAGCCT
1084	872	+	TAGGCTGTAGGCTTGTAGCCCCTCTT
1085	876	-	AGACTAGAGTTTGGGGTTAGTAGATGCAAA
1086	868	-	AGTTTCGCATGTCCTCATCAAGTGTA
1087	872	+	TCTCAGCAGACTCTGAAAGGGAAGGC
1088	867	+	TCTGAAAAAAGGACACAATGAACTTCTTT
1089	867	+	TCAAATGCTTTCACTGACATGTAGAATCT
1090	866	-	TTCAGATGCAAGTTCCAAGTTCTAGGA
1091	865	-	AGTTAACAGTTCTCCCTTCTCATTTTA
1092	865	-	AGGCTCTACAAGTTTCTCCCCCAGGCA
1093	864	+	TGTTCGGGTAGAACACTGACATTAGTCCCT
1094	864	+	TTAGAAACTCGAATAGACTTGGCCT
1095	864	+	TCCACGAGGATGCAGGTTCTATCCC
1096	863	+	TCTAAACCCAATTGTTCTTACTCTGACTT
1097	863	+	TTGCTCTGGATTAGGCTTTGGCTGAA
1098	861	+	TTCCTATGGAGCCTCTGCTTTGCCT
1099	863	-	TGCCCAAATGAACCTCTCCACAGAA
1100	860	+	TAAGGCTATGAAGAATTCTGAGACG
1101	862	+	ATCTGTAAAACTACTCGGGAATGCGCATT
1102	856	+	TCCTCTAGAGGTGGTCATTTTGGAAA
1103	856	+	TCTGATTCGATCCCTAGCCTGGGAACT
1104	855	+	TCTCTAAAGAACTGAAACCTTGGCA
1105	859	-	GGGCCCAAGGCATCAGTCTCTTTTCACAGA
1106	853	+	TGCAAGCTTCTTGCTACTTGGGTCTG
1107	854	+	TAAGTGGAAACTGTAACCTAGGTAAGT
1108	851	-	CGGGCGAAGGAGCGTTCTAGAATCA
1109	851	-	GGTATCCAAGTCAGCTACATTCTGTTGCA
1110	848	+	TATGCTGTACAATGTCTCTAGACTT
1111	851	-	TCCTTCAAAGCGCTATTCTACGGTTAAA
1112	851	+	TTCCTATGGAGACTTAGCTTTGCCCT
1113	845	+	AGGGGCAAACATTCAGAATTCAGGT
1114	848	-	GGCCAAGAGCTCAGGTTGTAGCAAGA
1115	844	+	TTGTAAGTTGGGAACCATTTGTAGTAAA
1116	849	+	TTCTGGAGAAACACTTCTATTGGGCTG
1117	843	+	ATCAGGACATAGAACTAGGTAAAACCC
1118	842	+	TTCCTGTTGAATCCTGAAGACTTGCATCC
1119	844	-	GCTGGATCTTCCGGGTAACTTGCTGCAGA
1120	839	+	TAGCAAGGAAGTCACTGGTGCATACCCT
1121	841	-	GCTGAGGAGAGGAATTCAGAACTTGAAGAT
1122	842	-	CAGCCTGTGGGCATTTTTACCCCTTGT
1123	837	+	TATACATGTAAGGATAACCTGACCC
1124	838	+	AAGGGGCAAACATTCAGAATTCAGGTGAT
1125	836	+	TTCTCATGGAGACTTTGCTTTGCCC
1126	840	+	TTCCTAGAGAGGCTATCTGGCTAAT
1127	835	+	TATTCTCTAAAGAACTGAAACCTTGGCA
1128	832	+	TACCCAGGGGCACAAAACTGTAGATGT
1129	834	+	TCGAATCAGAGCTGTAGCCACCGGCCT
1130	834	-	AGGCGTTCAGTCATAATCCCACAGAT
1131	833	+	TGTGGACTTCCCAGATCTAGATGCCT
1132	831	+	TAACCTGAGGTGTTCAGGCAGGACT
1133	831	+	TAAAGAACTGAAACCTTGGCATAGG
1134	831	+	TATTCTCTAAAGAACTGAAACCTTGGCAT
1135	832	+	TTGTTAAATCATGGTTGGCTGGGAGC
1136	830	+	TCCCTTTTGAACTAAAGCTTGTCACTG
1137	830	+	TCTAATTGGAGCTGTAACTGCCAGCCT
1138	828	+	TCTCCAGCTGTGGCATTCATCTTTGCATC
1139	830	+	TCGTGTCATAATACTGATGCCTGAAGGCCT
1140	828	+	TCCATAGAACAAAGGCGCCTAGGCTT
1141	822	+	TCCATGTGTTGGAAACCCGTTCTCACTG
1142	822	+	TCTGACCATGACACTGCTCTTTAGGCTG
1143	824	+	TTTCAGAAGGAATATTGGAGCTTCAGCCT
1144	822	-	GGGCCAGGATTGTTCCTACATCTTAAAA
1145	819	+	TGCTGTCTCTTTGGAATAGAATTCCTT
1146	817	+	TAAAACGAGAAGGATAAAGGTAGGA
1147	815	+	CCATACCACCCTGAACGCGCCCGATC
1148	819	-	CACTCAGACATCCTCAAGCAGCTGATGAA
1149	815	+	TCCCATCGCCAGGACTTTATTGCTGCCCT
1150	814	+	TTCACCCAAATGGACTGGAAAACTT
1151	812	+	TGACTGAAAGTGAGACATGTGACTCTTGC
1152	816	-	TCGCGGGTTGGCGAGTTTTCAGTCCAGA
1153	811	+	TTACCCAGGGGCACAAAACTGTAGA
1154	814	-	AGCCAAGTTCAAAGTAAGTTCATTTA
1155	811	-	AGGGCCCAAGGCATCAGTCTCTTTTCACA
1156	806	+	TTCCTGTGGAGACTTTGCTTTGCCT
1157	807	+	TGAGATTTGTAGAAGTATACTTTGCCATA
1158	806	+	TATGAATGTAGGACCTAGTCAGGGT
1159	808	+	TACTCTTCACCCCAAACATGTACTT
1160	804	+	TGAAGAGTATAGGGTGATTGGAGGC
1161	805	-	TGATACATATCCGACTTCTACAGGA
1162	806	-	TTCAGATTTCCGAGTCTCAACAGCAAAT
1163	805	+	TCTGACTTAGAAATATCCAGCCCTTCTGGC
1164	800	+	TTGTACCTCTAAACGCACTGACTTGG
1165	804	-	GAAGCAGGTCGTCTACGAATGGTTTAGC
1166	802	+	CTAAGGCTATGAAGAATTCTGAGAC
1167	798	+	TACTGGAGAAAGTTGAGTGACTGGCA
1168	798	-	AACCGAAGTACAGAGCTACCACATGA
1169	796	+	TCCTGTCTGCTTTAAGGTCACTCTTGATC
1170	796	+	TGCTGCTTTAGATCTCTGGAACCCA
1171	796	+	TCTGCTTGGATGGAACTACCGTGGA
1172	795	+	GAGGTACTATGACTGGATTAGCCCT
1173	794	-	AGCGACGCTCAGACAGGCGTAGCCC
1174	798	+	TCACAAGTGACTGGATATAGTTCCCT
1175	794	+	TGGCAACTAGGACCAGACATCACCCT
1176	789	+	TACTTGTAGTCTTTGGGAGAGTCCT
1177	792	-	AGGTCAACAATCCCTCAGACGTCATTGAA
1178	792	-	TTCCTCTGGGCACATCATCTTAACAAAT
1179	789	-	AGCCTCAGAAGATAAACCATGAACA
1180	789	-	CTTCGGCCTTCAAAGTTCTCGTTTG
1181	789	+	TAAAAGGAGAAAGACTGGCAAGCCT
1182	789	+	TCCAGACAAAACTCTACTTAAAAGAA
1183	789	-	CGGGTCGCCACGTCTGATCTGAGGTCGCG
1184	789	-	CATGCCAAAGCAGACTTGTCCACTAA
1185	788	+	TTCAAAGTCTGTAGAGTCAGTACCTA
1186	787	+	AACTCTGATTCAACCCTGAGCCTGGCAA
1187	788	+	TCTACCTAAACTGACCCTCTGCCCT
1188	786	+	TTCCTATGGAGACTTAGCTTTGCCC
1189	785	-	GTCAGACTATTAGATTTCACTCATGGAA
1190	784	+	TTGGGTTCTGGTGAGAACCTTCTCACTG
1191	783	+	TTCAAAGTGGCCTGAGAAGAGGGGTCCT
1192	783	+	TGAACTGGATTTTCGGTTCTGGGCTC
1193	783	+	TACCATATGACATCACTTATAACTG
1194	780	+	TCTCACTGGTCAGAACTTAGATGGAGACC
1195	779	-	GGTGCCTGCAACAGTCACAGTCGTGAGCAA
1196	779	+	CCACCTCTGAAACGGGGCTACCCGTTC
1197	779	+	TTCCACTTGAGTTCTGTCTGCACTT
1198	779	+	TTTCTAGCTATGAGAAGATGTGAGAACT
1199	776	+	TTCCATGTCTAGGACTCTATGACCTTC
1200	776	+	TCCATGTCTAGGACTCTATGACCTTCCTCT
1201	779	+	TCCGATTCAACCTCTACCCTGGGAA
1202	775	-	ATCCTCAGGCTACAGTTTCAAAAATTA
1203	775	+	TCCAGGGCAGGTAAGATGAGCACCT
1204	773	+	TGGCAAAGCAGTGGATGAGGAACATT
1205	774	-	ACCAAAATAATTCTTCATCCAGGGA
1206	773	+	ATGGGAATCAGATCGCTAACAGGACT
1207	772	+	ACTGACTCCTAGATCAGATGAACCT
1208	772	-	TCAATTCAAGTAGAGCTTTGTCCGGA
1209	771	+	TCTGAATGACTTTAGATACTCGCAT
1210	769	+	ACCCTGAACGCGCCCGATCTCGTCT
1211	770	-	AGGCATAACAGCTACAACTCAAGCAGA
1212	769	-	GCTGGGGCATTTTCCCATAAGTCCTTA
1213	766	+	TAGGAGATGAGATGTGATAGAAAATG
1214	767	+	TTGATGTAGACAACAAGGACTGAAACCT
1215	769	-	AGGGTTAGGGCCTACTGTAACCTGAGCCTA
1216	765	-	CATAACAGCTACAACTCAAGCAGAA
1217	768	+	TCCGGACAAAACTCTACTTAAAAAA
1218	765	+	TCCTGATCGATCCCAACTGTACTTG
1219	762	+	TTCCTATGGAGTCTCTGCTTTGCCC
1220	762	+	CCTAGGTTTAGAACCAAATTGAACT
1221	761	+	TTTGCCCCGAGACTGAGTCTGACCT
1222	760	+	TTCTGTAGCAACAGTTAAAACGACCCTGATC
1223	765	-	ATGCTCGCCCCACAGAAACATCAGA
1224	760	+	TTTCGTGAGAGGTGAGCCTGAGCCC
1225	759	+	ACCCAATTGTTCTTACTCTGACTTAATGCT
1226	758	+	CCCTGCTGGAACTTCAATAGCAAATGCACC
1227	759	+	TTGCTCTGGATTAGGCTTTGGCTGAAGG
1228	759	-	AGGCTCAAGTAACACTCCATAAAAGATGAA
1229	758	+	TTCAAACTGTAAAGGACCCGAGGCCCAAGC
1230	757	+	ACCACCCTGAACGCGCCCGATCTCGT
1231	758	+	TTGTGTCTGTTGAGCTCATCCAAATGGGA
1232	754	+	ATGGGATGTTTGCGTAGATAAGGCA
1233	757	+	TCATGATAAACCTTGGCTAGAGCTGCCC
1234	753	+	CTGGAAATGAGAGAACATTGTTGGCAAC
1235	758	+	TACAGAGAAATGGTAGAAAGGAACTT
1236	752	+	TTCTAAGTACTGGAGCCTGCAGGCT
1237	753	-	AAGTCCTTCAAAGCGCTATTCTACGGTTA
1238	752	+	TAGAAGATACATGAAGAATTTAAAAGGCA
1239	751	-	GCCAAGAGCTCAGGTTGTAGCAAGAA
1240	750	+	TGGCACATGATAGACAATGAGAAGATAAG
1241	749	+	TTCAGTAGGAGCCAATCTCTAGGGCAGGA
1242	751	+	AAGGACAGATACTCATGAATGGAGTC
1243	749	+	CAGATACTCTGTGGTCAGGTGCCCCT
1244	748	-	AGCTACTAGATGGTTCGATTAGTCTTT
1245	747	+	TACTCTGAATCACTCTAGACCACCTTGCCC
1246	748	-	GCCCGATATGAGTTCACAGCTAGCAA
1247	745	-	AGGCCTCAGGTTGTACCGAACAGAG
1248	745	+	TACTAGAATTGCTGTGACTAAGAGC
1249	746	-	TCAGGTGACCGACGTCTAGTAGGAATAGAA
1250	744	-	GAGTCCATGAAGTCAAAGTAGCCAGT
1251	742	-	TTAGCATGCCAGAGTCTCGTTCGTTAT
1252	742	-	CTTCGGCCTTCAAAGTTCTCGTTTGA
1253	743	+	TCAGATATAAAGATGTCTCATATATGAGCCT
1254	743	-	AGGCATGCACAGATGTCACTTTTAGCAGA
1255	742	-	AGGCTCAAGTAACACTCCATAAAAGA
1256	739	-	CCACTTCGGCCTTCAAAGTTCTCGT
1257	738	-	AGAACCGAAGTACAGAGCTACCACATGA
1258	742	-	TCCCAGGTCATTCACTCAGTCATGA
1259	737	+	TTTAGGCTGTGGCCTGTTCTTACCC
1260	737	-	AGCGGCGCCGGGGAGTGGGTCTTCCG
1261	738	+	TAGCTTCTATTACATCATGATTGGACTGA
1262	739	+	TGTAAAGGCAGAGAACCATAACCCAGA
1263	733	+	TTGGTGACCAATGTTAATTGAACTT
1264	733	-	AGGCATAACAGCTACAACTCAAGCAGAAA
1265	732	+	TCAAGGCTGCAAAGAACAGAAAGCTT
1266	736	-	TTAGCCAAAGCCTAATCCAGAGCAA
1267	732	-	AGGCATAACAGCTACAACTCAAGCA
1268	732	+	TCTGAGGCTTGGTACTTTCTGCCACT
1269	732	+	TGCAAGGAAGAACAACAAAGCCAGAATTT
1270	731	-	GGCCGACATCGCCGCTGACCCCGTGCG
1271	726	+	TAAACTTGTACCTCTAAACGCACTGACTT
1272	731	-	CACGTGCTGTCATTTATTCTCTCCAATA
1273	731	+	TCACAAAACACAGAGGACTCTGACATTTT
1274	724	+	TCACACCTTGATCTCCATGACTGAAAGT
1275	724	-	ATTCTCGCAGCTAGCTGCGTTCTTCATCG
1276	724	-	GAGTCAGGCCTTATATTTTGGAGTA
1277	724	+	TCCATGGTGCTGATTCTCTGGAGGCCC
1278	725	+	CCACTCTTGATCTTTCTACTCTGTATTT
1279	718	+	TTGCTCTGGATTAGGCTTTGGCTTAA
1280	721	+	TTCCTATGGAGACCTTGCTTTGCCCT
1281	716	+	TTCCATGTCTAGGACTCTATGACCTT
1282	716	+	TAGCAATAAGTGTACTTGGAACCACCCA
1283	718	+	TTCCTTGAAAAAGACACATGCACTG
1284	716	+	TCCAAGTCCATGATTTTCTTTTCTG
1285	714	+	TAAAACGAGAAGGATAAAGGTAGGATTAT
1286	712	-	AGCAGGTCGTCTACGAATGGTTTAG
1287	712	+	TACCAACTTGAGGAATCTCTGAAAT
1288	713	-	GTTTGCAGATTAACTACTACAGACCAGA
1289	713	+	TTTAACGTCGAAGTAACTAGCATAACTGTT
1290	707	+	TTCAACAAAATAGACTGGAAACTAT
1291	706	+	TTCCTATTGAGACTTTGCTTTGCCC
1292	710	-	GGGTGCCTGCAACAGTCACAGTCGTGAG
1293	706	+	TCTAGGCTGGAGGCATTACATGACA
1294	705	+	TTCCTATGGAGACCTCACTCTACCCT
1295	702	+	TAGGATCTTGGACACAGGCAAAAACAGGC
1296	703	+	TCCCAGAAGCAAATTCATGTAGAGCAGTT
1297	699	+	TTGGCGAAGATGGATTCCAGAGCAA
1298	701	-	TTTGGGAAGCCCCACAGACTGGAAAGTAA
1299	701	-	GGAGCCAAAGTCAGCCTTTCAAGTTACTA
1300	700	+	TTGGCTGCATGATCTCTTAATGTCT
1301	697	+	TGGGAACGAATCTGACTATTCATGAGGAC
1302	697	+	TTCTTCGGCAGCACTCAAACACTTG
1303	696	-	ATGCCAGCATGGTCAGGTTCTAATAA
1304	696	+	TAAGAGGGACTCACGGATAAAAAAGCC
1305	696	-	ACTATACCTAATCTCCTGGGATGGA
1306	694	-	TCGATGATCAATGTGTCCTGCAATT
1307	695	+	TTCAGGCTGATTAGGACGTGGGACCC
1308	694	-	GGTCAGGATGCCAGCATGGTCAGGTTCTA
1309	693	+	TACGGCAGAAGTAAATCAGTAATACACAC
1310	694	+	TTGGCTGTAGAGCCAGAGCTTGGGC
1311	691	+	TCTACGGCCATACCACCCTGAACGCA
1312	690	-	TGAGCAGAGCACGGAGGTCAAACATTA
1313	691	-	AGAGTTCTAGCACTTAAACAATATGGGTA
1314	693	+	TCCTGGGCTAGGAACTGCAATTGCA
1315	690	-	CCTCCCGAGTCCATGAAGTCAAAGTA
1316	690	-	GCTCCACTTGTGACTTGTTTGTTCATGA
1317	690	-	AGCTATCAATCTGTCAATCCTGTCCGT
1318	689	+	TTCAAAGTCATCCTGCCTGAGCTGCCC
1319	689	+	CCCTAGACTGCAGTAGATATTAATCTCCCT
1320	688	+	TAACTCTGTACCCTTTGAACAACAA
1321	689	-	GCCCACAGGGTGAGGTTAAAGTTTCTAGAA
1322	687	+	TCTTACTGTAGACTTGGCTTCGTTA
1323	688	-	AGGGGTCCAACTTTATCAAAAGGAA
1324	688	-	AGGCCAGGTTTCTTCAAGAATAAGATGAA
1325	687	+	TCCATAGAACAAAGGCGCCTAGGCTTT
1326	685	+	TTAGAACTACGTAATTTTATAACCT
1327	686	+	CATACCACCCTGAACGCGCCCGATC
1328	685	+	TGCCTGTGTCGTAGTCTCTAGCCCT
1329	685	+	TTCCTGGAACAGAGCTTTTCTTGGCCC
1330	685	+	TACTGGAGAAAGTTGAGTGACTGGC
1331	684	+	TAGATAAGGCAAGAATTCCAAGAGAA
1332	684	+	GCGGAATGTTAGTGTTTGTAGAAGGCT
1333	684	+	TGCCGTTTCACTTTTTTCCAGCCTT
1334	683	+	TGAACTAGATCTCCAGCTGTGGCATTCAT
1335	683	+	TCCAGTCTGTGGGGCTTCCCACCCAGGA
1336	683	-	CATGCCAGAGTCTCGTTCGTTATCGGA
1337	682	+	TATCTCAGTCTTGACTAGAACACTTTGACT
1338	681	+	AGGGGCAAACATTCAGAATTCAGGTGATC
1339	680	+	TTTGCCCAACATGTAGATGACTTCAGAAA
1340	679	+	TATGAAGACTAAACGACAAAGACAGAGCCA
1341	679	+	CACTTTCCAGAGAAAGTCTAGCTGTGTT
1342	680	-	TGCTTAGTCCCAGCAGTGACCAATCA
1343	679	+	TTCCTATGGAGACGTTGCTCTGCCCT
1344	678	+	TAACGTCGAAGTAACTAGCATAACT
1345	677	+	TTCCTATGGAGACTTCGCTCTGCCCT
1346	677	+	TCCAGTCTGTGGGGCTTCCCACCTG
1347	676	+	TTCTCTTACTGTAGACTTGGCTTCGTTACC
1348	677	+	TACTAGAATTGCTGTGACTAAGAGCT
1349	677	+	TTAAGAATTTTGCTAAGTCTACTCTGCCT
1350	675	+	TACTAGAATTGCTGTGACTAAGAGCTCTC
1351	675	+	GCGGAATGTTAGTGTTTGTAGAAGGCTCT
1352	675	+	TTCCATGGTGCTGATTCTCTGGAGGCCCTT
1353	676	-	TGGTCTTCAACTCTATCCAGGCCAA
1354	673	-	CATGCCAGAGTCTCGTTCGTTATCG
1355	673	+	TGGCCATCATGCACTGTAGGAGGGC
1356	672	-	GATGCTGGAGGCAACAATCTTGGGA
1357	671	+	TAAAGTCTATCAACTCTGCCGCCCT
1358	671	+	TTCTGTGGAAAGATTCATTTGTGCCA
1359	672	-	CACGTGCTGTCATTTATTCTCTCCAA
1360	672	+	TCAACATACAGGATTGGTCAGGTGTAGCT
1361	670	+	TAGGGAAAGAAGAAACTACTGCAGGAGA
1362	669	-	GTTAGCATGCCAGAGTCTCGTTCGTT
1363	668	+	TCTAAACTGTAATAAGGACTGCTAGGGCC
1364	668	+	TTCTGTGGAAAGATTCCTTTGTGCCA
1365	665	-	GATGATCAATGTGTCCTGCAATTCA
1366	663	+	TTCCTATGGAGACCTTGCTCTGCCC
1367	663	+	TCGAATCAGAGCTGTAGCGCCAGCCT
1368	664	+	TATTACATCATGATTGGACTGAATGCTCT
1369	662	+	ATCTGAAAAAAGGACAGAATGAACTT
1370	659	+	TATTGTGGTTCTAACAAACTTTGTGCCT
1371	661	+	TTCATTTAGGATATTAATACTCAACTACT
1372	661	-	GGGCCAGGATTTCAGAGTATGTGCA
1373	658	+	TACAGCAGATTGAGGCACTGGAGCTT
1374	657	+	TATACCTGAATCTAACACTTTGTAAATCC
1375	657	-	AGGCAATTTTCAGCATTGTTCTGCACAA
1376	655	-	CAGACATCCTCAAGCAGCTGATGAA
1377	655	+	TATGTAGAATGCTTGGCATAGGGCT
1378	656	+	TCACTCGGAACACATTTTGGCTACCC
1379	655	+	TTGGGATAGACTATGATGAAAGATA
1380	656	-	TCTCTCCAGATTTCAGGGCAGTTTTA
1381	654	+	ACGTGTCTAGTGACTCTGACCATGACA
1382	652	+	TCAGAACCACAAATCCTGAAGAGCCT
1383	654	+	TTTGTAGGATGTTGAATAGCATTTGCCT
1384	652	+	TCTTCGGCAGCACTCAAACACTTGA
1385	651	+	TTCAAAGTCTGTAGAGTCAGTACCTATTC
1386	650	+	TTTGACTTCTGTCTGATTCGGGCTCCC
1387	649	-	AGGTGACCGACGTCTAGTAGGAATAGAA
1388	649	+	TCTCTAAAGAACTGAAACCTTGGCAT
1389	648	+	TTGAATCCAAGGAAATCGTGAGGCT
1390	647	+	TCAAGGCTGCAAAGAACAGAAAGCT
1391	647	-	ACTGGTTCACAGAGAGCCACCTACAGGA
1392	652	-	AGGCTAAGCTTTAAGCATCATCAGA
1393	647	-	AGGCTGGGATTAGAAGGACTGGAGCTCAA
1394	647	+	TTCTAAGACTTATATATTACTGGCT
1395	646	+	TTCTCTGTGTGGCCTGAACAGAGAA
1396	646	+	TTCCTGTGGAGCCTCTGCTGTGCCCT
1397	643	+	TCTGAAAAAAGGACAGAATGAACTTA
1398	642	+	TTGGAATGTAACCCCCATGGATAAGGGG
1399	645	+	TCTAGGCAGGTGGCCTCAGGCTTGACCCT
1400	643	+	TTCCTGTGGAGACCTCGCTCTGCCCT
1401	642	+	TCTTCTTCATCTCCGTGTCCTACGTGT
1402	642	-	AGCATGCCAGAGTCTCGTTCGTTATC
1403	641	+	TCTGAAAAAAGGACAGATGGAACTT
1404	642	+	TCCTTGGCTGTAGAGCCAGAGCTTGGGC
1405	641	+	TTAACGTCGAAGTAACTAGCATAACTGTT
1406	641	+	TGACTTTGAAGGCGTATCCACATGATGTA
1407	640	+	TTTAGCAACATGGATGCACCTAGAAA
1408	639	+	GTTGCTCTTTTTGAGAATCGGCTGTGGGC
1409	639	-	AGGCCTCAGGGAATATACTCATACATAGA
1410	638	+	TGACCAGAGAATTCTGAAGAATGGGAGAA
1411	638	+	TCTGATTCAACCCCTACCCTGGGAAC
1412	638	-	GGGCAGGTGTTCAGTTTTGCTTTAGAGGG
1413	637	+	ACTAGAAGAAGAAACCAAGTAACTG
1414	637	-	TCCCAGGTCATTCACTCAGTCATGAA
1415	635	-	TCAAGCCAAAGCCTAATCCAGAGCAA
1416	636	-	AAATTAAGAGTGTGGACAGGTCTTCAAGA
1417	635	+	TTCTGTGGAAATGTTCATTTGTGCT
1418	634	+	TAAGGCTGGATAGAATCATCTAGAGA
1419	635	+	TGCAGGATTAGTCACTTTGGGGAGA
1420	632	+	TCTGAGTACATCCAGGCAGAGAGGCCGA
1421	632	+	TGCAGAGACAGTAGGATACTGAACAGCCT
1422	634	+	TCTTTATCTCTTCCTCATACTTGTAGTCT
1423	630	+	TTCTGGAGTAGGATATCTTTTTTTT
1424	627	+	TCAGATATAGGGTGTCTTATACTTG
1425	627	+	TAGAATTGCTGTGACTAAGAGCTCTCATG
1426	627	+	TGCATTCACAAGCAGACAGTCCTAGC
1427	627	+	TCTTACTGTAGACTTGGCTTCGTTACCT
1428	625	-	AGCGACGCTCAGACAGGCGTAGCCCCGG
1429	625	+	TGAGAACCAAAAACTGAGACTAAGCTGACC
1430	625	+	TCATGTAATATGTACGATTCTCCATCACT
1431	623	+	CCACCTCTGAAACGGGGCTACCCGTTCA
1432	624	+	TAAACCTTAAGTATGTCTGCACTCA
1433	624	+	TGGGAAAACAGGGGTGAACATAGCTT
1434	622	-	ACCGAAGTACAGAGCTACCACATGA
1435	622	+	TAAGACTTGGAAAATGGATTGTTAAAGCCT
1436	621	+	AATGAGTCAGTGGTGTAGACACACT
1437	629	+	TGCTAATTCACGCGGAAACTCGGAGCCT
1438	621	-	GCCTCCCGAGTCCATGAAGTCAAAGTA
1439	621	+	CTATTCTCTAAAGAACTGAAACCTTGGCA
1440	617	+	TTGTTTACTATAGGAAATGTGCCTTCCCCC
1441	620	+	TCAAACTTCTCTTTACTCTTGGCTAC
1442	616	+	TTCCAAAGGAACTGATGTTGATTGTT
1443	617	+	TACTTTCCAGTCTGTGGGGCTTCCCACCT
1444	617	+	ATCTGTAAAACTACTCGGGAATGCGCAT
1445	616	+	TGCGATGCAGAGATCGTTCAGTTTGTGC
1446	614	+	TGTAAAGCCAGAATGTCTAATGTAACAGC
1447	616	+	CCACTCTTGATCTTTCTACTCTGTATT
1448	614	-	AGTTTGGTTCTAGGATAGTCAGGGTATA
1449	614	-	AGCTACTAGATGGTTCGATTAGTCTT
1450	613	-	TCATGCCAAAGCAGACTTGTCCACTAA
1451	613	+	TATTCTTAGATGCTGTAGATGACTTGTGC
1452	612	+	ACGAGAAGGATAAAGGTAGGATTATG
1453	612	+	TTCTTCAAGAAAACCTCTACTTGGTC
1454	613	+	TAACCTTGGACATAGAGCTAAACTGGCCCT
1455	613	+	TACACTGTGACGCGGGCAACCAGCCTC
1456	613	+	TTCCCATGTAGAAGAAACAGAAAGA
1457	610	+	TTCTTGCCCAGTTGGTAGACCCTGAC
[truncated: 87,855 more rows]
