# Supplementary material for: Identification and characterization of L1-specific endo-siRNAs essential for early embryonic development in pig
Source: Oncotarget. 2017 Feb 19;8(14):23167–76. doi: 10.18632/oncotarget.15517 (PMC5410294; doi:10.18632/oncotarget.15517)
Supplement: Supplementary file 3 [file oncotarget-08-23167-s003.xlsx]

## Sheet: Oocyte
symbol	reads	sequence
ssc-miR-10b	1269837	TACCCTGTAGAACCGAATTTGT
ssc-miR-182	655228	TTTGGCAATGGTAGAACTCACACT
ssc-miR-148a-3p	104761	TCAGTGCACTACAGAACTTTGT
ssc-miR-205	30565	TCCTTCATTCCACCGGAGTCTG
ssc-let-7f	24762	TGAGGTAGTAGATTGTATAGTT
ssc-miR-92a	11835	TATTGCACTTGTCCCGGCCTGT
ssc-let-7a	13995	TGAGGTAGTAGGTTGTATAGTT
ssc-miR-664-5p	9021	CAGGCTAGGAGAAGTGATTGGAT
ssc-miR-128	11345	TCACAGTGAACCGGTCTCTTT
ssc-miR-30d	5727	TGTAAACATCCCCGACTGGAAGCT
ssc-miR-191	4598	CAACGGAATCCCAAAAGCAGCTG
ssc-miR-423-5p	7656	TGAGGGGCAGAGAGCGAGACTTT
ssc-miR-27b-3p	4640	TTCACAGTGGCTAAGTTCTG
ssc-miR-26a	3743	TTCAAGTAATCCAGGATAGGCT
ssc-miR-30a-3p	3645	CTTTCAGTCGGATGTTTGCAGC
ssc-miR-16	3721	TAGCAGCACGTAAATATTGGCG
ssc-miR-100	5448	AACCCGTAGATCCGAACTTGT
ssc-miR-151-3p	2716	CTAGACTGAAGCTCCTTGAGGA
ssc-miR-148a-5p	1897	AAAGTTCTGAGACACTCCGACT
ssc-miR-21	1862	TAGCTTATCAGACTGATGTTGA
ssc-miR-92b-3p	2903	TATTGCACTCGTCCCGGCCTCC
ssc-miR-31	1652	AGGCAAGATGCTGGCATAGCTG
ssc-miR-30a-5p	2204	TGTAAACATCCTCGACTGGA
ssc-miR-151-5p	1346	TCGAGGAGCTCACAGTCTAGT
ssc-miR-181a	2132	AACATTCAACGCTGTCGGTGAGT
ssc-miR-28-3p	1061	CACTAGATTGTGAGCTCCTGGA
ssc-miR-183	2962	TATGGCACTGGTAGAATTCACT
ssc-miR-99b	1684	CACCCGTAGAACCGACCTTGCG
ssc-miR-103	1172	AGCAGCATTGTACAGGGCTATGA
ssc-miR-125b	1681	TCCCTGAGACCCTAACTTGT
ssc-miR-107	1093	AGCAGCATTGTACAGGGCTAT
ssc-miR-423-3p	811	AGCTCGGTCTGAGGCCCCTCAGT
ssc-miR-320	1799	AAAAGCTGGGTTGAGAGGGCGAA
ssc-miR-146a-5p	865	TGAGAACTGAATTCCATGGGTT
ssc-miR-143-3p	1274	TGAGATGAAGCACTGTAGCTC
ssc-miR-140-3p	758	ACCACAGGGTAGAACCACGGAC
ssc-miR-486	813	TCCTGTACTGAGCTGCCCCGAG
ssc-miR-10a-5p	976	TACCCTGTAGATCCGAATTTGT
ssc-miR-371-5p	930	ACTCAAACTGTGGGGGCACT
ssc-miR-192	474	CTGACCTATGAATTGACAGCC
ssc-miR-222	415	AGCTACATCTGGCTACTGGGTCTC
ssc-let-7e	623	TGAGGTAGGAGGTTGTATAGTT
ssc-miR-30e-3p	414	CTTTCAGTCGGATGTTTACAGC
ssc-let-7c	572	TGAGGTAGTAGGTTGTATGGTT
ssc-let-7g	438	TGAGGTAGTAGTTTGTACAGTT
ssc-miR-204	298	TTCCCTTTGTCATCCTATGCCT
ssc-miR-101	448	TACAGTACTGTGATAACTGAA
ssc-miR-98	320	TGAGGTAGTAAGTTGTATTGTT
ssc-miR-186	641	CAAAGAATTCTCCTTTTGGGCT
ssc-miR-184	228	TGGACGGAGAACTGATAAGGGT
ssc-miR-361-5p	219	TTATCAGAATCTCCAGGGGTAC
ssc-miR-125a	377	TCCCTGAGACCCTTTAACCTGT
ssc-miR-34c	247	AGGCAGTGTAGTTAGCTGATTGC
ssc-miR-9-2	201	TCTTTGGTTATCTAGCTGTATGA
ssc-miR-744	211	TGCGGGGCTAGGGCTAACAGC
ssc-miR-30b-5p	200	TGTAAACATCCTACACTCAGCT
ssc-miR-335	368	TCAAGAGCAATAACGAAAAATG
ssc-miR-340	245	TTATAAAGCAATGAGACTGATT
ssc-miR-378	185	ACTGGACTTGGAGTCAGAAGGC
ssc-miR-296-3p	170	AGGGTTGGGCGGAGGCTTTCC
ssc-miR-30e-5p	182	TGTAAACATCCTTGACTGGAAGCT
ssc-miR-17-5p	166	CAAAGTGCTTACAGTGCAGGTAG
ssc-miR-338	215	TCCAGCATCAGTGATTTTGTT
ssc-miR-7142-3p	141	TTTGTTGGCTCCTCTGAAGTGA
ssc-miR-129a-3p	178	AAGCCCTTACCCCAAAAAGC
ssc-let-7d-5p	169	AGAGGTAGTAGGTTGCATAGTT
ssc-miR-138	116	AGCTGGTGTTGTGAATCAGGC
ssc-miR-19b	114	TGTGCAAATCCATGCAAAACTG
ssc-miR-664-3p	186	TATTCATTTATCTCCCAGCCTACA
ssc-miR-532-5p	155	CATGCCTTGAGTGTAGGACCGT
ssc-miR-96-5p	228	TTTGGCACTAGCACATTTTTGC
ssc-miR-99a	157	AACCCGTAGATCCGATCTTGT
ssc-miR-199a-3p	84	ACAGTAGTCTGCACATTGGTT
ssc-miR-6782-3p	96	TGACCTCTGGTCTCCCGCCCTG
ssc-miR-199b-3p	79	TACAGTAGTCTGCACATTGGTT
ssc-miR-181c	103	AACATTCAACCTGTCGGTGAGT
ssc-miR-181b	188	AACATTCATTGCTGTCGGTGGGT
ssc-miR-127	73	TCGGATCCGTCTGAGCTTGGCT
ssc-miR-1839-5p	108	AAGGTAGATAGAACAGGTCT
ssc-miR-30c-5p	52	TGTAAACATCCTACACTCTCAGC
ssc-miR-195	49	TAGCAGCACAGAAATATTGGC
ssc-miR-202-3p	54	AGAGGTGTAGGCATGGGAA
ssc-miR-23b	46	ATCACATTGCCAGGGATTACC
ssc-miR-497	43	CAGCAGCACACTGTGGTTTGT
ssc-let-7i	67	TGAGGTAGTAGTTTGTGC
ssc-miR-339	36	TCCCTGTCCTCCAGGAGCTC
ssc-miR-132	46	TAACAGTCTACAGCCATGGTCG
ssc-miR-7134-3p	35	ATGCGGAACCTGCGGATACGG
ssc-miR-9-1	37	TCTTTGGTTATCTAGCTGTAT
ssc-miR-27b-5p	29	AGAGCTTAGCTGATTGGTGAAC
ssc-miR-676-3p	27	CCGTCCTAAGGTTGTTGAGTT
ssc-miR-202-5p	31	TTCCTATGCATATACTTCTT
ssc-miR-374a-3p	24	CTTATCAGGTTGTATTGTAATT
ssc-miR-1468	36	CTCCGTTTGCCTGTTTTGCTGA
ssc-miR-149	22	TCTGGCTCCGTGTCTTCACTCCC
ssc-miR-148b-3p	22	TCAGTGCATCACAGAACTTTGT
ssc-miR-499-5p	33	TTAAGACTTGCAGTGATGTT
ssc-miR-425-5p	21	AATGACACGATCACTCCCGTTG
ssc-miR-130a	23	CAGTGCAATGTTAAAAGGGC
ssc-miR-212	19	ACCTTGGCTCTAGACTGCTTACT
ssc-miR-450b-5p	18	TTTTGCAATATGTTCCTGAAT
ssc-miR-221-3p	31	AGCTACATTGTCTGCTGGGT
ssc-miR-489	17	GTGACATCACATATACGGCGG
ssc-miR-7857-3p	16	ATTGTTCTCCAACCTGGCTCT
ssc-miR-218-5p	15	TTGTGCTTGATCTAACCATGT
ssc-miR-874	30	CTGCCCTGGCCCGAGGGACCGAC
ssc-miR-7139-5p	28	CCATTCCTTCGTCTGTGCACTAG
ssc-miR-7135-3p	17	ATCTGTCTGTGTCTCTGAGC
ssc-miR-574	26	CACGCTCATGCACACACCCACA
ssc-miR-9843-3p	13	TCTGTGAACTAGAAACCTCTGG
ssc-miR-15a	20	TAGCAGCACATAATGGTTTG
ssc-miR-24-3p	12	TGGCTCAGTTCAGCAGGAAC
ssc-miR-1343	12	CTCCTGGGGCCCGCACTCTCGC
ssc-miR-210	22	CTGTGCGTGTGACAGCGGCTG
ssc-miR-130b	16	CAGTGCAATGATGAAAGGGC
ssc-miR-361-3p	11	CCCCCAGGTGTGATTCTGATTTGC
ssc-miR-30c-3p	29	CTGGGAGAAGGCTGTTTACT
ssc-miR-28-5p	10	AAGGAGCTCACAGTCTATTGAG
ssc-miR-15b	10	TAGCAGCACATCATGGTTTACA
ssc-miR-9	9	TCTTTGGTTATCTAGCTGTATG
ssc-miR-27a	21	TTCACAGTGGCTAAGTTCCG
ssc-miR-129a-5p	8	CTTTTTGCGGTCTGGGCTTGC
ssc-miR-181d-5p	10	AACATTCATTGTTGTCGGTGGGT
ssc-miR-365-5p	7	GAGGGACTTTCAGGGGCAGCTGT
ssc-miR-218	6	TTGTGCTTGATCTAACCATG
ssc-miR-23a	6	ATCACATTGCCAGGGATTTCC
ssc-miR-421-3p	6	ATCAACAGACATTAATTGGGCGC
ssc-miR-362	6	AATCCTTGGAACCTAGGTGTGAGT
ssc-let-7d-3p	13	CTATACGACCTGCTGCCTTT
ssc-miR-708-3p	5	CAACTAGACTGTGAGCTTCT
ssc-miR-2483	4	AACATCTGGTTGGTTGAGAGA
ssc-miR-19a	4	TGTGCAAATCTATGCAAAACTG
ssc-miR-29a	7	TAGCACCATCTGAAATCGGT
ssc-miR-20a	4	TAAAGTGCTTATAGTGCAGGT
ssc-miR-105-1	4	TCAAATGCTCAGACTCCTG
ssc-miR-219a	3	AGAGTTGAGTCTGGACGTCCCG
ssc-miR-2320-5p	3	TGGCACAGGGTCCAGCTGTCGG
ssc-miR-363	3	AATTGCACGGTATCCATCTG
ssc-miR-769-5p	3	TGAGACCTCTGGGTTCTGAGC
ssc-miR-221-5p	6	ACCTGGCATACAATGTAGATTTCTGT
ssc-miR-1307	3	CTCGGCGTGGCGTCGGTCGTG
ssc-miR-504	3	GACCCTGGTCTGCACTCTATC
ssc-miR-451	3	AAACCGTTACCATTACTGAGT
ssc-miR-150	3	TCTCCCAACCCTTGTACCAGTG
ssc-miR-7134-5p	3	ATGTCCGCGGGTTCCCTATC
ssc-miR-339-5p	3	TCCCTGTCCTCCAGGAGCTCAC
ssc-miR-7139-3p	3	TAGGGCACAGGATGGGATGAGG
mmu-miR-10b-5p	66395	TACCCTGTAGAACCGAATTTGTG
hsa-miR-10b-5p	32198	ACCCTGTAGAACCGAATTTGTG
mmu-let-7i-5p	3652	TGAGGTAGTAGTTTGTGCTGTT
mmu-miR-205-3p	947	GATTTCAGTGGAGTGAAGCTC
hsa-let-7i-5p	351	TGAGGTAGTAGTTTGTGCTGT
hsa-miR-125a-5p	282	TCCCTGAGACCCTTTAACCTGTGA
mmu-miR-141-3p	269	TAACACTGTCTGGTAAAGATG
mmu-miR-138-5p	219	AGCTGGTGTTGTGAATCAGGCCG
mmu-miR-375-3p	168	TTTGTTCGTTCGGCTCGCGTGA
mmu-miR-301a-3p	164	CAGTGCAATAGTATTGTCAAAGC
hsa-miR-141-3p	129	TAACACTGTCTGGTAAAG
hsa-miR-383-5p	128	AGATCAGAAGGTGATTGTGGCT
mmu-miR-34b-5p	98	AGGCAGTGTAATTAGCTGATTGT
hsa-miR-769-5p	62	TGAGACCTCTGGGTTCTGAGCT
hsa-miR-105-5p	68	TCAAATGCTCAGACTCCTGTGGT
hsa-miR-660-5p	55	TACCCATTGCATATCGGAGTTG
mmu-miR-10a-5p	52	ACCCTGTAGATCCGAATTTGTG
mmu-miR-3065-3p	51	CAGCACCAGGATATTGTTGGG
hsa-miR-335-3p	49	TTTTTCATTATTGCTCCTGACC
mmu-miR-26b-5p	58	TTCAAGTAATTCAGGATAGGT
hsa-miR-125b-1-3p	45	ACGGGTTAGGCTCTTGGGAG
mmu-miR-6240	78	CAAAGCATCGCGAAGGCCC
hsa-miR-20a-5p	41	TAAAGTGCTTATAGTGCAGGTAG
mmu-miR-335-5p	41	TCAAGAGCAATAACGAAAAATGT
hsa-miR-10a-5p	39	TACCCTGTAGATCCGAATTTGTG
mmu-miR-338-5p	41	AACAATATCCTGGTGCTGAGT
hsa-miR-1298-5p	35	TTCATTCGGCTGTCCAGATGTA
mmu-miR-221-3p	33	AGCTACATTGTCTGCTGGGTTTC
mmu-miR-335-3p	32	TTTTTCATTATTGCTCCTGAC
mmu-miR-652-3p	29	AATGGCGCCACTAGGGTTG
mmu-miR-497a-5p	20	CAGCAGCACACTGTGGTTTGTA
mmu-miR-21a-3p	28	CAACAGCAGTCGATGGGCTGT
hsa-miR-146b-5p	18	TGAGAACTGAATTCCATAGGCT
hsa-miR-10b-3p	33	ACAGATTCGATTCTAGGGGAAT
mmu-miR-409-3p	18	GAATGTTGCTCGGTGAACCCCT
mmu-miR-574-5p	21	TGAGTGTGTGTGTGTGAGTGT
hsa-miR-449a	16	TGGCAGTGTATTGTTAGCTGGT
hsa-miR-3065-3p	16	CAGCACCAGGATATTGTTGG
mmu-miR-128-1-5p	15	CGGGGCCGTAGCACTGTCTGA
hsa-miR-3065-5p	15	TCAACAAAATCACTGATGCTGGA
mmu-miR-144-5p	15	GGATATCATCATATACTGTAAGT
hsa-miR-128-1-5p	14	CGGGGCCGTAGCACTGTCTGAGA
hsa-miR-1248	20	ACCTTCTTGTATAAGCACTGTGCT
hsa-miR-194-5p	14	TGTAACAGCAACTCCATGTGGA
mmu-miR-129b-5p	20	GCTTTTTGGGGTAAGGGCTTCC
mmu-miR-212-3p	13	TAACAGTCTCCAGTCACGGCC
hsa-miR-410-3p	11	AATATAACACAGATGGCCTGT
mmu-miR-181c-3p	10	ACCATCGACCGTTGAGTGGACC
hsa-miR-222-5p	10	CTCAGTAGCCAGTGTAGATCC
hsa-miR-30c-1-3p	18	CTGGGAGAGGGTTGTTTACTC
hsa-miR-3184-5p	16	AGGGGCCTCAGACCGAGCTT
mmu-miR-125b-1-3p	14	ACGGGTTAGGCTCTTGGGAGCT
mmu-miR-130b-5p	8	ACTCTTTCCCTGTTGCACTACT
mmu-miR-155-5p	8	TTAATGCTAATTGTGATAGGGGT
mmu-miR-216b-5p	8	AAATCTCTGCAGGCAAATGTGA
hsa-miR-500a-3p	7	ATGCACCTGGGCAAGGATTCTG
mmu-miR-449a-5p	7	TGGCAGTGTATTGTTAGCTG
hsa-miR-139-5p	6	TCTACAGTGCACGTGTCTCCAGT
hsa-miR-181a-3p	9	ACCATCGACCGTTGATTGTACC
mmu-miR-200c-3p	6	TAATACTGCCGGGTAATGATGGA
hsa-miR-30d-3p	5	CTTTCAGTCAGATGTTTGCT
hsa-miR-3591-5p	5	TTTAGTGTGATAATGGCGTTTG
hsa-miR-301b-3p	4	CAGTGCAATGATATTGTCAAAGC
mmu-miR-10b-3p	4	CAGATTCGATTCTAGGGGAAT
hsa-miR-26b-3p	4	CCTGTTCTCCATTACTTGGCT
hsa-miR-760	4	CGGCTCTGGGTCTGTGGGGA
hsa-miR-190a-5p	4	TGATATGTTTGATATATTAGGT
mmu-miR-361-3p	7	TCCCCCAGGTGTGATTCTGATTTG
mmu-miR-15a-5p	4	TAGCAGCACATAATGGTTTGTG
hsa-miR-136-3p	3	CATCATCGTCTCAAATGAGTCT
mmu-miR-874-5p	3	CGGCCCCACGCACCAGGGTAAG
hsa-miR-361-3p	3	TCCCCCAGGTGTGATTCTGATT
mmu-miR-431-5p	3	TGTCTTGCAGGCCGTCATGC
hsa-miR-873-5p	3	GCAGGAACTTGTGAGTCTCCT
mmu-miR-1983	3	TCACCTGGAGCATGTTTTCT
hsa-miR-338-5p	3	AACAATATCCTGGTGCTGAG
hsa-miR-183-3p	3	TGAATTACCGAAGGGCCATAA
hsa-miR-34c-3p	3	ATCACTAACCACACGGCCAG

## Sheet: Sperm
symbol	reads	sequence
mmu-miR-10b-5p	12778822	CTGTAGAACCGAATTTGT
hsa-miR-10b-5p	506307	TGTAGAACCGAATTTGTG
hsa-miR-182-5p	765143	GCAATGGTAGAACTCACA
ssc-miR-10a-5p	192524	CCTGTAGATCCGAATTTGT
mmu-let-7a-5p	163236	GAGGTAGTAGGTTGTATAGTT
mmu-miR-182-5p	146003	TTGGCAATGGTAGAACTCACA
hsa-let-7a-5p	131858	GGTAGTAGGTTGTATAGT
hsa-miR-191-5p	110877	AACGGAATCCCAAAAGCAGC
hsa-let-7f-5p	88273	AGGTAGTAGATTGTATAGT
mmu-let-7f-5p	91854	GGTAGTAGATTGTATAGT
mmu-miR-25-3p	68881	TGCACTTGTCTCGGTCTGA
ssc-miR-28-3p	67828	AGATTGTGAGCTCCTGGA
hsa-let-7i-5p	59316	TGAGGTAGTAGTTTGTGCTG
mmu-miR-22-3p	37220	AAGCTGCCAGTTGAAGAAC
hsa-miR-375	36525	TTGTTCGTTCGGCTCGCGTGA
ssc-miR-16	31127	TAGCAGCACGTAAATATTG
ssc-miR-92a	36152	ATTGCACTTGTCCCGGCCTGT
ssc-miR-182	23821	GCAATGGTAGAACTCACACT
mmu-miR-486a-5p	27224	CTGTACTGAGCTGCCCCGAG
hsa-miR-27b-3p	22944	TTCACAGTGGCTAAGTTCT
hsa-miR-26a-5p	18400	TTCAAGTAATCCAGGATAGGCT
hsa-miR-449a	33353	TGGCAGTGTATTGTTAGC
hsa-miR-10a-5p	47704	CCTGTAGATCCGAATTTGTG
mmu-miR-181a-5p	16242	AACATTCAACGCTGTCGGTGAGT
ssc-miR-181a	18080	AACATTCAACGCTGTCGGT
hsa-miR-151a-5p	13746	TCGAGGAGCTCACAGTCTAGT
ssc-miR-30d	15093	TGTAAACATCCCCGACTGGAAGC
mmu-miR-92b-3p	16693	TATTGCACTCGTCCCGGCCTCC
mmu-miR-16-5p	9663	TAGCAGCACGTAAATATTGGC
hsa-miR-148a-3p	8756	CAGTGCACTACAGAACTTTGT
hsa-miR-22-3p	8563	AAGCTGCCAGTTGAAGAACTG
hsa-miR-186-5p	11732	CAAAGAATTCTCCTTTTGGG
mmu-miR-34c-5p	8866	AGGCAGTGTAGTTAGCTGA
ssc-miR-21	7817	TAGCTTATCAGACTGATGTTGA
ssc-miR-151-3p	10340	AGACTGAAGCTCCTTGAGGA
ssc-miR-10b	6213	ACCCTGTAGAACCGAATTTG
hsa-miR-25-3p	6865	CATTGCACTTGTCTCGGT
mmu-miR-9-5p	5564	CTTTGGTTATCTAGCTGTATGA
mmu-let-7i-5p	7066	GAGGTAGTAGTTTGTGCTGTT
mmu-miR-191-5p	7266	CAACGGAATCCCAAAAGCA
hsa-miR-30b-5p	5044	TGTAAACATCCTACACTCAGCT
ssc-miR-192	4728	CTGACCTATGAATTGACAGC
ssc-let-7g	7259	TGAGGTAGTAGTTTGTACA
hsa-miR-28-3p	5596	ACTAGATTGTGAGCTCCTGG
hsa-miR-30d-5p	6448	TGTAAACATCCCCGACTGGAA
mmu-miR-423-5p	3867	AGGGGCAGAGAGCGAGACT
ssc-miR-30e-5p	3561	TGTAAACATCCTTGACTGGAAG
ssc-miR-7142-3p	3194	TTTGTTGGCTCCTCTGAAGTG
hsa-miR-100-5p	3137	CGTAGATCCGAACTTGTG
ssc-miR-26a	3092	TTCAAGTAATCCAGGATAGGC
ssc-miR-183	7642	CACTGGTAGAATTCACTG
ssc-let-7c	3507	TGAGGTAGTAGGTTGTATGGT
ssc-miR-423-5p	4610	TGAGGGGCAGAGAGCGAGAC
mmu-miR-30e-3p	2844	CTTTCAGTCGGATGTTTACAGC
mmu-miR-146a-5p	2665	TGAGAACTGAATTCCATGGGTT
mmu-miR-103-3p	4988	AGCAGCATTGTACAGGGCTAT
mmu-miR-10a-5p	3089	CCCTGTAGATCCGAATTTGT
mmu-miR-130b-3p	2712	GCAATGATGAAAGGGCAT
mmu-miR-99b-5p	2718	CACCCGTAGAACCGACCT
ssc-miR-342	3005	TCACACAGAAATCGCACCCGTCA
hsa-miR-183-5p	2236	TATGGCACTGGTAGAATTCAC
mmu-miR-106b-3p	2100	CGCACTGTGGGTACTTGCTG
mmu-miR-93-5p	1982	AAAGTGCTGTTCGTGCAGGT
hsa-let-7c-5p	2066	GTAGTAGGTTGTATGGTT
mmu-miR-100-5p	2056	ACCCGTAGATCCGAACTTGT
mmu-miR-98-5p	1904	TGAGGTAGTAAGTTGTATTGTT
ssc-miR-140-3p	2230	ACCACAGGGTAGAACCACGGA
hsa-miR-92b-3p	1936	ATTGCACTCGTCCCGGCCTCC
ssc-miR-190b	1608	ATGTTTGATATTGGGTTG
mmu-miR-203-3p	1608	GTGAAATGTTTAGGACCA
ssc-miR-103	1879	CAGCATTGTACAGGGCTATGA
hsa-miR-203a-3p	2090	TGAAATGTTTAGGACCACTA
hsa-let-7e-5p	1488	TGAGGTAGGAGGTTGTATAG
hsa-miR-1306-5p	1493	CCACCTCCCCTGCAAACGT
hsa-miR-19b-3p	1388	TGTGCAAATCCATGCAAAAC
ssc-miR-7136-5p	1309	TCTGGTCCAGACACTGTGGAG
ssc-miR-204	1249	TTCCCTTTGTCATCCTATGCC
mmu-miR-30d-5p	1248	TGTAAACATCCCCGACTGG
ssc-miR-99a	1255	CCGTAGATCCGATCTTGT
hsa-miR-340-5p	1144	TTATAAAGCAATGAGACTGATT
ssc-miR-143-3p	1020	TGAGATGAAGCACTGTAGCT
hsa-miR-425-5p	1245	AATGACACGATCACTCCCGTTGA
mmu-let-7e-5p	989	TGAGGTAGGAGGTTGTATA
hsa-miR-15b-5p	1044	TAGCAGCACATCATGGTTTAC
hsa-miR-21-5p	877	TAGCTTATCAGACTGATGTTG
ssc-miR-146a-5p	930	TGAGAACTGAATTCCATGGG
ssc-miR-30b-5p	811	TAAACATCCTACACTCAGCT
hsa-let-7b-5p	1354	TGAGGTAGTAGGTTGTGTG
hsa-miR-30e-3p	789	CTTTCAGTCGGATGTTTACAG
hsa-miR-335-3p	1345	TTTTTCATTATTGCTCCTG
mmu-miR-141-3p	1051	TAACACTGTCTGGTAAAG
mmu-miR-132-3p	804	TAACAGTCTACAGCCATGGTCG
ssc-miR-9-2	1079	TTTGGTTATCTAGCTGTATGA
hsa-miR-30c-5p	708	TGTAAACATCCTACACTCTCAG
ssc-miR-186	741	AAAGAATTCTCCTTTTGGGCT
mmu-let-7b-5p	680	TGAGGTAGTAGGTTGTGTGG
ssc-miR-320	772	AAAAGCTGGGTTGAGAGGGCGAA
ssc-miR-340	649	TTATAAAGCAATGAGACTGA
hsa-miR-98-5p	837	TGAGGTAGTAAGTTGTATTG
ssc-miR-100	651	AACCCGTAGATCCGAACT
ssc-miR-99b	725	CGTAGAACCGACCTTGCG
mmu-miR-34b-5p	636	AGGCAGTGTAATTAGCTGATTGT
mmu-let-7g-5p	621	TGAGGTAGTAGTTTGTACAG
mmu-let-7d-5p	607	AGAGGTAGTAGGTTGCATAGTT
ssc-miR-27b-3p	596	TTCACAGTGGCTAAGTTCTGC
mmu-miR-151-5p	589	AGGAGCTCACAGTCTAGT
mmu-miR-30a-3p	586	CTTTCAGTCGGATGTTTGCAGC
hsa-miR-342-3p	570	TCTCACACAGAAATCGCACCCG
mmu-miR-26a-5p	854	TCAAGTAATCCAGGATAGGCT
ssc-miR-148a-5p	569	AAAGTTCTGAGACACTCCGAC
mmu-miR-375-3p	1254	TTTGTTCGTTCGGCTCGCGTG
hsa-miR-151a-3p	552	TAGACTGAAGCTCCTTGAG
ssc-miR-130a	516	CAGTGCAATGTTAAAAGGGC
hsa-miR-34c-5p	636	AGGCAGTGTAGTTAGCTGAT
hsa-let-7d-5p	651	AGAGGTAGTAGGTTGCATAG
mmu-miR-183-5p	519	ATGGCACTGGTAGAATTCA
ssc-miR-151-5p	484	TCGAGGAGCTCACAGTCTA
mmu-miR-101a-3p	451	TACAGTACTGTGATAACTGAA
hsa-miR-146b-5p	443	TGAGAACTGAATTCCATAGGCT
ssc-let-7d-3p	516	CTATACGACCTGCTGCCTTTCT
ssc-miR-125b	453	TCCCTGAGACCCTAACTTGT
hsa-let-7d-3p	610	TATACGACCTGCTGCCTTT
mmu-miR-125a-5p	397	TCCCTGAGACCCTTTAACCTGTGA
ssc-miR-148b-3p	397	TCAGTGCATCACAGAACTTTGT
hsa-miR-128-3p	401	TCACAGTGAACCGGTCTC
ssc-miR-125a	377	TCCCTGAGACCCTTTAACCTGT
hsa-let-7g-5p	376	TGAGGTAGTAGTTTGTAC
ssc-miR-222	409	AGCTACATCTGGCTACTGGGTCT
mmu-miR-143-3p	373	TGAGATGAAGCACTGTAGC
mmu-miR-192-5p	356	TGACCTATGAATTGACAGCC
mmu-miR-28a-5p	656	AAGGAGCTCACAGTCTATT
hsa-miR-23b-3p	360	ATCACATTGCCAGGGATTAC
ssc-miR-22-3p	333	AAGCTGCCAGTTGAAGAACT
mmu-miR-30a-5p	454	TGTAAACATCCTCGACTGGAAG
mmu-miR-449a-5p	564	TGGCAGTGTATTGTTAGCTGG
hsa-miR-383-5p	318	AGATCAGAAGGTGATTGTGGC
hsa-miR-34c-3p	1064	ATCACTAACCACACGGCCA
hsa-miR-769-5p	287	TGAGACCTCTGGGTTCTGAGCT
ssc-miR-128	264	TCACAGTGAACCGGTCTCTT
hsa-miR-99a-5p	254	AACCCGTAGATCCGATCTTGTG
mmu-miR-532-5p	321	CATGCCTTGAGTGTAGGACCGT
mmu-miR-335-5p	242	TCAAGAGCAATAACGAAAAATG
hsa-miR-93-5p	336	CAAAGTGCTGTTCGTGCAGG
mmu-miR-30e-5p	300	TGTAAACATCCTTGACTGG
hsa-miR-184	229	TGGACGGAGAACTGATAAGGG
ssc-miR-4334-3p	216	TCCCTGTCCTCCAGGAGCTC
hsa-miR-23a-3p	253	ACATTGCCAGGGATTTCC
ssc-miR-19a	215	TGTGCAAATCTATGCAAAACTGA
hsa-miR-15a-5p	198	TAGCAGCACATAATGGTTTG
hsa-miR-374b-5p	197	ATATAATACAACCTGCTAAGT
mmu-miR-21a-5p	341	TAGCTTATCAGACTGATGT
hsa-miR-125a-5p	342	TCCCTGAGACCCTTTAACCT
hsa-miR-486-5p	181	CCTGTACTGAGCTGCCCCGAG
ssc-miR-423-3p	199	AGCTCGGTCTGAGGCCCCTC
ssc-miR-374a-3p	205	CTTATCAGGTTGTATTGTAA
ssc-miR-28-5p	158	AAGGAGCTCACAGTCTATTGA
ssc-miR-361-5p	157	TTATCAGAATCTCCAGGGGTAC
ssc-miR-19b	155	TGTGCAAATCCATGCAAAACTGA
mmu-miR-15a-5p	150	TAGCAGCACATAATGGTTTGT
hsa-miR-181c-5p	148	AACATTCAACCTGTCGGTGAGT
mmu-miR-874-3p	161	CTGCCCTGGCCCGAGGGACCG
hsa-miR-335-5p	261	TCAAGAGCAATAACGAAAAATGT
mmu-miR-15b-3p	173	CGAATCATTATTTGCTGCTC
ssc-miR-30a-5p	126	TGTAAACATCCTCGACTGGAA
mmu-miR-301a-3p	124	CAGTGCAATAGTATTGTCAAAGC
ssc-miR-30e-3p	221	TTTCAGTCGGATGTTTAC
ssc-miR-101	120	TACAGTACTGTGATAACTGA
hsa-miR-421	164	TCAACAGACATTAATTGGGCG
mmu-miR-221-3p	128	AGCTACATTGTCTGCTGGGTTT
hsa-miR-181a-5p	110	AACATTCAACGCTGTCGGTG
hsa-miR-125b-2-3p	107	ACAAGTCAGGCTCTTGGGAC
mmu-miR-128-3p	107	TCACAGTGAACCGGTCTCT
hsa-miR-24-3p	106	TGGCTCAGTTCAGCAGGAAC
ssc-miR-1468	258	CTCCGTTTGCCTGTTTTGC
ssc-miR-664-5p	132	AGGCTAGGAGAAGTGATTGGAT
mmu-miR-212-3p	121	TAACAGTCTCCAGTCACGGCCA
hsa-miR-106b-3p	128	CCGCACTGTGGGTACTTGC
ssc-miR-9	100	TCTTTGGTTATCTAGCTGTA
mmu-miR-181b-5p	103	AACATTCATTGCTGTCGGTGGGT
hsa-miR-378a-3p	93	ACTGGACTTGGAGTCAGAAGGC
hsa-miR-200a-3p	140	TAACACTGTCTGGTAACGATGT
hsa-miR-181d-5p	122	AACATTCATTGTTGTCGGTGGGT
mmu-miR-9-3p	86	ATAAAGCTAGATAACCGAAAGT
ssc-miR-221-3p	160	AGCTACATTGTCTGCTGGGT
mmu-miR-125b-5p	95	TCCCTGAGACCCTAACTTG
ssc-miR-429	78	TAATACTGTCTGGTAATGCCG
ssc-miR-1839-5p	74	AAGGTAGATAGAACAGGTCT
hsa-miR-328-3p	73	CTGGCCCTCTCTGCCCTTCCGT
ssc-miR-27a	156	TTCACAGTGGCTAAGTTCCG
hsa-miR-411-5p	71	TAGTAGACCGTATAGCGTACG
ssc-let-7a	89	GAGGTAGTAGGTTGTATAGT
mmu-miR-92a-3p	94	ATTGCACTTGTCCCGGCCTG
ssc-miR-7134-3p	99	ATGCGGAACCTGCGGATACGG
hsa-miR-3184-5p	99	GAGGGGCCTCAGACCGAGCTT
mmu-miR-146b-5p	67	TGAGAACTGAATTCCATAGGC
ssc-miR-191	93	GAATCCCAAAAGCAGCTG
mmu-miR-96-5p	74	TTTGGCACTAGCACATTTTTG
mmu-miR-32-5p	65	TATTGCACATTACTAAGTTG
mmu-miR-128-1-5p	64	CGGGGCCGTAGCACTGTCTGA
hsa-miR-660-5p	62	TACCCATTGCATATCGGAGTTG
ssc-miR-96-5p	61	TTTGGCACTAGCACATTTTTGC
hsa-miR-30a-3p	88	CTTTCAGTCGGATGTTTGCAG
hsa-miR-339-5p	56	TCCCTGTCCTCCAGGAGCTCA
mmu-miR-6240	56	CAAAGCATCGCGAAGGCCC
mmu-miR-16-2-3p	97	CCAATATTATTGTGCTGCT
ssc-miR-1306-5p	56	CCACCTCCCCTGCAAACGTC
hsa-miR-141-3p	71	TAACACTGTCTGGTAAAGATGG
mmu-miR-99a-5p	55	AACCCGTAGATCCGATCTT
mmu-miR-148b-5p	60	GAAGTTCTGTTATACACTCAGGCT
ssc-miR-9843-3p	93	TCTGTGAACTAGAAACCTCT
hsa-miR-107	63	AGCAGCATTGTACAGGGCTATCA
ssc-miR-769-5p	53	TGAGACCTCTGGGTTCTGAGC
hsa-miR-99b-5p	52	CACCCGTAGAACCGACCTT
hsa-miR-212-5p	52	ACCTTGGCTCTAGACTGCTTACT
hsa-miR-190b	51	TGATATGTTTGATATTGGGT
mmu-miR-200c-3p	51	TAATACTGCCGGGTAATGATGG
mmu-miR-320-3p	69	AAAGCTGGGTTGAGAGGGC
hsa-miR-106b-5p	50	TAAAGTGCTGACAGTGCAGAT
hsa-miR-125b-1-3p	49	ACGGGTTAGGCTCTTGGGAG
mmu-miR-30c-2-3p	49	CTGGGAGAAGGCTGTTTACTCT
mmu-miR-484	58	TCAGGCTCAGTCCCCTCCCGA
hsa-miR-30d-3p	47	CTTTCAGTCAGATGTTTGCT
ssc-miR-132	47	TAACAGTCTACAGCCATGGT
ssc-miR-122	52	TGGAGTGTGACAATGGTGTTTGT
ssc-miR-107	46	AGCAGCATTGTACAGGGCTATC
mmu-miR-335-3p	45	TTTTTCATTATTGCTCCTGA
mmu-miR-17-5p	44	CAAAGTGCTTACAGTGCAGGTAG
hsa-miR-532-5p	43	CATGCCTTGAGTGTAGGACCG
mmu-let-7d-3p	42	TATACGACCTGCTGCCTTTCT
ssc-miR-92b-3p	41	ATTGCACTCGTCCCGGCCT
ssc-miR-296-5p	47	GAGGGCCCCCCCCAATCCTG
hsa-miR-454-3p	40	TAGTGCAATATTGCTTATAGGGT
mmu-miR-1839-5p	56	AGGTAGATAGAACAGGTCT
hsa-miR-15b-3p	39	CGAATCATTATTTGCTGCTCTA
mmu-miR-181c-5p	45	ACATTCAACCTGTCGGTGAG
hsa-miR-628-3p	47	TCTAGTAAGAGTGGCAGTCG
ssc-miR-7139-5p	47	CCATTCCTTCGTCTGTGCACTAG
mmu-miR-181a-1-3p	38	ACCATCGACCGTTGATTGT
mmu-miR-194-5p	45	TGTAACAGCAACTCCATGTGG
mmu-miR-132-5p	93	ACCGTGGCTTTCGATTGT
mmu-miR-590-3p	36	TAATTTTATGTATAAGCTAGT
ssc-let-7f	35	GAGGTAGTAGATTGTATAGTT
hsa-miR-181b-5p	35	AACATTCATTGCTGTCGGTG
hsa-miR-29a-3p	70	TAGCACCATCTGAAATCGGTT
ssc-miR-98	34	TGAGGTAGTAAGTTGTATT
mmu-miR-129-2-3p	60	AAGCCCTTACCCCAAAAAGCAT
mmu-miR-411-5p	34	TAGTAGACCGTATAGCGTAC
ssc-miR-874	33	CTGCCCTGGCCCGAGGGACCGAC
mmu-miR-200b-3p	33	TAATACTGCCTGGTAATGATGA
hsa-miR-744-5p	32	TGCGGGGCTAGGGCTAACAGC
mmu-miR-130b-5p	38	ACTCTTTCCCTGTTGCACTAC
mmu-miR-98-3p	32	CTATACAACTTACTACTTTCCT
hsa-miR-449b-5p	60	AGGCAGTGTATTGTTAGCTGGC
hsa-miR-135a-5p	31	TATGGCTTTTTATTCCTATGTGA
ssc-miR-374a-5p	31	TTATAATACAACCTGATAAGT
hsa-miR-3613-3p	30	ACAAAAAAAAAAGCCCAACCCT
hsa-miR-153-3p	55	TTGCATAGTCACAAAAGTG
mmu-miR-150-5p	30	TCTCCCAACCCTTGTACCAGTG
hsa-miR-628-5p	29	ATGCTGACATATTTACTAGAGG
hsa-miR-181a-3p	46	ACCATCGACCGTTGATTGTACC
hsa-miR-17-5p	28	CAAAGTGCTTACAGTGCAGG
mmu-miR-425-5p	44	AATGACACGATCACTCCCGT
mmu-miR-30d-3p	51	TTTCAGTCAGATGTTTGC
hsa-miR-18a-5p	26	TAAGGTGCATCTAGTGCAGATAG
mmu-miR-486b-5p	26	CCTGTACTGAGCTGCCCCGA
mmu-miR-191-3p	37	CTGCACTTGGATTTCGTTCCC
mmu-miR-21a-3p	26	CAACAGCAGTCGATGGGC
hsa-miR-203b-5p	26	AGTGGTCCTAAACATTTCACA
hsa-miR-423-3p	43	GCTCGGTCTGAGGCCCCTCAGT
hsa-miR-203b-3p	29	TTGAACTGTTAAGAACCACTG
hsa-miR-10a-3p	25	CAAATTCGTATCTAGGGGAAT
ssc-miR-29c	25	TAGCACCATTTGAAATCGGT
hsa-miR-210-3p	24	CTGTGCGTGTGACAGCGGC
mmu-miR-363-3p	44	AATTGCACGGTATCCATCTGT
ssc-miR-664-3p	46	TATTCATTTATCTCCCAGCCTACA
ssc-miR-195	22	TAGCAGCACAGAAATATTGGC
hsa-miR-128-1-5p	21	CGGGGCCGTAGCACTGTCTGAGA
ssc-miR-378	36	ACTGGACTTGGAGTCAGAAGG
hsa-miR-122-5p	21	TGGAGTGTGACAATGGTGTTTG
hsa-miR-92a-3p	20	ATTGCACTTGTCCCGGCCT
mmu-miR-20a-5p	20	TAAAGTGCTTATAGTGCAGGTAG
mmu-miR-139-5p	20	TCTACAGTGCACGTGTCTCCA
hsa-miR-212-3p	20	TAACAGTCTCCAGTCACGGC
ssc-miR-184	19	TGGACGGAGAACTGATAAGG
mmu-miR-5100	19	CGAATCCCAGCGGTGCCTC
ssc-miR-139-5p	19	TCTACAGTGCACGTGTCTC
hsa-miR-10b-3p	32	AGATTCGATTCTAGGGGAA
mmu-let-7j	27	GTATTAGTTTGTGCTGTT
hsa-miR-200c-3p	44	TAATACTGCCGGGTAATGATGGA
ssc-miR-421-3p	18	ATCAACAGACATTAATTGGGCG
hsa-miR-371a-5p	17	ACTCAAACTGTGGGGGCACT
mmu-miR-421-3p	21	TCAACAGACATTAATTGGGC
mmu-miR-425-3p	17	ATCGGGAATGTCGTGTCCGCC
mmu-miR-126a-5p	17	CATTATTACTTTTGGTACGCG
mmu-miR-27a-5p	16	AGGGCTTAGCTGCTTGTGAGCA
hsa-miR-222-5p	16	CTCAGTAGCCAGTGTAGATCC
ssc-miR-363	16	ATTGCACGGTATCCATCTGT
ssc-miR-205	16	TCCTTCATTCCACCGGAGTCT
ssc-miR-24-3p	30	TGGCTCAGTTCAGCAGGAACAG
ssc-miR-9820-5p	16	GAGGAGGAGGGAAGAAAGGCT
hsa-miR-139-5p	15	TCTACAGTGCACGTGTCTCC
mmu-miR-410-3p	15	AATATAACACAGATGGCCTGT
hsa-miR-132-5p	15	ACCGTGGCTTTCGATTGTTAC
mmu-miR-31-5p	15	AGGCAAGATGCTGGCATAGCTG
hsa-miR-3620-5p	38	TGGGCTGGGCTGGGCTGGGC
mmu-miR-210-3p	15	CTGTGCGTGTGACAGCGGCTGA
hsa-miR-200b-5p	14	CATCTTACTGGGCAGCATTGG
mmu-let-7i-3p	14	CTGCGCAAGCTACTGCCTTG
hsa-miR-499a-5p	14	TTAAGACTTGCAGTGATGTT
mmu-miR-222-5p	14	TCAGTAGCCAGTGTAGATCC
hsa-miR-30b-3p	14	CTGGGAGGTGGATGTTTACTT
ssc-miR-296-3p	29	AGGGTTGGGCGGAGGCTT
hsa-let-7b-3p	14	CTATACAACCTACTGCCTTCC
ssc-miR-30a-3p	25	CTTTCAGTCGGATGTTTGCA
ssc-miR-490-3p	13	CAACCTGGAGGACTCCATGC
ssc-miR-181c	13	AACATTCAACCTGTCGGTGA
hsa-miR-3065-3p	13	CAGCACCAGGATATTGTTGG
ssc-miR-2320-3p	19	CGATGATGGTCCCTGTGTTTG
mmu-miR-3059-5p	13	TTTCCTCTCTGCCCCATAGG
mmu-miR-744-5p	13	TGCGGGGCTAGGGCTAACAGCA
ssc-miR-371-5p	13	ACTCAAACTGTGGGGGCACTT
mmu-miR-200a-5p	21	CATCTTACCGGACAGTGCTG
hsa-miR-451a	13	AAACCGTTACCATTACTGAGTT
mmu-miR-27b-5p	13	AGAGCTTAGCTGATTGGTGAAC
hsa-miR-150-5p	13	TCTCCCAACCCTTGTACCAG
ssc-miR-328	12	CTGGCCCTCTCTGCCCTTCC
hsa-miR-194-5p	12	TGTAACAGCAACTCCATG
hsa-miR-9-3p	12	TAAAGCTAGATAACCGAAAGT
hsa-miR-30c-1-3p	30	CTGGGAGAGGGTTGTTTAC
mmu-miR-1983	12	CTCACCTGGAGCATGTTTTCT
hsa-miR-7-1-3p	12	CAACAAATCACAGTCTGCCAT
ssc-miR-1307	12	ACTCGGCGTGGCGTCGGTCGT
hsa-miR-574-3p	11	CACGCTCATGCACACACCCACA
ssc-miR-181b	11	AACATTCATTGCTGTCGGTGGGTT
mmu-miR-221-5p	11	ACCTGGCATACAATGTAGATTTCTGT
hsa-miR-142-5p	11	CATAAAGTAGAAAGCACT
hsa-miR-132-3p	20	TAACAGTCTACAGCCATGG
mmu-miR-32-3p	11	CAATTTAGTGTGTGTGATATT
hsa-miR-656-3p	11	AATATTATACAGTCAACCTCT
hsa-miR-9-5p	11	TCTTTGGTTATCTAGCTG
hsa-miR-30c-2-3p	22	CTGGGAGAAGGCTGTTTACT
mmu-miR-125b-1-3p	11	ACGGGTTAGGCTCTTGGGAGCT
ssc-miR-331-3p	10	GCCCCTGGGCCTATCCTAGAA
ssc-miR-148b-5p	10	GAAGTTCTGTTATACACTCAGG
ssc-miR-181d-5p	10	AACATTCATTGTTGTCGGTGGGTT
ssc-miR-2411	10	TGGAGTGACTGTCAGATGCAG
mmu-miR-361-5p	9	TTATCAGAATCTCCAGGGG
ssc-miR-7134-5p	17	ATGTCCGCGGGTTCCCTATC
ssc-miR-451	9	AAACCGTTACCATTACTG
hsa-miR-127-3p	9	TCGGATCCGTCTGAGCTTGG
hsa-miR-185-5p	9	TGGAGAGAAAGGCAGTTCCT
hsa-miR-129-1-3p	9	AAGCCCTTACCCCAAAAAGTAT
ssc-miR-95	8	TTCAACGGGTATTTATTGAGC
ssc-miR-23b	8	ATCACATTGCCAGGGATTACCA
mmu-miR-652-3p	8	AATGGCGCCACTAGGGTTG
ssc-miR-215	7	ATGACCTATGAATTGACAGAC
mmu-miR-181c-3p	7	ACCATCGACCGTTGAGTGGACC
ssc-miR-34c	7	AGGCAGTGTAGTTAGCTG
mmu-miR-374b-5p	7	ATATAATACAACCTGCTAAGTG
hsa-miR-125b-5p	7	CCCTGAGACCCTAACTTGTGA
ssc-miR-9841-3p	7	TCTAGCATCGAGCACCCGCCT
mmu-miR-369-3p	7	AATAATACATGGTTGATCTT
mmu-miR-142a-5p	6	CATAAAGTAGAAAGCACTACT
ssc-let-7d-5p	6	AGAGGTAGTAGGTTGCATA
hsa-miR-6516-3p	6	TCATGTATGATACTGCAAACA
mmu-miR-338-3p	6	TCCAGCATCAGTGATTTTGTT
mmu-miR-200b-5p	6	CATCTTACTGGGCAGCATTGGA
ssc-miR-29a	5	CTAGCACCATCTGAAATC
ssc-miR-30c-5p	5	TGTAAACATCCTACACTCTCA
hsa-miR-3613-5p	8	TGTTGTACTTTTTTTTTTGTTC
ssc-miR-18a	5	TAAGGTGCATCTAGTGCAGA
mmu-miR-19b-3p	5	TGTGCAAATCCATGCAAAACT
mmu-miR-129-1-3p	4	AAGCCCTTACCCCAAAAAGTA
mmu-miR-30b-5p	4	TGTAAACATCCTACACTCA
hsa-miR-423-5p	4	GAGGGGCAGAGAGCGAGACT
mmu-miR-409-3p	3	GAATGTTGCTCGGTGAACCCCT
mmu-miR-205-5p	3	TCCTTCATTCCACCGGAGTC
ssc-miR-424-3p	3	CAAAACGTGAGGCGCTGCT
hsa-miR-708-3p	3	CAACTAGACTGTGAGCTTCT
hsa-miR-27a-3p	3	TTCACAGTGGCTAAGTTCCGC

## Sheet: Zygote
symbol	reads	sequence
ssc-miR-10b	1074969	TACCCTGTAGAACCGAATTTGT
ssc-miR-182	534144	TTTGGCAATGGTAGAACTCACACT
ssc-miR-148a-3p	124962	TCAGTGCACTACAGAACTTTGT
ssc-let-7f	28521	TGAGGTAGTAGATTGTATAGTT
ssc-miR-205	17486	TCCTTCATTCCACCGGAGTCTG
ssc-let-7a	15125	TGAGGTAGTAGGTTGTATAGTT
ssc-miR-92a	9636	TATTGCACTTGTCCCGGCCTGT
ssc-miR-128	9432	TCACAGTGAACCGGTCTCTTT
ssc-miR-30d	4718	TGTAAACATCCCCGACTGGAAGCT
ssc-miR-664-5p	4527	CAGGCTAGGAGAAGTGATTGGAT
ssc-miR-27b-3p	4219	TTCACAGTGGCTAAGTTCTG
ssc-miR-30a-5p	4200	TGTAAACATCCTCGACTGGA
ssc-miR-16	3022	TAGCAGCACGTAAATATTGGCG
ssc-miR-30a-3p	2808	CTTTCAGTCGGATGTTTGCAGC
ssc-miR-191	2362	CAACGGAATCCCAAAAGCAGCTG
ssc-miR-423-5p	4312	TGAGGGGCAGAGAGCGAGACTTT
ssc-miR-148a-5p	1881	AAAGTTCTGAGACACTCCGACT
ssc-miR-26a	1948	TTCAAGTAATCCAGGATAGGCT
ssc-miR-21	1295	TAGCTTATCAGACTGATGTTGA
ssc-miR-181a	1623	AACATTCAACGCTGTCGGTGAGT
ssc-miR-151-3p	1700	CTAGACTGAAGCTCCTTGAGGA
ssc-miR-31	1028	AGGCAAGATGCTGGCATAGCTG
ssc-miR-143-3p	1740	TGAGATGAAGCACTGTAGCT
ssc-miR-183	2374	TATGGCACTGGTAGAATTCACT
ssc-miR-146a-5p	1124	TGAGAACTGAATTCCATGGGTT
ssc-miR-92b-3p	1689	TATTGCACTCGTCCCGGCCTCC
ssc-miR-28-3p	805	CACTAGATTGTGAGCTCCTGGA
ssc-miR-100	1638	AACCCGTAGATCCGAACTTGT
ssc-miR-125b	1418	TCCCTGAGACCCTAACTTGTGA
ssc-miR-423-3p	621	AGCTCGGTCTGAGGCCCCTCAGT
ssc-miR-151-5p	646	TCGAGGAGCTCACAGTCTAGT
ssc-miR-192	567	CTGACCTATGAATTGACAGCC
ssc-miR-103	945	AGCAGCATTGTACAGGGCTATGA
ssc-miR-10a-5p	762	TACCCTGTAGATCCGAATTTGT
ssc-miR-140-3p	589	ACCACAGGGTAGAACCACGGAC
ssc-miR-107	522	AGCAGCATTGTACAGGGCTAT
ssc-let-7e	774	TGAGGTAGGAGGTTGTATAGTT
ssc-miR-101	743	TACAGTACTGTGATAACTGAA
ssc-miR-30e-5p	437	TGTAAACATCCTTGACTGGAAGCT
ssc-miR-222	337	AGCTACATCTGGCTACTGGGTCTC
ssc-miR-30e-3p	336	CTTTCAGTCGGATGTTTACAGC
ssc-let-7c	328	TGAGGTAGTAGGTTGTATGGTT
ssc-miR-186	490	CAAAGAATTCTCCTTTTGGGCT
ssc-miR-320	628	AAAAGCTGGGTTGAGAGGGC
ssc-miR-9-1	225	TCTTTGGTTATCTAGCTGTATGA
ssc-miR-34c	261	AGGCAGTGTAGTTAGCTGATTGC
ssc-miR-371-5p	408	ACTCAAACTGTGGGGGCACT
ssc-let-7g	399	TGAGGTAGTAGTTTGTACAGTT
ssc-miR-361-5p	229	TTATCAGAATCTCCAGGGGTAC
ssc-miR-340	277	TTATAAAGCAATGAGACTGATT
ssc-miR-99b	350	CACCCGTAGAACCGACCTTGCG
ssc-miR-96-5p	259	TTTGGCACTAGCACATTTTTGCT
ssc-miR-30b-5p	169	TGTAAACATCCTACACTCAGCT
ssc-miR-204	152	TTCCCTTTGTCATCCTATGCCT
ssc-miR-335	230	TCAAGAGCAATAACGAAAAATG
ssc-miR-98	157	TGAGGTAGTAAGTTGTATTGTT
ssc-miR-125a	207	TCCCTGAGACCCTTTAACCTGT
ssc-miR-7142-3p	120	TTTGTTGGCTCCTCTGAAGTGA
ssc-miR-486	166	TCCTGTACTGAGCTGCCCCGAG
ssc-miR-338	191	TCCAGCATCAGTGATTTTGTT
ssc-miR-19b	109	TGTGCAAATCCATGCAAAACTG
ssc-miR-296-3p	120	AGGGTTGGGCGGAGGCTTTCC
ssc-miR-181c	148	AACATTCAACCTGTCGGTGAGT
ssc-miR-17-5p	98	CAAAGTGCTTACAGTGCAGGTAG
ssc-miR-184	96	TGGACGGAGAACTGATAAGGGT
ssc-miR-532-5p	169	CATGCCTTGAGTGTAGGACCGT
ssc-miR-138	92	AGCTGGTGTTGTGAATCAGGC
ssc-miR-378	89	ACTGGACTTGGAGTCAGAAGGC
ssc-miR-99a	123	AACCCGTAGATCCGATCTTGT
ssc-miR-130a	66	CAGTGCAATGTTAAAAGGGC
ssc-miR-497	60	CAGCAGCACACTGTGGTTTGT
ssc-miR-664-3p	119	TATTCATTTATCTCCCAGCCTACA
ssc-miR-129a-3p	73	AAGCCCTTACCCCAAAAAGC
ssc-miR-181b	146	AACATTCATTGCTGTCGGTGGGT
ssc-miR-744	53	TGCGGGGCTAGGGCTAACAGC
ssc-miR-199b-3p	70	TACAGTAGTCTGCACATTGGTT
ssc-miR-199a-3p	39	ACAGTAGTCTGCACATTGGTT
ssc-miR-27b-5p	39	AGAGCTTAGCTGATTGGTGAAC
ssc-let-7d-5p	60	AGAGGTAGTAGGTTGCATAGTT
ssc-miR-195	35	TAGCAGCACAGAAATATTGGC
ssc-miR-24-3p	34	TGGCTCAGTTCAGCAGGAAC
ssc-miR-499-5p	33	TTAAGACTTGCAGTGATGTT
ssc-let-7i	51	TGAGGTAGTAGTTTGTGCT
ssc-miR-339-5p	31	TCCCTGTCCTCCAGGAGCTC
ssc-miR-30c-5p	29	TGTAAACATCCTACACTCTCAGC
ssc-miR-202-3p	26	AGAGGTGTAGGCATGGGAA
ssc-miR-1839-5p	47	AAGGTAGATAGAACAGGTCT
ssc-miR-210	23	CTGTGCGTGTGACAGCGGCTGA
ssc-miR-202-5p	22	TTCCTATGCATATACTTCTT
ssc-miR-1468	29	CTCCGTTTGCCTGTTTTGCTG
ssc-miR-132	21	TAACAGTCTACAGCCATGGTCG
ssc-miR-15a	20	TAGCAGCACATAATGGTTTG
ssc-miR-6782-3p	32	TGACCTCTGGTCTCCCGCCCTG
ssc-miR-676-3p	19	CCGTCCTAAGGTTGTTGAGTT
ssc-miR-365-5p	18	GAGGGACTTTCAGGGGCAGCTGT
ssc-miR-374a-3p	18	CTTATCAGGTTGTATTGTAATT
ssc-miR-148b-3p	17	TCAGTGCATCACAGAACTTTGT
ssc-miR-129b	17	CTTTTTGCGGTCTGGGCTTGC
ssc-miR-30c-3p	28	CTGGGAGAAGGCTGTTTACT
ssc-miR-142-5p	15	CATAAAGTAGAAAGCACTACT
ssc-miR-9-2	21	TCTTTGGTTATCTAGCTGTAT
ssc-miR-708-3p	19	CAACTAGACTGTGAGCTTCT
ssc-let-7d-3p	14	CTATACGACCTGCTGCCTTTCT
ssc-miR-23b	13	ATCACATTGCCAGGGATTACC
ssc-miR-378b-3p	13	ACTGGACTTGGAGTCAGAAG
ssc-miR-7134-3p	22	ATGCGGAACCTGCGGATACGG
ssc-miR-7139-5p	26	CCATTCCTTCGTCTGTGCACTAG
ssc-miR-130b	29	CAGTGCAATGATGAAAGGGC
ssc-miR-28-5p	12	AAGGAGCTCACAGTCTATTGAG
ssc-miR-361-3p	12	CCCCCAGGTGTGATTCTGATTTGC
ssc-miR-574	14	CACGCTCATGCACACACCCACA
ssc-miR-193a-3p	11	AACTGGCCTACAAAGTCCCAGT
ssc-miR-450b-5p	10	TTTTGCAATATGTTCCTGAAT
ssc-miR-450c-5p	10	TTTTGCGATGTGTTCCTAATAC
ssc-miR-19a	9	TGTGCAAATCTATGCAAAACTG
ssc-miR-127	8	TCGGATCCGTCTGAGCTTGGCT
ssc-miR-425-5p	15	AATGACACGATCACTCCCGTTGA
ssc-miR-181d-5p	7	AACATTCATTGTTGTCGGTGGG
ssc-miR-30c-1-3p	7	CTGGGAGAGGGTTGTTTACT
ssc-miR-1307	7	ACTCGGCGTGGCGTCGGTCGTG
ssc-miR-144	6	TACAGTATAGATGATGTAC
ssc-miR-365-3p	6	TAATGCCCCTAAAAATCCTTAT
ssc-miR-362	6	AATCCTTGGAACCTAGGTGTGAGT
ssc-miR-29a	6	TAGCACCATCTGAAATCGGTT
ssc-miR-15b	5	TAGCAGCACATCATGGTTTAC
ssc-miR-126-5p	5	CATTATTACTTTTGGTACGCG
ssc-miR-221-3p	5	AGCTACATTGTCTGCTGGGTTT
ssc-miR-769-5p	4	TGAGACCTCTGGGTTCTGAGC
ssc-miR-1296-5p	4	TTAGGGCCCTGGCTCCATCTCC
ssc-miR-451	4	AAACCGTTACCATTACTGAGTT
ssc-miR-27a	4	TTCACAGTGGCTAAGTTCCGC
ssc-miR-7136-5p	4	TCTGGTCCAGACACTGTGGAGC
ssc-miR-1343	4	CTCCTGGGGCCCGCACTCTCGC
ssc-miR-23a	4	ATCACATTGCCAGGGATTTCC
ssc-miR-450a	3	TTTTGCGATGTGTTCCTAAT
ssc-miR-708-5p	6	AAGGAGCTTACAATCTAGCTGG
ssc-miR-139-5p	6	TCTACAGTGCACGTGTCTC
ssc-miR-345-3p	3	CCCTGAACTAGGGGTCTGGAG
ssc-miR-2411	6	TGGAGTGACTGTCAGATGCA
ssc-miR-218-5p	3	TTGTGCTTGATCTAACCATG
ssc-miR-32	3	TATTGCACATTACTAAGTTG
ssc-miR-874	3	CTGCCCTGGCCCGAGGGACCGA
ssc-miR-221-5p	3	ACCTGGCATACAATGTAGATTTCT
ssc-miR-7135-3p	3	ATCTGTCTGTGTCTCTGAGCAG
ssc-miR-489	3	TGACATCACATATACGGCGG
ssc-miR-152	3	TCAGTGCATGACAGAACTTGG
ssc-miR-149	3	TCTGGCTCCGTGTCTTCACTCC
ssc-miR-7857-3p	3	ATTGTTCTCCAACCTGGCTCT
ssc-miR-582	3	TAACCGGTTGAACAACTGAACC
ssc-miR-17-3p	3	ACTGCAGTGAAGGCACTTGT
mmu-miR-10b-5p	100275	TACCCTGTAGAACCGAATTTGTG
hsa-let-7i-5p	3086	TGAGGTAGTAGTTTGTGCTGTT
mmu-miR-205-3p	883	GATTTCAGTGGAGTGAAGCTC
mmu-let-7i-5p	359	TGAGGTAGTAGTTTGTGCTGT
hsa-miR-141-3p	349	TAACACTGTCTGGTAAAGATG
hsa-miR-301a-3p	285	CAGTGCAATAGTATTGTCAAAGC
hsa-miR-375	208	TTTGTTCGTTCGGCTCGCGTGA
hsa-miR-138-5p	193	AGCTGGTGTTGTGAATCAGGCCG
mmu-miR-34b-5p	166	AGGCAGTGTAATTAGCTGATTGT
hsa-miR-10b-5p	148	CCTGTAGAACCGAATTTGTG
hsa-miR-125a-5p	114	TCCCTGAGACCCTTTAACCTGTGA
hsa-miR-449a	126	TGGCAGTGTATTGTTAGCTGGT
hsa-miR-338-5p	73	AACAATATCCTGGTGCTGAGT
hsa-miR-660-5p	65	TACCCATTGCATATCGGAGTTG
hsa-miR-10a-5p	93	TACCCTGTAGATCCGAATTTGTG
mmu-miR-26b-5p	69	TTCAAGTAATTCAGGATAGGT
hsa-miR-105-5p	55	TCAAATGCTCAGACTCCTGTGGT
mmu-miR-21a-3p	62	CAACAGCAGTCGATGGGCTGT
hsa-miR-383-5p	50	AGATCAGAAGGTGATTGTGGCT
hsa-miR-335-5p	45	TCAAGAGCAATAACGAAAAATGT
mmu-miR-3065-3p	45	CAGCACCAGGATATTGTTGGG
hsa-miR-769-5p	43	TGAGACCTCTGGGTTCTGAGCT
mmu-miR-141-3p	88	TAACACTGTCTGGTAAAG
mmu-miR-125b-1-3p	28	ACGGGTTAGGCTCTTGGGAG
hsa-miR-1248	26	ACCTTCTTGTATAAGCACTGTGCT
hsa-miR-20a-5p	24	TAAAGTGCTTATAGTGCAGGTAG
mmu-miR-144-5p	21	GGATATCATCATATACTGTAAGT
hsa-miR-146b-5p	21	TGAGAACTGAATTCCATAGGCT
mmu-miR-194-5p	20	TGTAACAGCAACTCCATGTGGA
mmu-miR-574-5p	19	TGAGTGTGTGTGTGTGAGTGT
mmu-miR-10b-3p	17	AGATTCGATTCTAGGGGAAT
mmu-miR-181c-3p	24	ACCATCGACCGTTGAGTGGACC
hsa-miR-3065-3p	17	CAGCACCAGGATATTGTTGG
hsa-miR-3065-5p	16	TCAACAAAATCACTGATGCTGGA
mmu-miR-6240	15	CAAAGCATCGCGAAGGCCC
hsa-miR-335-3p	14	TTTTTCATTATTGCTCCTGACC
hsa-miR-10b-3p	13	ACAGATTCGATTCTAGGGGAAT
hsa-miR-3184-5p	13	AGGGGCCTCAGACCGAGCTT
mmu-miR-140-5p	12	CAGTGGTTTTACCCTATGGTAG
mmu-miR-652-3p	12	AATGGCGCCACTAGGGTTG
mmu-miR-409-3p	10	GAATGTTGCTCGGTGAACCCCT
mmu-miR-221-3p	10	AGCTACATTGTCTGCTGGGTTTC
mmu-miR-101a-5p	13	CAGTTATCACAGTGCTGATGC
hsa-miR-505-3p	8	GTCAACACTTGCTGGTTTCCT
mmu-miR-361-3p	7	TCCCCCAGGTGTGATTCTGATT
hsa-miR-30c-1-3p	7	CTGGGAGAGGGTTGTTTACTC
mmu-miR-30c-1-3p	7	CTGGGAGAGGGTTGTTTACTCC
hsa-miR-30d-3p	6	CTTTCAGTCAGATGTTTGCTG
mmu-miR-3059-5p	6	TTTCCTCTCTGCCCCATAGGG
mmu-miR-129b-3p	10	CAAGCCCAGACCGCAAAAAGATT
mmu-miR-497a-5p	5	CAGCAGCACACTGTGGTTTGTA
hsa-miR-574-5p	5	TGAGTGTGTGTGTGTGAGTG
hsa-miR-6516-3p	5	ATCATGTATGATACTGCAAACA
hsa-miR-212-3p	3	TAACAGTCTCCAGTCACGGCC
mmu-miR-129b-5p	3	GCTTTTTGGGGTAAGGGCTTCC
hsa-miR-1298-5p	3	TTCATTCGGCTGTCCAGATGTA
mmu-miR-16-2-3p	3	ACCAATATTATTGTGCTGCTT
mmu-miR-335-3p	3	TTTTCATTATTGCTCCTGACC
hsa-miR-199b-5p	3	AGTGTTTAGACTATCTGTTC
mmu-miR-375-3p	3	TTTGTTCGTTCGGCTCGCGT
hsa-miR-34c-3p	3	ATCACTAACCACACGGCCAG
mmu-miR-181a-1-3p	3	ACCATCGACCGTTGATTGTACC
mmu-miR-5100	3	TCGAATCCCAGCGGTGCCTC
