# Supplementary material for: Identification and characterization of L1-specific endo-siRNAs essential for early embryonic development in pig
Source: Oncotarget. 2017 Feb 19;8(14):23167–76. doi: 10.18632/oncotarget.15517 (PMC5410294; doi:10.18632/oncotarget.15517)
Supplement: Supplementary file 4 [file oncotarget-08-23167-s004.xlsx]

## Sheet: oocyte
name	sequence	reads	symbol
TEs-siRNA1	TACAGAAATTAGAAGGCTTTGCA	5	susScr3_rmsk_ERV1-1_SSc-I-int
TEs-siRNA2	TTTCCAGACACACTGTCCCACCTG	8	susScr3_rmsk_ERV1-1_SSc-I-int
TEs-siRNA3	TTCCAGACACACTGTCCCACCTG	8	susScr3_rmsk_ERV1-1_SSc-I-int
TEs-siRNA4	TCCAGACACACTGTCCCACCTG	4	susScr3_rmsk_ERV1-1_SSc-I-int
TEs-siRNA5	AGTCCCACCTATGCTAAGA	3	susScr3_rmsk_ERV1-1_SSc-I-int
TEs-siRNA6	GGAACCAGGCTCTCTCCAACTG	3	susScr3_rmsk_ERV1-1_SSc-I-int
TEs-siRNA7	CATGACCAATGTGCTTACTGCAAA	15	susScr3_rmsk_ERV1-1_SSc-I-int
TEs-siRNA8	TTACTGCAAAGAAAAGGGAC	47	susScr3_rmsk_ERV1-1_SSc-I-int
TEs-siRNA9	AAGCCCACTGTCTTAGAGTGTA	3	susScr3_rmsk_ERV1-1_SSc-I-int
TEs-siRNA10	TTGCAATTCTACATATCCACAGA	6	susScr3_rmsk_ERV1-1_SSc-I-int
TEs-siRNA11	TAGAGAGGTACCGGCAGGCCT	10	susScr3_rmsk_ERV1-1_SSc-I-int
TEs-siRNA12	TACCGATCTGAGCCATTCAGCACC	3	susScr3_rmsk_ERV1-1_SSc-I-int
TEs-siRNA13	TGTTAAACTGAGTCCTGGAAA	3	susScr3_rmsk_ERV1-1_SSc-I-int
TEs-siRNA14	TCCTGGAAAACTGTGTACCCT	51	susScr3_rmsk_ERV1-1_SSc-I-int
TEs-siRNA15	TCAGCACCAACCTGATCGGCCT	6	susScr3_rmsk_ERV1-1_SSc-I-int
TEs-siRNA16	TCAGTGAGATACTACAAGAGC	3	susScr3_rmsk_ERV1-1_SSc-I-int
TEs-siRNA17	TCCTTTGGTGTTGGCTGGCCT	6	susScr3_rmsk_ERV1-1_SSc-I-int
TEs-siRNA18	GGACCAGGCTCTCTCCAACTG	7	susScr3_rmsk_ERV1-1_SSc-I-int
TEs-siRNA19	AGCCAAATGAAAGCCCAGCCAA	3	susScr3_rmsk_ERV1-1_SSc-I-int
TEs-siRNA20	GCCAAATGAAAGCCCAGCCAAA	15	susScr3_rmsk_ERV1-1_SSc-I-int
TEs-siRNA21	ACCTTAGATGTGTTCACAGTTGCA	13	susScr3_rmsk_ERV1-1_SSc-I-int
TEs-siRNA22	AGCCTATGGTCAGAATTCAAGTA	7	susScr3_rmsk_ERV1-1_SSc-I-int
TEs-siRNA23	TTTTGATCCCGAGGCCCCTGAGAA	3	susScr3_rmsk_ERV1-1_SSc-I-int
TEs-siRNA24	CAGGTGCCGAACTTTCTGTGGTT	117	susScr3_rmsk_ERV1-1_SSc-I-int
TEs-siRNA25	ACGGATGATAAATGCTGC	4	susScr3_rmsk_ERV1-1_SSc-I-int
TEs-siRNA26	TCCTCGACGATGTCGGTTAGGA	5	susScr3_rmsk_ERV1-1_SSc-I-int
TEs-siRNA27	TCGACGATGTCGGTTAGGAGGCC	19	susScr3_rmsk_ERV1-1_SSc-I-int
TEs-siRNA28	GCTCCTATCTCGATTGATCTGAAA	3	susScr3_rmsk_ERV1-1_SSc-I-int
TEs-siRNA29	TTAATCATGGCTCTTGCTGTA	7	susScr3_rmsk_ERV1-1_SSc-I-int
TEs-siRNA30	TGGATAAAGTATCAGTCACCTGGA	7	susScr3_rmsk_ERV1-1_SSc-I-int
TEs-siRNA31	CAGCAATACTCAATTCCCAGAGAA	3	susScr3_rmsk_ERV1-1_SSc-I-int
TEs-siRNA32	AGCAATACTCAATTCCCAGAGAA	10	susScr3_rmsk_ERV1-1_SSc-I-int
TEs-siRNA33	TCAATTCCCAGAGAAGCTCGACTG	88	susScr3_rmsk_ERV1-1_SSc-I-int
TEs-siRNA34	CAATTCCCAGAGAAGCTCGACTG	6	susScr3_rmsk_ERV1-1_SSc-I-int
TEs-siRNA35	TTCCCAGAGAAGCTCGACTG	17	susScr3_rmsk_ERV1-1_SSc-I-int
TEs-siRNA36	TCCCAGAGAAGCTCGACTGG	496	susScr3_rmsk_ERV1-1_SSc-I-int
TEs-siRNA37	AGGCTGCTTCAGCATGGACTGTTA	30	susScr3_rmsk_ERV1-1_SSc-I-int
TEs-siRNA38	AAAACCGGGAACACAGGACTACC	3	susScr3_rmsk_ERV1-1_SSc-I-int
TEs-siRNA39	CCGGGAACACAGGACTACCGCCCA	3	susScr3_rmsk_ERV1-1_SSc-I-int
TEs-siRNA40	TGACACTGAAGAGTGCTGGCGAAT	7	susScr3_rmsk_ERV1-1_SSc-I-int
TEs-siRNA41	GTGGCAAAAGCCTTACAGATCCAA	4	susScr3_rmsk_ERV1-1_SSc-I-int
TEs-siRNA42	AAAAGCCTTACAGATCCAATGGAA	4	susScr3_rmsk_ERV1-1_SSc-I-int
TEs-siRNA43	AAAGCCTTACAGATCCAATGGAA	78	susScr3_rmsk_ERV1-1_SSc-I-int
TEs-siRNA44	TTCCTGGACAAAAACTAGACT	3	susScr3_rmsk_ERV1-1_SSc-I-int
TEs-siRNA45	TGGCTCTCAAAGTTCAGGGAAA	10	susScr3_rmsk_ERV1-1_SSc-I-int
TEs-siRNA46	GGCTCTCAAAGTTCAGGGAAA	11	susScr3_rmsk_ERV1-1_SSc-I-int
TEs-siRNA47	TCAAAGTTCAGGGAAAGTAGAAC	11	susScr3_rmsk_ERV1-1_SSc-I-int
TEs-siRNA48	TAAAAGACGCTTTTTTCTG	3	susScr3_rmsk_ERV1-1_SSc-I-int
TEs-siRNA49	AGTCAGCCCTTGTTTGCTTTTGA	3	susScr3_rmsk_ERV1-1_SSc-I-int
TEs-siRNA50	TAGCTAAGATCAGTGAGATACTA	5	susScr3_rmsk_ERV1-1_SSc-I-int
TEs-siRNA51	AGCTAAGATCAGTGAGATACTA	4	susScr3_rmsk_ERV1-1_SSc-I-int
TEs-siRNA52	TGAGATACTACAAGAGCCGAATG	3	susScr3_rmsk_ERV1-1_SSc-I-int
TEs-siRNA53	TTTAACATCATGCAGGGCT	18	susScr3_rmsk_ERV1-1_SSc-I-int
TEs-siRNA54	AAGCCCAGCCAAATTCTATGAGA	12	susScr3_rmsk_ERV1-1_SSc-I-int
TEs-siRNA55	AGCCCAGCCAAATTCTATGAGA	3	susScr3_rmsk_ERV1-1_SSc-I-int
TEs-siRNA56	CAGCCAAATTCTATGAGAGACTA	5	susScr3_rmsk_ERV1-1_SSc-I-int
TEs-siRNA57	TATGAGAGACTATGTGAGGCT	20	susScr3_rmsk_ERV1-1_SSc-I-int
TEs-siRNA58	TTGCCTGGACTTAAAAGATGCCT	3	susScr3_rmsk_ERV1-1_SSc-I-int
TEs-siRNA59	TTCCTGGACAAAAACTGGGCTGT	3	susScr3_rmsk_ERV1-1_SSc-I-int
TEs-siRNA60	ACTGGGCTGTGTTTTGCTACAGTA	9	susScr3_rmsk_ERV1-1_SSc-I-int
TEs-siRNA61	CTGGGCTGTGTTTTGCTACAGTA	31	susScr3_rmsk_ERV1-1_SSc-I-int
TEs-siRNA62	TGCTACAGTATGTTGACGAC	69	susScr3_rmsk_ERV1-1_SSc-I-int
TEs-siRNA63	AGTCAGCCCTTGTTTGCCTTTGAA	8	susScr3_rmsk_ERV1-1_SSc-I-int
TEs-siRNA64	TGACGACCTCTTACTAGCT	3	susScr3_rmsk_ERV1-1_SSc-I-int
TEs-siRNA65	AAGCCCAATCAGATATCCATAAA	3	susScr3_rmsk_ERV1-1_SSc-I-int
TEs-siRNA66	AAGGATTCAAGAACTCTCCTACT	3	susScr3_rmsk_ERV1-1_SSc-I-int
TEs-siRNA67	CAGGGTATCGGGTATCAAAGAA	3	susScr3_rmsk_ERV1-1_SSc-I-int
TEs-siRNA68	TCCAGGAGGCAGCATTTCAGACAA	12	susScr3_rmsk_ERV1-1_SSc-I-int
TEs-siRNA69	CAGGAGGCAGCATTTCAGACAA	14	susScr3_rmsk_ERV1-1_SSc-I-int
TEs-siRNA70	AGGCAGCATTTCAGACAA	6	susScr3_rmsk_ERV1-1_SSc-I-int
TEs-siRNA71	TTCAACATCATGCAGGGCCGA	539	susScr3_rmsk_ERV1-1_SSc-I-int
TEs-siRNA72	GGCCTTCGGAGTCCTAACCCAAGA	72	susScr3_rmsk_ERV1-1_SSc-I-int
TEs-siRNA73	TTCTGCCGGATATGGATCCCCG	42	susScr3_rmsk_ERV1-1_SSc-I-int
TEs-siRNA74	AGCCTCTATGCCTGACAATAGAAA	3	susScr3_rmsk_ERV1-1_SSc-I-int
TEs-siRNA75	CATGACCAATGCGCTTACTGCAAA	185	susScr3_rmsk_ERV1-1_SSc-I-int
TEs-siRNA76	ATGACCAATGCGCTTACTGCAAA	3	susScr3_rmsk_ERV1-1_SSc-I-int
TEs-siRNA77	GACCAATGCGCTTACTGCAAA	28	susScr3_rmsk_ERV1-1_SSc-I-int
TEs-siRNA78	TCCTGAGAAAAAGACCAAGGCCCC	3	susScr3_rmsk_ERV1-1_SSc-I-int
TEs-siRNA79	TTTCAGACAATCAAAACTAAACT	6	susScr3_rmsk_ERV1-1_SSc-I-int
TEs-siRNA80	CTCCAGCCTTGGGACTTCCTGA	3	susScr3_rmsk_ERV1-1_SSc-I-int
TEs-siRNA81	GGGACTTCCTGATGTAACCAGA	6	susScr3_rmsk_ERV1-1_SSc-I-int
TEs-siRNA82	TCATGAGAAAAATGGGATGGCT	11	susScr3_rmsk_ERV1-1_SSc-I-int
TEs-siRNA83	TCATGAGAAAAATGGGATGGCTT	71	susScr3_rmsk_ERV1-1_SSc-I-int
TEs-siRNA84	AGGCCAGTGGCATATCTGTCTAAA	13	susScr3_rmsk_ERV1-1_SSc-I-int
TEs-siRNA85	GCCAGTGGCATATCTGTCTAAA	3	susScr3_rmsk_ERV1-1_SSc-I-int
TEs-siRNA86	AGGAGGCAGCATTTCAGACAA	3	susScr3_rmsk_ERV1-1_SSc-I-int
TEs-siRNA87	AAGTCCCACACTCAGTTGTA	4	susScr3_rmsk_ERV1-1_SSc-I-int
TEs-siRNA88	AGTCCCACACTCAGTTGTA	42	susScr3_rmsk_ERV1-1_SSc-I-int
TEs-siRNA89	TACAGACCTGGTTCTATATACTGA	6	susScr3_rmsk_ERV1-1_SSc-I-int
TEs-siRNA90	TAAAACTGGAGGTTGTACGAACT	3	susScr3_rmsk_ERV1-1_SSc-I-int
TEs-siRNA91	TCTGAACCCAGCCACTTTTCT	431	susScr3_rmsk_ERV1-1_SSc-I-int
TEs-siRNA92	AACCCAGCCACTTTTCTGCCAGA	4	susScr3_rmsk_ERV1-1_SSc-I-int
TEs-siRNA93	TTCTGCCAGATGAAGCGGGGCC	20	susScr3_rmsk_ERV1-1_SSc-I-int
TEs-siRNA94	TCCTGACCTGGTTTTATATACTGA	3	susScr3_rmsk_ERV1-1_SSc-I-int
TEs-siRNA95	TGCTGTGGTATCTGACTTAAAAG	674	susScr3_rmsk_ERV1-1_SSc-I-int
TEs-siRNA96	TAATACATGAATTTCTTTACCTG	23	susScr3_rmsk_ERV1-1_SSc-I-int
TEs-siRNA97	AAGGCTGGTCAGCACAGAGAGCA	3	susScr3_rmsk_ERV1-1_SSc-I-int
TEs-siRNA98	GGTCAGCACAGAGAGCAGAATTA	11	susScr3_rmsk_ERV1-1_SSc-I-int
TEs-siRNA99	GCACAGAGAGCAGAATTA	4	susScr3_rmsk_ERV1-1_SSc-I-int
TEs-siRNA100	ACAGAGAGCAGAATTATGGGC	6	susScr3_rmsk_ERV1-1_SSc-I-int
TEs-siRNA101	AGAGAGCAGAATTATGGGCCTTAA	40	susScr3_rmsk_ERV1-1_SSc-I-int
TEs-siRNA102	GAGAGCAGAATTATGGGCCTTAA	15	susScr3_rmsk_ERV1-1_SSc-I-int
TEs-siRNA103	AGAGCAGAATTATGGGCCTTAA	119	susScr3_rmsk_ERV1-1_SSc-I-int
TEs-siRNA104	GAGCAGAATTATGGGCCTTAA	10	susScr3_rmsk_ERV1-1_SSc-I-int
TEs-siRNA105	AGCAGAATTATGGGCCTTAA	30	susScr3_rmsk_ERV1-1_SSc-I-int
TEs-siRNA106	TAATCAGAGCACTGGAACTC	3	susScr3_rmsk_ERV1-1_SSc-I-int
TEs-siRNA107	TAAAGAAAGAGGGCTCCT	3	susScr3_rmsk_ERV1-1_SSc-I-int
TEs-siRNA108	GGGGACAACAGCCAGACAAACCTA	34	susScr3_rmsk_ERV1-1_SSc-I-int
TEs-siRNA109	GGGACAACAGCCAGACAAACCTA	26	susScr3_rmsk_ERV1-1_SSc-I-int
TEs-siRNA110	AGAACAGCTGGCCTACAAACTA	3	susScr3_rmsk_ERV1-1_SSc-I-int
TEs-siRNA111	GCCTACAAACTAGTCCGCCAA	4	susScr3_rmsk_ERV1-1_SSc-I-int
TEs-siRNA112	TACTATCTCATTGCTCGTCTTC	79	susScr3_rmsk_ERV1-1_SSc-I-int
TEs-siRNA113	ATCTCATTGCTCGTCTTCCTGCA	3	susScr3_rmsk_ERV1-1_SSc-I-int
TEs-siRNA114	TCTCATTGCTCGTCTTCCTGCA	18	susScr3_rmsk_ERV1-1_SSc-I-int
TEs-siRNA115	TCTTCCTGCACTCTGCTCCT	15	susScr3_rmsk_ERV1-1_SSc-I-int
TEs-siRNA116	AAGCCTTACAGATCCAATGGA	3	susScr3_rmsk_ERV1-1_SSc-I-int
TEs-siRNA117	AAGCCTTACAGATCCAATGGAA	52	susScr3_rmsk_ERV1-1_SSc-I-int
TEs-siRNA118	TCTGCCTATGGCTCTCAAAGTTCA	31	susScr3_rmsk_ERV1-1_SSc-I-int
TEs-siRNA119	ATGGCTCTCAAAGTTCAGGGAAA	23	susScr3_rmsk_ERV1-1_SSc-I-int
TEs-siRNA120	TTCAGGATGGGTAGAGGCCTTC	3	susScr3_rmsk_ERV1-1_SSc-I-int
TEs-siRNA121	AGGGTATCAGGTATCAAAGAA	9	susScr3_rmsk_ERV1-1_SSc-I-int
TEs-siRNA122	GGTATCAGGTATCAAAGAA	3	susScr3_rmsk_ERV1-1_SSc-I-int
TEs-siRNA123	TCAGGTATCAAAGAAAAAGGC	11	susScr3_rmsk_ERV1-1_SSc-I-int
TEs-siRNA124	AGACATTATTCCCAGATA	3	susScr3_rmsk_ERV1-1_SSc-I-int
TEs-siRNA125	TTCCCAGATATGGAATGCCTCTG	16	susScr3_rmsk_ERV1-1_SSc-I-int
TEs-siRNA126	TTTAACATCATGCAGGGCCAA	39	susScr3_rmsk_ERV1-1_SSc-I-int
TEs-siRNA127	TTTTCCAGCAGGCCTGACT	3	susScr3_rmsk_ERV1-1_SSc-I-int
TEs-siRNA128	TAAAGAACAACCCCCCTTGGCTA	3	susScr3_rmsk_ERV1-1_SSc-LTR
TEs-siRNA129	ACAACTGTGTGCTCTCTGTCCAA	5	susScr3_rmsk_ERV1-1_SSc-LTR
TEs-siRNA130	TACTGAGAACAAAGACCTG	3	susScr3_rmsk_ERV1-1_SSc-LTR
TEs-siRNA131	TGCTTGCTCAGTTTCTTAGGGA	14	susScr3_rmsk_ERV1-1_SSc-LTR
TEs-siRNA132	AGGTCCGGGATGCTTACATGGGA	13	susScr3_rmsk_ERV1-1_SSc-LTR
TEs-siRNA133	TACTGAGAACAAAGACCTGGTGC	57	susScr3_rmsk_ERV1-1_SSc-LTR
TEs-siRNA134	TTACTGAGAACAAAGACCTGGTG	3	susScr3_rmsk_ERV1-1_SSc-LTR
TEs-siRNA135	AAAAGTTACTGAGAACAAAGACCT	3	susScr3_rmsk_ERV1-1_SSc-LTR
TEs-siRNA136	TACTGAGAACAAAGACCTGGT	698	susScr3_rmsk_ERV1-1_SSc-LTR
TEs-siRNA137	GGAGGTGACTCCTCTGAGCCC	3	susScr3_rmsk_ERV1-1_SSc-LTR
TEs-siRNA138	TCTGGAGGTGACTCCTCTGAGCCC	10	susScr3_rmsk_ERV1-1_SSc-LTR
TEs-siRNA139	TTCCATATCTCCGAGTGCTG	3	susScr3_rmsk_ERV1-1_SSc-LTR
TEs-siRNA140	TATCTCCGAGTGCTGTTTGTCTC	7	susScr3_rmsk_ERV1-1_SSc-LTR
TEs-siRNA141	TTTGGTGCGTTGGCCGGGAA	4	susScr3_rmsk_ERV1-2_SSc-I-int
TEs-siRNA142	TGGTGCGTTGGCCGGGAAAC	180	susScr3_rmsk_ERV1-2_SSc-I-int
TEs-siRNA143	TGGTGCATTGGCCGGGAAA	168	susScr3_rmsk_ERV1-2_SSc-I-int
TEs-siRNA144	GGTGCGTTGGCCGGGAAA	3	susScr3_rmsk_ERV1-2_SSc-I-int
TEs-siRNA145	TACCTAAGGTAATAGGGTCAGAC	6	susScr3_rmsk_ERV1-2_SSc-I-int
TEs-siRNA146	AGGTAGAGAGGATGAATAGAA	3	susScr3_rmsk_ERV1-2_SSc-I-int
TEs-siRNA147	TAGAGAGGATGAATAGAACCATT	28	susScr3_rmsk_ERV1-2_SSc-I-int
TEs-siRNA148	AGGACCGAGTTCTGTTGTTGAA	3	susScr3_rmsk_ERV1-2_SSc-I-int
TEs-siRNA149	TGACCCCCTATGAATTGCTCTACG	3	susScr3_rmsk_ERV1-2_SSc-I-int
TEs-siRNA150	TCGACCATTGGACTGAAGTTAAA	6	susScr3_rmsk_ERV1-2_SSc-I-int
TEs-siRNA151	TAAGAAGGGACCTTGGCAGACTT	3	susScr3_rmsk_ERV1-2_SSc-I-int
TEs-siRNA152	TTAATTCTGAGATTATCCTGGCTG	4	susScr3_rmsk_ERV1-2_SSc-I-int
TEs-siRNA153	TAATTCTGAGATTATCCTGGCT	3	susScr3_rmsk_ERV1-2_SSc-I-int
TEs-siRNA154	TAATTCTGAGATTATCCTGGCTGT	9	susScr3_rmsk_ERV1-2_SSc-I-int
TEs-siRNA155	TTCTGAGATTATCCTGGCTGTT	5	susScr3_rmsk_ERV1-2_SSc-I-int
TEs-siRNA156	TGCTGCCGGGACTCGGAGCCGG	4	susScr3_rmsk_ERV1-2_SSc-I-int
TEs-siRNA157	AGAGAGAATTCTGTTAGAGGCT	3	susScr3_rmsk_ERV1-2_SSc-I-int
TEs-siRNA158	GAGAGAATTCTGTTAGAG	3	susScr3_rmsk_ERV1-2_SSc-I-int
TEs-siRNA159	AGAAGCTTCAGAGACTGGAAGG	9	susScr3_rmsk_ERV1-2_SSc-I-int
TEs-siRNA160	AGGCCTCAGAAAATCAGTATTTA	26	susScr3_rmsk_ERV1-2_SSc-I-int
TEs-siRNA161	TAAAGAAAAAGGACACTGGGCAAG	6	susScr3_rmsk_ERV1-2_SSc-I-int
TEs-siRNA162	ACAATATCCATGGACTACCCGAA	7	susScr3_rmsk_ERV1-2_SSc-I-int
TEs-siRNA163	TCCAGATCATGGTACTTAGGCAAC	3	susScr3_rmsk_ERV1-2_SSc-I-int
TEs-siRNA164	AGCCTTCCTAGTTCTAAGATTAGA	3	susScr3_rmsk_ERV1-2_SSc-I-int
TEs-siRNA165	TACTGCTGGAATTGTCTGACCT	19	susScr3_rmsk_ERV1-2_SSc-I-int
TEs-siRNA166	TTTTGCAGACTGTGGATCCCGGG	7	susScr3_rmsk_ERV1-2_SSc-I-int
TEs-siRNA167	TTTGCAGACTGTGGATCCCGGG	292	susScr3_rmsk_ERV1-2_SSc-I-int
TEs-siRNA168	TTGCAGACTGTGGATCCCGGG	82	susScr3_rmsk_ERV1-2_SSc-I-int
TEs-siRNA169	TGCAGACTGTGGATCCCGGGG	333	susScr3_rmsk_ERV1-2_SSc-I-int
TEs-siRNA170	TTACCCTTTATGTGGATGAGCGT	3	susScr3_rmsk_ERV1-2_SSc-I-int
TEs-siRNA171	ACCATGGAGGAGACCTGTTGCCT	3	susScr3_rmsk_ERV1-2_SSc-I-int
TEs-siRNA172	TACCTGTCAAAGAAGCTCGATCCT	28	susScr3_rmsk_ERV1-2_SSc-I-int
TEs-siRNA173	CAAGGACGCTGACAAATTGACTTT	3	susScr3_rmsk_ERV1-2_SSc-I-int
TEs-siRNA174	AAGGACGCTGACAAATTGACT	4	susScr3_rmsk_ERV1-2_SSc-I-int
TEs-siRNA175	TTCTGCCTGAAGAGACTGAT	4	susScr3_rmsk_ERV1-2_SSc-I-int
TEs-siRNA176	TCTGCCTGAAGAGACTGATGAACC	15	susScr3_rmsk_ERV1-2_SSc-I-int
TEs-siRNA177	TGCCTGAAGAGACTGATGAACCA	11	susScr3_rmsk_ERV1-2_SSc-I-int
TEs-siRNA178	ATGCCCTCGAATTCCAGACCCTGT	4	susScr3_rmsk_ERV1-2B_SSc-LTR
TEs-siRNA179	ACTGGATGGGTAGAGGCTTTTCC	3	susScr3_rmsk_ERV1-3_SSc-I-int
TEs-siRNA180	TGTCAAGAAACTCGGGAAAACT	3	susScr3_rmsk_ERV1-3_SSc-I-int
TEs-siRNA181	TTCTGCAGAAGTAAAGAGCCTTG	4	susScr3_rmsk_ERV1N-1_SSc-LTR
TEs-siRNA182	TTCTGACACTGACGACCCGAGC	3	susScr3_rmsk_ERV1N-1A2_SSc-LTR
TEs-siRNA183	TGGAGGCCCCAGCGAGATT	77	susScr3_rmsk_ERV1N-2_SSc-I-int
TEs-siRNA184	AGGTCTTTCAGGGTCTCATGCA	11	susScr3_rmsk_ERV1N-2_SSc-I-int
TEs-siRNA185	TAGCAACTCCTCTGACATGTGCCT	11	susScr3_rmsk_ERV1N-2_SSc-I-int
TEs-siRNA186	GAAGTCAAATGAGACACTGAGA	3	susScr3_rmsk_ERV1N-2_SSc-I-int
TEs-siRNA187	TCAGGACTTAAGGCAAATAA	66	susScr3_rmsk_ERV1N-2_SSc-I-int
TEs-siRNA188	AATGGAGGGCTGAATAATTC	6	susScr3_rmsk_ERV1N-2_SSc-I-int
TEs-siRNA189	TTCTTAAGGATAAATTCATAGCTC	6	susScr3_rmsk_ERV1N-2_SSc-I-int
TEs-siRNA190	TGATCAGGACCTGGAGCACCTC	5	susScr3_rmsk_ERV1N-2_SSc-I-int
TEs-siRNA191	TCAAGACTGATGGGACATTTCCAT	4	susScr3_rmsk_ERV1N-2_SSc-I-int
TEs-siRNA192	AGTCCAACTCCTCTTTTAGAAAGA	7	susScr3_rmsk_ERV1N-2_SSc-I-int
TEs-siRNA193	CATGCCTTTCTGATTGTTCCAGA	14	susScr3_rmsk_ERV1N-2_SSc-I-int
TEs-siRNA194	TAGGAACATGGGCTTTGATACA	3	susScr3_rmsk_ERV1N-2_SSc-I-int
TEs-siRNA195	CATTAGGACTTGAGAAAC	3	susScr3_rmsk_ERV1N-3_SSc-LTR
TEs-siRNA196	TAAAGAAAAAGACTGTTTTGACT	12	susScr3_rmsk_ERV2N-1_SSc-I-int
TEs-siRNA197	TAGAGGAATTGTTAGAAGC	17	susScr3_rmsk_ERV2N-1_SSc-I-int
TEs-siRNA198	ATTTAAAGGGTTGTCTCCAGCCTA	32	susScr3_rmsk_ERV2N-1_SSc-I-int
TEs-siRNA199	TTAAAGGGTTGTCTCCAGCCTAGA	4	susScr3_rmsk_ERV2N-1_SSc-I-int
TEs-siRNA200	AAGGGTTGTCTCCAGCCTAGA	4	susScr3_rmsk_ERV2N-1_SSc-I-int
TEs-siRNA201	AGGGTTGTCTCCAGCCTAGA	3	susScr3_rmsk_ERV2N-1_SSc-I-int
TEs-siRNA202	TTAACTCTCAAATTGGACTGGCC	37	susScr3_rmsk_ERV2N-1_SSc-I-int
TEs-siRNA203	TTTGTTTTACTTCTGATTTACCCT	64	susScr3_rmsk_ERV2N-1_SSc-I-int
TEs-siRNA204	TGTTTTACTTCTGATTTACCCT	4	susScr3_rmsk_ERV2N-1_SSc-I-int
TEs-siRNA205	TTACTTCTGATTTACCCTG	17	susScr3_rmsk_ERV2N-1_SSc-I-int
TEs-siRNA206	TGTAACTGAGTCTCTGATAAAATG	6	susScr3_rmsk_ERV2N-1_SSc-I-int
TEs-siRNA207	CAGATATGGGAAAATGCAACAAGA	59	susScr3_rmsk_ERV2N-1_SSc-I-int
TEs-siRNA208	TTTTCCTGGACCATAAGAGACTA	3	susScr3_rmsk_ERV2N-1_SSc-I-int
TEs-siRNA209	CAGCCTAGATAAAAAGTT	6	susScr3_rmsk_ERV2N-1_SSc-I-int
TEs-siRNA210	AGCCTAGATAAAAAGTTTCT	10	susScr3_rmsk_ERV2N-1_SSc-I-int
TEs-siRNA211	AGCCTAGATAAAAAGTTTCTT	4	susScr3_rmsk_ERV2N-1_SSc-I-int
TEs-siRNA212	CTAATAAGAAAAACACCAATGCA	7	susScr3_rmsk_ERV2N-1_SSc-I-int
TEs-siRNA213	TTTGTTTTACTTCTGATTTACC	3	susScr3_rmsk_ERV2N-1_SSc-I-int
TEs-siRNA214	TGTTTTACTTCTGATTTACCCTGA	9	susScr3_rmsk_ERV2N-1_SSc-I-int
TEs-siRNA215	TTTACTTCTGATTTACCCTGA	3	susScr3_rmsk_ERV2N-1_SSc-I-int
TEs-siRNA216	TTACTTCTGATTTACCCTGA	13	susScr3_rmsk_ERV2N-1_SSc-I-int
TEs-siRNA217	TCTTTGCCAGATCTAGGAAT	4	susScr3_rmsk_ERV2N-1_SSc-I-int
TEs-siRNA218	ATAAAAGTCATGAGGGCTAAAGCC	3	susScr3_rmsk_ERV2N-1_SSc-LTR
TEs-siRNA219	TAAAAGTCATGAGGGCTAAAGCCT	5	susScr3_rmsk_ERV2N-1_SSc-LTR
TEs-siRNA220	GCCTATCAGCAAAATCTTTGCCA	42	susScr3_rmsk_ERV3-1_SSc-I-int
TEs-siRNA221	CACCTTGGAGACCTGCTGC	7	susScr3_rmsk_ERV3-1_SSc-LTR
TEs-siRNA222	AGCCAAAAGCTCAGTGACGGTTCT	9	susScr3_rmsk_ERV3-16A3_I-int
TEs-siRNA223	GCCAAAAGCTCAGTGACGGTTCT	8	susScr3_rmsk_ERV3-16A3_I-int
TEs-siRNA224	CCAAAAGCTCAGTGACGGTTCTTC	6	susScr3_rmsk_ERV3-16A3_I-int
TEs-siRNA225	CAGAATAGAAGGACTGGAGCTCAA	56	susScr3_rmsk_L1-2_SSc
TEs-siRNA226	TTCACAGAGACTCACCTACAGGA	788	susScr3_rmsk_L1-2_SSc
TEs-siRNA227	ACCTACAGGAGTGAGAGTTCTGA	208	susScr3_rmsk_L1-1_SSc
TEs-siRNA228	TCTGAGCCCCACATCAAACCCT	140	susScr3_rmsk_L1-1_SSc
TEs-siRNA229	AGTCCTACAGTACAGCACAGGGA	3	susScr3_rmsk_L1_Art
TEs-siRNA230	CTAATAAGGACCTAATGTACAGCA	4	susScr3_rmsk_L1_Art
TEs-siRNA231	GGAAAATCTACTCAGTTTGTAATA	15	susScr3_rmsk_L1_Art
TEs-siRNA232	TAAGGACCTAATGTACAGCACAG	15	susScr3_rmsk_L1_Art
TEs-siRNA233	TACATCTGAAACTAACACAACATT	4	susScr3_rmsk_L1_Art
TEs-siRNA234	TAGCACAGGGAACTCTACTCAATA	3	susScr3_rmsk_L1_Art
TEs-siRNA235	TTGGGATTGGCATATGCTC	3	susScr3_rmsk_L1_Art
TEs-siRNA236	GAAAATCTACTCAACAGTTT	3	susScr3_rmsk_L1_Art
TEs-siRNA237	ATGACTGATTCACTTTGCTGT	4	susScr3_rmsk_L1_Art
TEs-siRNA238	TGGTAAAAGAATCTGAAAAGGA	3	susScr3_rmsk_L1_Art
TEs-siRNA239	TTGCTGTACACCTGAATCTAACA	3	susScr3_rmsk_L1_Art
TEs-siRNA240	TAACTGATTTACTTTGCATGCCT	83	susScr3_rmsk_L1_Art
TEs-siRNA241	ATTCACTTTGCTATACACCTGAA	7	susScr3_rmsk_L1_Art
TEs-siRNA242	TCACTTTGCTGTACCCCTGAAACT	3	susScr3_rmsk_L1_Art
TEs-siRNA243	TACACCTGGAACTAATACAA	3	susScr3_rmsk_L1_Art
TEs-siRNA244	TACACCTGAAACTAGCACAACATT	96	susScr3_rmsk_L1_Art
TEs-siRNA245	CACTTTGCTGTACACCTGAAACT	3	susScr3_rmsk_L1_Art
TEs-siRNA246	TACACCTGAAACTAGCACAA	4	susScr3_rmsk_L1_Art
TEs-siRNA247	TACACCTGAAACTGACGACCTT	7	susScr3_rmsk_L1_Art
TEs-siRNA248	TCACTTTGCTGTATTCCTGAAAC	3	susScr3_rmsk_L1_Art
TEs-siRNA249	TACACCTGAAACTAACACAACACT	3	susScr3_rmsk_L1_Art
TEs-siRNA250	CCTGAACTAACACAACATTG	3	susScr3_rmsk_L1_Art
TEs-siRNA251	TACACCTGAAACTAATACACTGT	313	susScr3_rmsk_L1_Art
TEs-siRNA252	TCGCTTTGCTGTATACCTGAAA	5	susScr3_rmsk_L1_Art
TEs-siRNA253	TTCCATATGACCCTGCAATC	37	susScr3_rmsk_L1_SS
TEs-siRNA254	CCTTAGAAATCTATACATAGAAC	10	susScr3_rmsk_L1_SS
TEs-siRNA255	CTATCCGGACAAAGCTCTAC	3	susScr3_rmsk_L1_SS
TEs-siRNA256	TAACTATGTCTAGATACTCAT	4	susScr3_rmsk_L1_SS
TEs-siRNA257	TAAGATATACAGATGGCCAA	14	susScr3_rmsk_L1_SS
TEs-siRNA258	TCTCCTCAGAAAAGAAAATCATG	3	susScr3_rmsk_L1_SS
TEs-siRNA259	ATTCGGAAGATGTGGTATAT	3	susScr3_rmsk_L1_SS
TEs-siRNA260	AAGACTTGTGGCTGCCTGATGG	11	susScr3_rmsk_L1_SS
TEs-siRNA261	TCACAAATGAACATCTCCTCAGA	10	susScr3_rmsk_L1_SS
L1-siRNA262	TCCGGACAAAGCTCTACTTAAAAG	14647	susScr3_rmsk_L1_SS
TEs-siRNA263	TTTACAAGGAGATCCTGCTGAATA	37	susScr3_rmsk_L1_SS
TEs-siRNA264	TGTAAGGATAACCTGACCCCCTTA	7	susScr3_rmsk_L1_SS
TEs-siRNA265	TAAATCATGGACTTGGAGA	3	susScr3_rmsk_L1_SS
TEs-siRNA266	TTATAAGTGATATCATATG	3	susScr3_rmsk_L1_SS
TEs-siRNA267	TCAGAAAAGAAAATCATGGACTT	22	susScr3_rmsk_L1_SS
TEs-siRNA268	AGAGAATCATGGACTTGGAGA	11	susScr3_rmsk_L1_SS
TEs-siRNA269	TCACTTATAACTGGAATCTACT	28	susScr3_rmsk_L1_SS
TEs-siRNA270	TTCCATATGACCCTGCAATCCCA	265	susScr3_rmsk_L1_SS
TEs-siRNA271	TTGAGAACTTTGTCTAGATACTC	3	susScr3_rmsk_L1_SS
TEs-siRNA272	TATACATAGAACTTCCATAT	3	susScr3_rmsk_L1_SS
TEs-siRNA273	TCGACAGATGATTGGATTCAGA	51	susScr3_rmsk_L1_SS
TEs-siRNA274	TAGATACTCATGTTGCAACAGAAC	18	susScr3_rmsk_L1_SS
TEs-siRNA275	ACACGATGGAATACTACTCAGCC	26	susScr3_rmsk_L1_SS
TEs-siRNA276	ATCATGGACTTGGAGAAAAGACT	6	susScr3_rmsk_L1_SS
TEs-siRNA277	TTTGCAGCAACATGGGTAGAACTA	3	susScr3_rmsk_L1_SS
TEs-siRNA278	AAACTATGTCTAGATACTCA	7	susScr3_rmsk_L1_SS
TEs-siRNA279	TGTCTAGATACTCATGTTGCAAC	10	susScr3_rmsk_L1_SS
TEs-siRNA280	ATGGCAGCCCTATTCACAATAGC	4	susScr3_rmsk_L1_SS
TEs-siRNA281	TAGCATTGAGAACTTTGTCTAGAA	708	susScr3_rmsk_L1_SS
TEs-siRNA282	TGGACTTGGAGAAGAGACTTGTGG	249	susScr3_rmsk_L1_SS
TEs-siRNA283	TATCCGGACAAAACTCTACTT	196	susScr3_rmsk_L1_SS
TEs-siRNA284	TGGCAGCCCTATTCACAATAGC	3	susScr3_rmsk_L1_SS
TEs-siRNA285	AGCATTGAGAACTTTGTCTAGAAA	8	susScr3_rmsk_L1_SS
TEs-siRNA286	GCATTGAGAACTTTGTCTAGAA	3	susScr3_rmsk_L1_SS
TEs-siRNA287	AGTCAGAATGGCCATCATTAATAA	147	susScr3_rmsk_L1_SS
TEs-siRNA288	GGGCTTATCAGTCACAACCTA	3	susScr3_rmsk_L1_SS
TEs-siRNA289	TCACTTATAACTGGAATCT	64	susScr3_rmsk_L1_SS
TEs-siRNA290	TAGCCAGGACATGTAAACAA	9	susScr3_rmsk_L1_SS
TEs-siRNA291	GGCTTATCAGTCACAACCTAGAA	40	susScr3_rmsk_L1_SS
TEs-siRNA292	ACTTGGAGAAAAGACTTGTGGCT	13	susScr3_rmsk_L1_SS
TEs-siRNA293	TTACAAGGAGATCCTGCTGAATAG	5	susScr3_rmsk_L1_SS
TEs-siRNA294	TCGACAGAGGATTGGATTCGGA	30	susScr3_rmsk_L1_SS
TEs-siRNA295	AACAGTTTGGAGATACCTTAGAA	311	susScr3_rmsk_L1_SS
TEs-siRNA296	AGCATTGAGAACTTTGTCTAGATA	544	susScr3_rmsk_L1_SS
TEs-siRNA297	CGGACAAAACTCTACTTAAAAGAG	17	susScr3_rmsk_L1_SS
L1-siRNA298	TAAACTGGTACAGCCACTATGGAG	4296	susScr3_rmsk_L1_SS
TEs-siRNA299	TATCCGGACAAAGCTCTACTTA	32	susScr3_rmsk_L1_SS
TEs-siRNA300	TTATCAGTCACAACCTAGAATAGA	31	susScr3_rmsk_L1_SS
TEs-siRNA301	AAGACTTGTGGCTGCCTGA	5	susScr3_rmsk_L1_SS
TEs-siRNA302	AGAAAAGACTTGTGGCTGCCTGA	4	susScr3_rmsk_L1_SS
TEs-siRNA303	ACATGTAAGGATAACCTGACCCCC	11	susScr3_rmsk_L1_SS
TEs-siRNA304	AGAAAAGACTTGTGGCTGCCTGAA	4	susScr3_rmsk_L1_SS
TEs-siRNA305	GATAACCTGACCCCCTTGCTG	4	susScr3_rmsk_L1_SS
TEs-siRNA306	CACGATGGAATACTACTCAGCCA	8	susScr3_rmsk_L1_SS
TEs-siRNA307	ACAGACAGACGAATGGAACAGAA	3	susScr3_rmsk_L1_SS
TEs-siRNA308	CATACTGAGTGAAATGAGCCA	4	susScr3_rmsk_L1_SS
TEs-siRNA309	ACTCAAAATGGCTGAAAGACT	3	susScr3_rmsk_L1_SS
TEs-siRNA310	AGTCACAACCTAGAATAGAT	10	susScr3_rmsk_L1_SS
TEs-siRNA311	AAAGACTTGTGGCTGCCTGAA	5	susScr3_rmsk_L1_SS
TEs-siRNA312	ACTTGGAGAAGAGACTTGTGGCT	27	susScr3_rmsk_L1_SS
TEs-siRNA313	TACTTAAAAGAGACACGTGCACCC	3	susScr3_rmsk_L1_SS
TEs-siRNA314	GAAGAGACTTGTGGCTGCCTGA	3	susScr3_rmsk_L1_SS
TEs-siRNA315	TATGCATGTAAGGATAACCTGACC	4	susScr3_rmsk_L1_SS
TEs-siRNA316	TGTAAGGATAACCTGACCCCC	7	susScr3_rmsk_L1_SS
TEs-siRNA317	TATCCGGACAAAACTCTACTTAAA	31	susScr3_rmsk_L1_SS
TEs-siRNA318	CCGGACAAAGCTCTACTT	5	susScr3_rmsk_L1_SS
TEs-siRNA319	TAGCTAGGACATGGAAACAACCCA	11	susScr3_rmsk_L1_SS
TEs-siRNA320	TCCGGACAAAACACTACTT	4	susScr3_rmsk_L1_SS
TEs-siRNA321	TCGCTTATAACTGGAATCTAAT	3	susScr3_rmsk_L1_SS
TEs-siRNA322	TAGCCAAGACATGGAGACAACCT	123	susScr3_rmsk_L1_SS
TEs-siRNA323	TAAACAATCCAAATGTCCATCGA	33	susScr3_rmsk_L1_SS
TEs-siRNA324	TCCGGACAAAACACTACTTAAAAG	31	susScr3_rmsk_L1_SS
TEs-siRNA325	TAGCATTGAGAACTTTGTCTAG	12	susScr3_rmsk_L1_SS
TEs-siRNA326	TACATGTAAGGATAACCTGACC	62	susScr3_rmsk_L1_SS
TEs-siRNA327	TTGGGCTTATCAGATACAACTT	3	susScr3_rmsk_L1_SS
TEs-siRNA328	TAAGGATAACCTGACCCCCTTGCT	21	susScr3_rmsk_L1_SS
TEs-siRNA329	AGTAGAGACTCTCATCCTGAGT	3	susScr3_rmsk_L1_SS
TEs-siRNA330	AGAACTACTTGAACTGATTAATAA	5	susScr3_rmsk_L1_SS
TEs-siRNA331	ATGTAAGGATAACCTGACCCCCT	3	susScr3_rmsk_L1_SS
TEs-siRNA332	TGCAGCAATATGGATGGAAC	7	susScr3_rmsk_L1_SS
TEs-siRNA333	TGCAGCAACATAGATGGAACT	36	susScr3_rmsk_L1_SS
TEs-siRNA334	ACTGGTACAGCCACCATGGAGA	6	susScr3_rmsk_L1_SS
TEs-siRNA335	TAATATCCAGCACAAATGAACAT	3	susScr3_rmsk_L1_SS
TEs-siRNA336	TCCGGACAAAGCTTTACTT	4	susScr3_rmsk_L1_SS
TEs-siRNA337	TCATGGACTTGGAGAAGAGACT	88	susScr3_rmsk_L1_SS
TEs-siRNA338	GACTGGTACAGCCACTATGGAG	13	susScr3_rmsk_L1_SS
TEs-siRNA339	TGCAATCAGAGAGCAGTCACTCAA	3	susScr3_rmsk_L1_SS
TEs-siRNA340	TGGGAATGTAAACTGGTACAGT	5	susScr3_rmsk_L1_SS
TEs-siRNA341	TCACAATAGCCAGGACATGGAAAT	3	susScr3_rmsk_L1_SS
TEs-siRNA342	CAGCACAAATGAACATCTCC	3	susScr3_rmsk_L1_SS
TEs-siRNA343	TCGGAAGATGTGGTATATATACC	14	susScr3_rmsk_L1_SS
TEs-siRNA344	TAGATGGAACTAGAGAATCTCA	6	susScr3_rmsk_L1_SS
TEs-siRNA345	TGCACTGTTGGTGGGAATGTAAA	8	susScr3_rmsk_L1_SS
TEs-siRNA346	TAGATGGAACTAGAGAATCTCAT	8	susScr3_rmsk_L1_SS
TEs-siRNA347	ATCCGGAAGATGTGGTATATATA	3	susScr3_rmsk_L1_SS
TEs-siRNA348	TCCTCAGAAAAGAAAATCATGGAC	13	susScr3_rmsk_L1_SS
TEs-siRNA349	TATCAGATACAACTTAGAATAGAT	3	susScr3_rmsk_L1_SS
TEs-siRNA350	TGAAAAGAAAATCATGGACTTGGA	3	susScr3_rmsk_L1_SS
TEs-siRNA351	TAAACTGGTACAGTCACTATGGA	3	susScr3_rmsk_L1_SS
TEs-siRNA352	TCAGATACAACTTAGAATAGATTT	32	susScr3_rmsk_L1_SS
TEs-siRNA353	GGCCAGAAAGACAAAGACAAA	3	susScr3_rmsk_L1_SS
TEs-siRNA354	AGAACAGTTTGGAGATACCTTAGA	11	susScr3_rmsk_L1_SS
TEs-siRNA355	TCTGAATCGGGCTGCCCTGGGGA	5	susScr3_rmsk_L1_SS
TEs-siRNA356	AACTGTTACAGCCACTATGGAGA	5	susScr3_rmsk_L1_SS
TEs-siRNA357	ACTATGGAGAACAGTCTGGAGA	4	susScr3_rmsk_L1_SS
TEs-siRNA358	TCCAGCACAAATGAACATCTCC	286	susScr3_rmsk_L1_SS
TEs-siRNA359	ATACCTTAGAAATCTATACATA	51	susScr3_rmsk_L1_SS
TEs-siRNA360	TGAGCCAGAAAGACAAAGACCAA	3	susScr3_rmsk_L1_SS
TEs-siRNA361	AGCATTGAGAACTTTGTCT	5	susScr3_rmsk_L1_SS
TEs-siRNA362	ATGGATGGAACTAGAGAATCTCAT	26	susScr3_rmsk_L1_SS
TEs-siRNA363	GTTACAGCCACTATGGAGA	3	susScr3_rmsk_L1_SS
TEs-siRNA364	AGATCCTGATGAATAGCATTGAG	97	susScr3_rmsk_L1_SS
TEs-siRNA365	TAGCCAGGACATGGAAACAAT	60	susScr3_rmsk_L1_SS
TEs-siRNA366	GATCCTGATGAATAGCATTGAGA	3	susScr3_rmsk_L1_SS
TEs-siRNA367	ATCCTGATGAATAGCATTGAG	17	susScr3_rmsk_L1_SS
TEs-siRNA368	TCCAGACAAAACTCTACTT	996	susScr3_rmsk_L1_SS
TEs-siRNA369	TCCAAATGTCCATCGACAGATGA	3	susScr3_rmsk_L1_SS
TEs-siRNA370	TCAGATACAACTTAGAATAGATT	11	susScr3_rmsk_L1_SS
TEs-siRNA371	CAGATGACTGGATTCGGAAGA	43	susScr3_rmsk_L1_SS
TEs-siRNA372	TATACATGTAAGGATAACCTGAC	6	susScr3_rmsk_L1_SS
TEs-siRNA373	CATTGAGAACTATGTCTAGATAC	4	susScr3_rmsk_L1_SS
TEs-siRNA374	ATGGAACTAGAGAATCTCATC	101	susScr3_rmsk_L1_SS
TEs-siRNA375	TAGCATTGAGAACTTTGTCTA	34	susScr3_rmsk_L1_SS
TEs-siRNA376	CACAAATGAACATTTCCACAGAA	8	susScr3_rmsk_L1_SS
TEs-siRNA377	GCATTGAGAACTATGTCCAGATA	6	susScr3_rmsk_L1_SS
TEs-siRNA378	TGAATAGCATTGAGAACTTTGTC	4	susScr3_rmsk_L1_SS
TEs-siRNA379	GAGAAAATCATGGACTTGGAGA	8	susScr3_rmsk_L1_SS
TEs-siRNA380	CATCGACAGATGATTGGATTCGGA	170	susScr3_rmsk_L1_SS
TEs-siRNA381	TAGGCAGGACATGGAAACAACCC	10	susScr3_rmsk_L1_SS
TEs-siRNA382	TGAGCCAGAAAGACAAAGACAAAT	42	susScr3_rmsk_L1_SS
TEs-siRNA383	TAGGCAGGACATGGAAACAACCCA	11	susScr3_rmsk_L1_SS
TEs-siRNA384	TCTTGGGGTAGAACATAATGGAAG	3	susScr3_rmsk_L1_SS
TEs-siRNA385	TGAGCCAGAAAGACAAAGAC	51	susScr3_rmsk_L1_SS
TEs-siRNA386	GTGGTATATATACAGAATGGA	7	susScr3_rmsk_L1_SS
TEs-siRNA387	AAAAGACTTGTGGCTGCCTGATGG	4	susScr3_rmsk_L1_SS
TEs-siRNA388	TTAAACTGGTACAGCCACTA	3	susScr3_rmsk_L1_SS
TEs-siRNA389	ACAGTTTGGAGATACCTTAGA	3	susScr3_rmsk_L1_SS
TEs-siRNA390	TTGGGGTAGAACATAATGGAAGA	3	susScr3_rmsk_L1_SS
TEs-siRNA391	GGTATATATACAGAATGGA	5	susScr3_rmsk_L1_SS
TEs-siRNA392	AAGGATAACCTGACCCCCTTGCT	3	susScr3_rmsk_L1_SS
TEs-siRNA393	AGAAAAAGCATTCGACAAAGTCCA	10	susScr3_rmsk_L1_SS
TEs-siRNA394	ATCCGGACAAAGCTCTACTTAAAA	80	susScr3_rmsk_L1_SS
TEs-siRNA395	GAAAAAGCATTCGACAAAGTCCAA	11	susScr3_rmsk_L1_SS
TEs-siRNA396	AAGAAAATCATGGACTTGGAAA	6	susScr3_rmsk_L1_SS
TEs-siRNA397	AAAAAGCATTCGACAAAGTCCAA	19	susScr3_rmsk_L1_SS
TEs-siRNA398	AAAAGCATTCGACAAAGTCCAA	7	susScr3_rmsk_L1_SS
TEs-siRNA399	AGCATTGAGAACTATGTCTAGATA	86	susScr3_rmsk_L1_SS
TEs-siRNA400	TTGGAGAAGAGATTTGTGGCTGCC	4	susScr3_rmsk_L1_SS
TEs-siRNA401	AAGCATTCGACAAAGTCCAACA	8	susScr3_rmsk_L1_SS
TEs-siRNA402	TCAAGAAGGAAATTAAAAACTA	3	susScr3_rmsk_L1_SS
TEs-siRNA403	AGCATTCGACAAAGTCCAACA	54	susScr3_rmsk_L1_SS
TEs-siRNA404	AGTCAGAATAGCCATCATTAATAA	80	susScr3_rmsk_L1_SS
TEs-siRNA405	AGCATTCGACAAAGTCCAACATCC	10	susScr3_rmsk_L1_SS
TEs-siRNA406	AAAAGAATGATGACATAATGCCAT	3	susScr3_rmsk_L1_SS
TEs-siRNA407	TCTAGATACTCATGTTGCAACAGA	32	susScr3_rmsk_L1_SS
TEs-siRNA408	TAGCATTGAGAACTTTGTC	339	susScr3_rmsk_L1_SS
TEs-siRNA409	GATTCGGAAGATGTGGTATATA	3	susScr3_rmsk_L1_SS
TEs-siRNA410	AGCCAGGACATGGAAACAACCCA	3	susScr3_rmsk_L1_SS
TEs-siRNA411	CAGCTTGGGCTTATCAGACACAA	3	susScr3_rmsk_L1_SS
TEs-siRNA412	TTCCATATGACCCTGCAAT	35	susScr3_rmsk_L1_SS
TEs-siRNA413	GCATCTATCCGGACAAAGCTCTAC	3	susScr3_rmsk_L1_SS
TEs-siRNA414	TAGCCAGGACATGGAAACAGCCCA	19	susScr3_rmsk_L1_SS
TEs-siRNA415	TCCAGACAAAACTCTCCTTAAAAG	24	susScr3_rmsk_L1_SS
TEs-siRNA416	AATGTCCATCGACAGAGGATTGGA	5	susScr3_rmsk_L1_SS
TEs-siRNA417	ATCCGGACAAAACTCTACTTA	4	susScr3_rmsk_L1_SS
TEs-siRNA418	CAACTGGTACAGCCACTATGGAG	26	susScr3_rmsk_L1_SS
TEs-siRNA419	TATCAGACACAACTTGGAATAGA	7	susScr3_rmsk_L1_SS
TEs-siRNA420	AAAGACTTGTGGCTGCCT	3	susScr3_rmsk_L1_SS
TEs-siRNA421	TGTCTAGATACTCATGTTGCAA	4	susScr3_rmsk_L1_SS
TEs-siRNA422	GCATAGGACTGCCAGCTCCAGG	3	susScr3_rmsk_L1_SS
TEs-siRNA423	ACTCTTGGGCATCTATCTGGACAA	3	susScr3_rmsk_L1_SS
TEs-siRNA424	TCCGGAAAAAACTCTACTTAAAAG	8	susScr3_rmsk_L1_SS
TEs-siRNA425	ACCCTGCAATCCCACTCTTGGGCA	3	susScr3_rmsk_L1_SS
TEs-siRNA426	TACAAGGAGATCCTGCTGAATAG	61	susScr3_rmsk_L1_SS
TEs-siRNA427	TGCACTGTTGGTGGGAATGTCAA	3	susScr3_rmsk_L1_SS
TEs-siRNA428	ACATGGATGGAACTAGAGAAT	531	susScr3_rmsk_L1_SS
TEs-siRNA429	ATCCTACTGAATAGCATTGAGA	4	susScr3_rmsk_L1_SS
TEs-siRNA430	GGGCATCTATCCGGACAA	9	susScr3_rmsk_L1_SS
TEs-siRNA431	TTGGGCATCTATCCGGACAA	13	susScr3_rmsk_L1_SS
TEs-siRNA432	ACTACTCAGCCATAAAAAAGGATG	3	susScr3_rmsk_L1_SS
TEs-siRNA433	GGGCTTATCAGTCACAACCTAGA	61	susScr3_rmsk_L1_SS
TEs-siRNA434	TACCTTAGAAATCTGTACATAGA	3	susScr3_rmsk_L1_SS
TEs-siRNA435	TCACAATAGCCAGGACGT	3	susScr3_rmsk_L1_SS
TEs-siRNA436	TCCGGACAAAACTCTCCTTAAAAG	80	susScr3_rmsk_L1_SS
TEs-siRNA437	TACAGTGGGAAAATAAAAAAATAT	16	susScr3_rmsk_L1_SS
TEs-siRNA438	AGGGGCTGTGGAGAAAAGGGA	3	susScr3_rmsk_L1_SS
TEs-siRNA439	ATATATCCGGACAAAACTCTAC	3	susScr3_rmsk_L1_SS
TEs-siRNA440	GCATTGAGAACTTTGTCTAGATA	15	susScr3_rmsk_L1_SS
TEs-siRNA441	TCTGGACAAAATTCTACTTAAAAG	3	susScr3_rmsk_L1_SS
TEs-siRNA442	TCCGGACAAAACTCTACTTAA	258	susScr3_rmsk_L1_SS
TEs-siRNA443	TCCGGACAAAATTCTACTT	10	susScr3_rmsk_L1_SS
TEs-siRNA444	TCTATCCGGACAAAACTCTACTT	62	susScr3_rmsk_L1_SS
TEs-siRNA445	TCCGGACAAAATTCTACTTAAAA	104	susScr3_rmsk_L1_SS
TEs-siRNA446	CTCTTGGGCATCTATCTGGACAAA	37	susScr3_rmsk_L1_SS
TEs-siRNA447	CCGGACAAAATTCTACTTAAAAG	3	susScr3_rmsk_L1_SS
TEs-siRNA448	ACAGTTTGGAGATACCTTAGAAA	3	susScr3_rmsk_L1_SS
TEs-siRNA449	CACTATGGAGAACAGTTTAGAGAT	26	susScr3_rmsk_L1_SS
TEs-siRNA450	CCCAAAGCAATCTACAGATTCA	105	susScr3_rmsk_L1_SS
TEs-siRNA451	CTCTTGGGCATCTATCCGAACAAA	3	susScr3_rmsk_L1_SS
TEs-siRNA452	GGGCATCTATCTGGACAAAA	6	susScr3_rmsk_L1_SS
TEs-siRNA453	ATTGCAGCCCTATTCACAATAGC	64	susScr3_rmsk_L1_SS
TEs-siRNA454	GGGCTTATCAGTCACAACCTAGAA	115	susScr3_rmsk_L1_SS
TEs-siRNA455	TCTGGACAAAGCTCTACTTAAA	11	susScr3_rmsk_L1_SS
TEs-siRNA456	TAGCATTGAGAACTTTGT	15	susScr3_rmsk_L1_SS
L1-siRNA457	TCTTGGGCATCTATCCGGACAAA	1574	susScr3_rmsk_L1MEc
TEs-siRNA458	AGCATTGAGAACTTTGTC	6	susScr3_rmsk_L1_SS
TEs-siRNA459	TAACCTGACCCCCTTGCTG	3	susScr3_rmsk_L1_SS
TEs-siRNA460	TACATAGAACTTCCACATGAC	3	susScr3_rmsk_L1_SS
TEs-siRNA461	TATATCCGGACAAAGCTCTACT	9	susScr3_rmsk_L1_SS
TEs-siRNA462	TCTACTTAAAAGAGACACGTGCAC	4	susScr3_rmsk_L1_SS
TEs-siRNA463	TCAGAAAGGAAAATCATGGACT	3	susScr3_rmsk_L1_SS
TEs-siRNA464	TACTTAAAAGAGACACGTGCACC	28	susScr3_rmsk_L1_SS
TEs-siRNA465	ACAGTTTGGAGATACCTTAGAA	66	susScr3_rmsk_L1_SS
TEs-siRNA466	TTCGGAAGATGTGGTATATATA	4	susScr3_rmsk_L1_SS
TEs-siRNA467	TCACAATAGCCAGGACATGGAAAC	16	susScr3_rmsk_L1_SS
TEs-siRNA468	CCGGACAAAACTCTACTTAAAA	31	susScr3_rmsk_L1_SS
TEs-siRNA469	TCAGTCACAACCTAGAATAGAT	3	susScr3_rmsk_L1_SS
TEs-siRNA470	TCCGGACAAAGCTCTACTCAAAA	3	susScr3_rmsk_L1_SS
L1-siRNA471	ACTGGTACAGCCACTATGGAGAA	237	susScr3_rmsk_L1_SS
TEs-siRNA472	AGTTTAGAGATACCTTAGAA	3	susScr3_rmsk_L1_SS
TEs-siRNA473	GGAATCTAATATACAGCACAAA	13	susScr3_rmsk_L1_SS
TEs-siRNA474	CAGGGAAACAACCCAAATGTCCA	5	susScr3_rmsk_L1_SS
TEs-siRNA475	TAGCCAGGACATGGAAACAA	64	susScr3_rmsk_L1_SS
TEs-siRNA476	ATGTCTAGATACTCATGTTGC	3	susScr3_rmsk_L1_SS
TEs-siRNA477	AACATGGATGGAACTAGAGAATCT	3	susScr3_rmsk_L1_SS
TEs-siRNA478	ATACATGTAAGGATAACCT	3	susScr3_rmsk_L1_SS
TEs-siRNA479	GTCCACAAATAACAAGTGCTG	4	susScr3_rmsk_L1_SS
TEs-siRNA480	TCACAATAGCCAGGACATGGAAA	3	susScr3_rmsk_L1_SS
TEs-siRNA481	TCCGGACAAAACTCTACTT	2376	susScr3_rmsk_L1_SS
TEs-siRNA482	TTGAGAACTATGTCTAGATACTC	21	susScr3_rmsk_L1_SS
TEs-siRNA483	TCTGGACAAAACTCTACTTAAAAG	99	susScr3_rmsk_L1_SS
TEs-siRNA484	TACTCGGCCATGAAAAAGAATG	5	susScr3_rmsk_L1_SS
TEs-siRNA485	GGGCATCTATCCGAACAAA	3	susScr3_rmsk_L1_SS
TEs-siRNA486	TAGCATTGAGAACTGTGTCT	4	susScr3_rmsk_L1_SS
TEs-siRNA487	TCACTTATAACTGGAATCTAATA	46	susScr3_rmsk_L1_SS
TEs-siRNA488	AGCCAGGACATGGAAACAATCCAA	88	susScr3_rmsk_L1_SS
TEs-siRNA489	TCCGGACAAAACTCTACT	176	susScr3_rmsk_L1_SS
TEs-siRNA490	AACTCCAAATGGCTGAAAGACTT	3	susScr3_rmsk_L1_SS
TEs-siRNA491	CAACATGGATGGAACTAGAGACT	3	susScr3_rmsk_L1_SS
TEs-siRNA492	TCCAGCACAAATGAACTTCTCC	3	susScr3_rmsk_L1_SS
TEs-siRNA493	GAATTTAATATCCAGCACAAA	3	susScr3_rmsk_L1_SS
TEs-siRNA494	TCCGGACAAAACTCTATTTAA	21	susScr3_rmsk_L1_SS
TEs-siRNA495	CCGCATGTTCATTGCAGCCCTATT	3	susScr3_rmsk_L1_SS
TEs-siRNA496	TCCGAACAAAACTCTACTTAAAAG	16	susScr3_rmsk_L1_SS
TEs-siRNA497	CATCAACAGATGATTGGATTAAGA	4	susScr3_rmsk_L1_SS
TEs-siRNA498	ATCCTGTTGAGTAGCATTGAG	61	susScr3_rmsk_L1_SS
TEs-siRNA499	TTAGAAATCTATACATAGAACC	3	susScr3_rmsk_L1_SS
TEs-siRNA500	GTTCGGAAGATGTGGTATATA	6	susScr3_rmsk_L1_SS
TEs-siRNA501	GGGCATCCATCCAGACAAA	3	susScr3_rmsk_L1_SS
TEs-siRNA502	TACTTAGAACTTCCATATGACC	10	susScr3_rmsk_L1_SS
TEs-siRNA503	TCTTGGGCATCTATCCGGACA	6	susScr3_rmsk_L1B_SS
TEs-siRNA504	AGCCAGCACAAATGAACATCTC	5	susScr3_rmsk_L1_SS
TEs-siRNA505	CTTAGAAATCTATACATAGAACC	3	susScr3_rmsk_L1_SS
TEs-siRNA506	TGTCCATCGACAGAGGATTGGATT	317	susScr3_rmsk_L1_SS
TEs-siRNA507	CATCGACAGAGGATTGGATTCGGA	213	susScr3_rmsk_L1_SS
TEs-siRNA508	AACTGGTACAGCCACTACGGA	4	susScr3_rmsk_L1_SS
TEs-siRNA509	ATCGACAGATGATTGGATTCGGA	57	susScr3_rmsk_L1-2_SSc
TEs-siRNA510	CAATGCCATGAAATTAGAAATCAA	50	susScr3_rmsk_L1_SS
TEs-siRNA511	CACAATGGAATACTACTCAGCC	6	susScr3_rmsk_L1_SS
TEs-siRNA512	GAAAACCCTAAGGACTCAACCC	4	susScr3_rmsk_L1_SS
TEs-siRNA513	TCCGGACAAAGCTCTACT	417	susScr3_rmsk_L1_SS
TEs-siRNA514	GTTCATTGCAGCACCATTCA	3	susScr3_rmsk_L1_SS
TEs-siRNA515	ATCCAAATGTCCATCGATAGATGA	5	susScr3_rmsk_L1_SS
TEs-siRNA516	AATAGCATTGAGAACTATGTCT	4	susScr3_rmsk_L1_SS
TEs-siRNA517	CCAAATGTCCATCGATAGAT	4	susScr3_rmsk_L1_SS
TEs-siRNA518	TAGCCAGGACATGGAAACAACCTA	55	susScr3_rmsk_L1_SS
TEs-siRNA519	GGGCATCTATCTGGACAAA	82	susScr3_rmsk_L1_SS
TEs-siRNA520	TATACATAGAACGTCCATATGAC	3	susScr3_rmsk_L1_SS
TEs-siRNA521	ACCCTGCAATCCCACTCTTGG	3	susScr3_rmsk_L1_SS
TEs-siRNA522	GAACTAGAGAATCTCATCCTGAA	3	susScr3_rmsk_L1_SS
TEs-siRNA523	TATCCGGACAAAGCTCTACT	42	susScr3_rmsk_L1_SS
TEs-siRNA524	ATCTGGACAAAGCTCTACTTAA	4	susScr3_rmsk_L1_SS
TEs-siRNA525	TAGCATTGAGAACTATGTCTAGAT	252	susScr3_rmsk_L1_SS
TEs-siRNA526	TCTGGACAAAGCTCTACTTAAAAG	70	susScr3_rmsk_L1_SS
TEs-siRNA527	ATTCGGAAGATGTGGTATATAT	3	susScr3_rmsk_L1_SS
TEs-siRNA528	CCTCAGAAAAGAAAATCATGGACT	4	susScr3_rmsk_L1_SS
TEs-siRNA529	TCGACAGATGATTGGATTCGGA	74	susScr3_rmsk_L1_SS
TEs-siRNA530	GGACAAAGCTCTACTTAAAA	10	susScr3_rmsk_L1_SS
TEs-siRNA531	TCCAGCACAAATGAACATCTC	18	susScr3_rmsk_L1_SS
TEs-siRNA532	TCTGGACAAAGCTCTACTTAA	3	susScr3_rmsk_L1_SS
TEs-siRNA533	GGAACTAGAGACTCTCATCCTG	3	susScr3_rmsk_L1_SS
TEs-siRNA534	AAACAATCCAAATGTCCATCGACA	140	susScr3_rmsk_L1_SS
TEs-siRNA535	ACCATTGAGAACTATGTCTAGATA	3	susScr3_rmsk_L1_SS
TEs-siRNA536	TACAGCAACATGGATGGAACA	3	susScr3_rmsk_L1_SS
TEs-siRNA537	TTTACAATGAGATCCTGCTGAG	3	susScr3_rmsk_L1_SS
TEs-siRNA538	CAGCACAAATGAACATCTCAGAAA	4	susScr3_rmsk_L1_SS
TEs-siRNA539	CGACAGATGATTGGATTCGGAAGA	3	susScr3_rmsk_L1_SS
TEs-siRNA540	GGAGAAGAGACTTGTGGCTGCCT	10	susScr3_rmsk_L1_SS
TEs-siRNA541	TCCAGACAAAACTCTACTTAAAAG	2019	susScr3_rmsk_L1_SS
TEs-siRNA542	TCAATGGGGAAAAACTGAAAGCCT	11	susScr3_rmsk_L1_SS
TEs-siRNA543	ACAATGAGATCCTGCTGAGT	3	susScr3_rmsk_L1_SS
TEs-siRNA544	TGTAAGGATAACCTGACCCCCTT	7	susScr3_rmsk_L1_SS
TEs-siRNA545	GCATATATCCGGACAAAACTCTA	3	susScr3_rmsk_L1_SS
TEs-siRNA546	TTGTAATGTATACATGTAAGGAT	178	susScr3_rmsk_L1_SS
TEs-siRNA547	ACAGACACACAGACCAATGGAAC	4	susScr3_rmsk_L1_SS
TEs-siRNA548	CAGACAAAACTCTACTTAAAAGA	13	susScr3_rmsk_L1_SS
TEs-siRNA549	CTATGGAGAACAGTTTGGAGACC	8	susScr3_rmsk_L1_SS
TEs-siRNA550	AGACACACAGACCAATGGAA	3	susScr3_rmsk_L1_SS
TEs-siRNA551	ATCAGACACAACTTAGAATAGAA	4	susScr3_rmsk_L1_SS
TEs-siRNA552	ACACGATGGAATACTACTC	23	susScr3_rmsk_L1_SS
TEs-siRNA553	ATGGAGAACAGTTTGGAGACC	203	susScr3_rmsk_L1_SS
TEs-siRNA554	TGTCCATCGACAGATGATTGGATT	148	susScr3_rmsk_L1_SS
TEs-siRNA555	TTCTTGGGCATCTATCCAGACAAA	45	susScr3_rmsk_L1_SS
TEs-siRNA556	TCCGGACAAAACTCTACTTAAAG	73	susScr3_rmsk_L1_SS
TEs-siRNA557	TCTGGAACAAGACAGGGATGCCC	9	susScr3_rmsk_L1_SS
TEs-siRNA558	TCCGGACAAAACTCTACTTAAAGG	56	susScr3_rmsk_L1_SS
TEs-siRNA559	TGCAGCAACATGGATGGAAC	164	susScr3_rmsk_L1_SS
TEs-siRNA560	TACAGCAACATGGATGGAACT	173	susScr3_rmsk_L1_SS
TEs-siRNA561	TTGGAGAAGAGACTTGTGGCTGT	42	susScr3_rmsk_L1_SS
TEs-siRNA562	CCGGACAAAACTCTACTTAAAAGA	1182	susScr3_rmsk_L1_SS
TEs-siRNA563	ACGGAACTAGAGAATCTCATAC	7	susScr3_rmsk_L1_SS
TEs-siRNA564	CAGGACATGGAAACAACCCA	6	susScr3_rmsk_L1_SS
TEs-siRNA565	AGAAAATCATGGACTTGGAGA	55	susScr3_rmsk_L1_SS
TEs-siRNA566	AACAGATGATTGGATTCGGAAGA	3	susScr3_rmsk_L1_SS
TEs-siRNA567	TCTATCCAGACAAAACTCTACTT	3	susScr3_rmsk_L1_SS
TEs-siRNA568	TTGTGGCTGCCTGATGGG	3	susScr3_rmsk_L1_SS
TEs-siRNA569	AAACAACCCAAATGTCCATGGAC	14	susScr3_rmsk_L1_SS
TEs-siRNA570	TAAAAAAGAATGACATAATGC	5	susScr3_rmsk_L1_SS
TEs-siRNA571	TCATTGCAGCCCTATTCACAA	3	susScr3_rmsk_L1_SS
TEs-siRNA572	GGAGAACAGTTTGGAGATACCTTA	3	susScr3_rmsk_L1_SS
TEs-siRNA573	TAAAAGAGACACATGCACCTGCAT	3	susScr3_rmsk_L1_SS
TEs-siRNA574	TACTGAGTGAAATGAGCC	689	susScr3_rmsk_L1_SS
TEs-siRNA575	TTGGGCATATATCTGGACAAGA	3	susScr3_rmsk_L1_SS
TEs-siRNA576	TCTAATATCCAGCACAAATGAAC	30	susScr3_rmsk_L1_SS
TEs-siRNA577	TCAGGAGCTTGGGCTTATCAGA	3	susScr3_rmsk_L1_SS
TEs-siRNA578	TCTCATACTGAGTGAAATGAGCCA	9	susScr3_rmsk_L1_SS
TEs-siRNA579	TCCAGACAAAGCTCTACT	9	susScr3_rmsk_L1_SS
TEs-siRNA580	GACAGATGATTGGATTCGGAAG	5	susScr3_rmsk_L1_SS
TEs-siRNA581	ACTTGGAGAAGAGACTTGTGGC	8	susScr3_rmsk_L1_SS
TEs-siRNA582	GTCGACAGATGATTGGATTT	3	susScr3_rmsk_L1_SS
TEs-siRNA583	TAGAATAGATTTACAAGGAG	7	susScr3_rmsk_L1_SS
TEs-siRNA584	GGACAGATGATTGGATTCGGAAG	18	susScr3_rmsk_L1_SS
TEs-siRNA585	AGCCCTATTCACAATAGC	9	susScr3_rmsk_L1_SS
TEs-siRNA586	TACTACTCAGCCATAAAAAAGAA	54	susScr3_rmsk_L1_SS
TEs-siRNA587	TTAGAATAGATTTACAAGGAG	13	susScr3_rmsk_L1_SS
TEs-siRNA588	ATACATGTAAGGATAACCTGACC	93	susScr3_rmsk_L1_SS
TEs-siRNA589	CATCGACAGAGGATTGGATTGGGA	6	susScr3_rmsk_L1_SS
TEs-siRNA590	GAGACTTGTGGCTGCCTGATG	3	susScr3_rmsk_L1_SS
TEs-siRNA591	CAACATGGATGGAACTAGAGAAA	11	susScr3_rmsk_L1_SS
TEs-siRNA592	AACATGGATGGAACTAGAGAAA	53	susScr3_rmsk_L1_SS
TEs-siRNA593	ACATGGATGGAACTAGAGAAA	43	susScr3_rmsk_L1_SS
TEs-siRNA594	TGACCAAGGAGGTAAAGGACT	28	susScr3_rmsk_L1_SS
TEs-siRNA595	CATGGATGGAACTAGAGAAA	3	susScr3_rmsk_L1_SS
TEs-siRNA596	ACCCTGCAATCCCACTCTTGGG	3	susScr3_rmsk_L1_SS
TEs-siRNA597	AGACAGAAAACCGAATCAAAAAA	5	susScr3_rmsk_L1_SS
TEs-siRNA598	TTAGAATAGATTTACAAGGAGATC	35	susScr3_rmsk_L1_SS
TEs-siRNA599	AACATGGATGGAACTAGAGACTCT	9	susScr3_rmsk_L1_SS
TEs-siRNA600	TACATGTAAGGATAACCTGACCC	168	susScr3_rmsk_L1_SS
TEs-siRNA601	AGGTAAAGGACTTATATGCCGAGA	92	susScr3_rmsk_L1_SS
TEs-siRNA602	GCTCTACTTAAAAGAGACACAT	8	susScr3_rmsk_L1_SS
TEs-siRNA603	AGGACATGGAAACAACCC	18	susScr3_rmsk_L1_SS
TEs-siRNA604	CTTAGAACAGATTTACAAGGA	3	susScr3_rmsk_L1_SS
TEs-siRNA605	ATGGAATTCTACTCAGCCATAA	5	susScr3_rmsk_L1_SS
TEs-siRNA606	TCACAATAGCCAGGACATCGA	3	susScr3_rmsk_L1_SS
TEs-siRNA607	TACTCAGCCATAAAAAAGAATGCC	9	susScr3_rmsk_L1_SS
TEs-siRNA608	TAGCCAGGACATGGAAACAACGC	3	susScr3_rmsk_L1_SS
TEs-siRNA609	TAGCCAGGACATGGAAACAACGCA	3	susScr3_rmsk_L1_SS
TEs-siRNA610	AGCTTGGGGTTGTCAGACACAA	3	susScr3_rmsk_L1_SS
TEs-siRNA611	TAGCCAGGACATCGACAGATG	8	susScr3_rmsk_L1_SS
TEs-siRNA612	TAGCCAGGACATCGACAGATGATT	5	susScr3_rmsk_L1_SS
TEs-siRNA613	TCCCTGGACCTGGGGCTGCCT	3	susScr3_rmsk_L1_SS
TEs-siRNA614	AGAGACTTGTGGCTGCCTGATA	8	susScr3_rmsk_L1_SS
TEs-siRNA615	TCTATCCGGACAAAGCTCTACTTA	13	susScr3_rmsk_L1_SS
TEs-siRNA616	AAGATCAAACGAACCGGAGGAA	3	susScr3_rmsk_L1_SS
TEs-siRNA617	TATCCAGACAAAGCTCTACTTA	3	susScr3_rmsk_L1_SS
TEs-siRNA618	ACAGATGATTGGATTCGGAAG	3	susScr3_rmsk_L1_SS
TEs-siRNA619	TCCGGACAAAACTCTACTTAAG	50	susScr3_rmsk_L1_SS
TEs-siRNA620	TCCAGACAAAGCTCTACTTAAAA	84	susScr3_rmsk_L1_SS
TEs-siRNA621	ATCAGACACAACTTAGAATAGA	3	susScr3_rmsk_L1_SS
TEs-siRNA622	TGTCCATTGACAGAGGATTGGATT	29	susScr3_rmsk_L1_SS
TEs-siRNA623	CATTGCAGCCCTATTCACAATAGC	63	susScr3_rmsk_L1_SS
TEs-siRNA624	TATCAGACACAACTTAGAATAGAT	8	susScr3_rmsk_L1_SS
TEs-siRNA625	TCAGACACAACTTAGAATAGATGT	3	susScr3_rmsk_L1_SS
TEs-siRNA626	TAGAAAATCTCATACTGAAATGA	3	susScr3_rmsk_L1_SS
TEs-siRNA627	AGGCCCTGCTACTCGCCCAAGA	3	susScr3_rmsk_L1_SS
TEs-siRNA628	TGTTCATTGCAGCACCATTCA	3	susScr3_rmsk_L1_SS
TEs-siRNA629	TAGCCAGGACATGGAAACCACCC	3	susScr3_rmsk_L1_SS
TEs-siRNA630	TATCCAGCACAAATGAACATC	35	susScr3_rmsk_L1_SS
TEs-siRNA631	CACTTATAACTGGAATCTAAT	4	susScr3_rmsk_L1_SS
TEs-siRNA632	AGCACAAATGAACATTTCCACAGA	39	susScr3_rmsk_L1_SS
TEs-siRNA633	TCCAGCACAAATGAACATCTCAGA	16	susScr3_rmsk_L1_SS
TEs-siRNA634	TCCTCAGAAAAGAAAATCATG	5	susScr3_rmsk_L1_SS
TEs-siRNA635	TAGCATTGAGAACTGTGTCTAGAT	3	susScr3_rmsk_L1_SS
TEs-siRNA636	TACCATATGACCCAGCAACCCCA	3	susScr3_rmsk_L1_SS
TEs-siRNA637	AAACAACCCAGATGTCCATCGA	8	susScr3_rmsk_L1_SS
TEs-siRNA638	TTCAGAAAATCATGGACTTGGAG	3	susScr3_rmsk_L1_SS
TEs-siRNA639	ACAACCCAGATGTCCATCGA	3	susScr3_rmsk_L1_SS
TEs-siRNA640	CAACATGGATGGAACTAGAGA	17	susScr3_rmsk_L1_SS
TEs-siRNA641	AGCATTGAGAACTTTGTCTAGAT	429	susScr3_rmsk_L1_SS
TEs-siRNA642	ATCGACAGATGATTGGATTCAGA	184	susScr3_rmsk_L1_SS
TEs-siRNA643	AATGTCCATCGACAGATGATTGGA	24	susScr3_rmsk_L1_SS
TEs-siRNA644	TCAACAATTGCCTGAAGCCT	4	susScr3_rmsk_L1_SS
TEs-siRNA645	TATGGAGAACAGTTTGGAGAC	13	susScr3_rmsk_L1_SS
TEs-siRNA646	TAGCCAAGACATGGAAACAACC	200	susScr3_rmsk_L1_SS
TEs-siRNA647	ACATGGATGGAACTAGAGA	51	susScr3_rmsk_L1_SS
TEs-siRNA648	ATGGAGAACAGTTTGGAGAC	153	susScr3_rmsk_L1_SS
TEs-siRNA649	AATCATGGACTTGGAGAAGAGACT	41	susScr3_rmsk_L1_SS
TEs-siRNA650	ATGGATGGAACTAGAGACTC	4	susScr3_rmsk_L1_SS
TEs-siRNA651	ATCCTGATGAATAGCATTGAGA	141	susScr3_rmsk_L1_SS
TEs-siRNA652	TCCAGACAAAGCTCTACTT	66	susScr3_rmsk_L1_SS
TEs-siRNA653	GCCAAAGCAATCCTGAGAAA	4	susScr3_rmsk_L1_SS
TEs-siRNA654	TTAAAAGAGACACATGCACCTG	9	susScr3_rmsk_L1_SS
TEs-siRNA655	AAAGACTTGTGGCTGCCTGA	4	susScr3_rmsk_L1_SS
TEs-siRNA656	AGGACATTTTTCACAGAACTAGA	7	susScr3_rmsk_L1_SS
TEs-siRNA657	TCTTGGGCATCTATCCGGACAA	19	susScr3_rmsk_L1_SS
TEs-siRNA658	TCTCATACTGAGTGAAATGAGCC	35	susScr3_rmsk_L1_SS
TEs-siRNA659	TTGAGAACTATGTCTGGATACT	6	susScr3_rmsk_L1_SS
TEs-siRNA660	TCGACAGACGATTGGATTCGGA	15	susScr3_rmsk_L1_SS
TEs-siRNA661	TAGCCAGGACATGGAAAC	12	susScr3_rmsk_L1_SS
TEs-siRNA662	CGACAGACGATTGGATTCGGA	19	susScr3_rmsk_L1_SS
TEs-siRNA663	GAGAAGAGACTTGTGGTTGCCTG	9	susScr3_rmsk_L1_SS
TEs-siRNA664	TACTCAGCCATAAAAAAGAATGAC	20	susScr3_rmsk_L1_SS
TEs-siRNA665	ACAGACGATTGGATTCGGAAGA	5	susScr3_rmsk_L1_SS
TEs-siRNA666	TCACTTATAACTGGAACCTAAT	3	susScr3_rmsk_L1_SS
TEs-siRNA667	TCCGGATAAAACTCTACTTAAAA	7	susScr3_rmsk_L1_SS
TEs-siRNA668	TGGACTTGGAGAAGAGACTTG	10	susScr3_rmsk_L1_SS
TEs-siRNA669	ATGGAACTAGAGAATCTCATCC	55	susScr3_rmsk_L1_SS
TEs-siRNA670	TACGTGTAAGGATAACCTGACCCC	4	susScr3_rmsk_L1_SS
TEs-siRNA671	AAATGAGCCAGAAAGACAAAG	4	susScr3_rmsk_L1_SS
TEs-siRNA672	TGGGCATCTATCCGGACAAA	159	susScr3_rmsk_L1_SS
TEs-siRNA673	CATCGACAGAGGATTGGATT	6	susScr3_rmsk_L1_SS
TEs-siRNA674	AACATGGATGGAACTAGAGAATC	17	susScr3_rmsk_L1_SS
TEs-siRNA675	TATCCAGCACAAATGAACATCT	19	susScr3_rmsk_L1_SS
TEs-siRNA676	TAGATACTCATGTTGCAACAGAA	321	susScr3_rmsk_L1_SS
TEs-siRNA677	GGGATACTACTCAGCCATAA	5	susScr3_rmsk_L1_SS
TEs-siRNA678	ACCCAACGGACCATCTGAACT	4	susScr3_rmsk_L1_SS
TEs-siRNA679	TTGGAGAAGAGACTTGTGGTTG	23	susScr3_rmsk_L1_SS
TEs-siRNA680	TTAGAATAGATTTACAAGGAGAT	23	susScr3_rmsk_L1_SS
TEs-siRNA681	TCATACTGAGTGAAATGAGCCAGA	10	susScr3_rmsk_L1_SS
TEs-siRNA682	TATGTCTAGATACTCATGTTGCAA	31	susScr3_rmsk_L1_SS
TEs-siRNA683	TGGCATCTATCCGGACAAA	10	susScr3_rmsk_L1_SS
TEs-siRNA684	TGGGAATGTAAACTGGTACAG	79	susScr3_rmsk_L1_SS
TEs-siRNA685	CACCATGGAGAACAGTTTGGA	3	susScr3_rmsk_L1_SS
TEs-siRNA686	ACATGGATGGAACTAGAGAATT	9	susScr3_rmsk_L1_SS
TEs-siRNA687	TAGATACTCATGTTGCAACA	18	susScr3_rmsk_L1_SS
TEs-siRNA688	ATCCAGACAAGAGTTTCCTTGAAA	3	susScr3_rmsk_L1_SS
TEs-siRNA689	TACCTTGAGACAAATGATAATGAA	3	susScr3_rmsk_L1_SS
TEs-siRNA690	ATCCGGACAAAACTCTACTT	25	susScr3_rmsk_L1_SS
TEs-siRNA691	AGAGACTCTCATCCTGAGTGA	3	susScr3_rmsk_L1_SS
TEs-siRNA692	TACCATATGATATCACTTAGAAC	9	susScr3_rmsk_L1_SS
TEs-siRNA693	GGCACAGTCACCAAAAATTGAGA	6	susScr3_rmsk_L1_SS
TEs-siRNA694	TACCATATGATATCACTTAGAACT	7	susScr3_rmsk_L1_SS
TEs-siRNA695	CATGGATGGAACTAGAGAATCTC	4	susScr3_rmsk_L1_SS
TEs-siRNA696	TTAGAATAGATGTACAAGGAG	3	susScr3_rmsk_L1_SS
TEs-siRNA697	TATGCCGAGAACTATAAAACCTT	29	susScr3_rmsk_L1_SS
TEs-siRNA698	AAAAAGACTTGTGGCTGCCTGA	3	susScr3_rmsk_L1_SS
TEs-siRNA699	GAATTTAATATCCAGCACAA	16	susScr3_rmsk_L1_SS
TEs-siRNA700	GAATTTAATATCCAGCACAAAT	6	susScr3_rmsk_L1_SS
TEs-siRNA701	TAGATTTACAAGGAGATCCTGCT	31	susScr3_rmsk_L1_SS
TEs-siRNA702	TAGCATTGAGAACTTTGTCTCGA	33	susScr3_rmsk_L1_SS
TEs-siRNA703	TAGCATTGAGAACTTTGTCTCGAT	68	susScr3_rmsk_L1_SS
TEs-siRNA704	TTTAATATCCAGCACAAATGAA	4	susScr3_rmsk_L1_SS
TEs-siRNA705	TCATGGACTTGGAGAAGAGACTT	193	susScr3_rmsk_L1_SS
TEs-siRNA706	CATGGATGGAACTAGAGA	4	susScr3_rmsk_L1_SS
TEs-siRNA707	ACATGTAAGGATAACCTGACCCC	3	susScr3_rmsk_L1_SS
TEs-siRNA708	ACACAATGGAATACTACTTAGC	3	susScr3_rmsk_L1_SS
TEs-siRNA709	ATACATGTAAGGATAACCTGACCC	609	susScr3_rmsk_L1_SS
TEs-siRNA710	TCCAGCACAAATGAACATC	18	susScr3_rmsk_L1_SS
TEs-siRNA711	TATCAGACACAACTTAGAGTGGAT	4	susScr3_rmsk_L1_SS
TEs-siRNA712	TTGGAGAAGAGACTTGTGGTTGC	3	susScr3_rmsk_L1_SS
TEs-siRNA713	TCGACAGATGATTGGATTC	13	susScr3_rmsk_L1_SS
TEs-siRNA714	TCCATCACAAATGAACATCTCCT	4	susScr3_rmsk_L1_SS
TEs-siRNA715	TGTCCATCAACAGAGGATTGGATT	12	susScr3_rmsk_L1_SS
TEs-siRNA716	TCACAAATGAACATCTCCTCAGAA	22	susScr3_rmsk_L1_SS
TEs-siRNA717	TAGCCAGGACATGGAAACAACA	74	susScr3_rmsk_L1_SS
TEs-siRNA718	TTTGCAGCAACATGGATGGAACTA	94	susScr3_rmsk_L1_SS
TEs-siRNA719	TGGCATTGAGAACTGTGTCTGGAT	23	susScr3_rmsk_L1_SS
TEs-siRNA720	AGAGGATTGGATTCGGAAGATG	27	susScr3_rmsk_L1_SS
TEs-siRNA721	CTATCCGGACAAAACTCTAC	3	susScr3_rmsk_L1_SS
TEs-siRNA722	AAACAATCCAAATGTCCATCAA	3	susScr3_rmsk_L1_SS
TEs-siRNA723	AGATCCTGTTGAGTAGCATTGAGA	34	susScr3_rmsk_L1_SS
TEs-siRNA724	TCACTTATAGCTGGAATCTAAT	44	susScr3_rmsk_L1_SS
TEs-siRNA725	TTCCTGAGTGAAATGAGCCAGA	3	susScr3_rmsk_L1_SS
TEs-siRNA726	CACTATGGAGAACAGTTTGGAG	4	susScr3_rmsk_L1_SS
TEs-siRNA727	ACTATGGAGAACAGTTTGGAGAA	25	susScr3_rmsk_L1_SS
TEs-siRNA728	GAAAAGAAAATCATGGACTT	4	susScr3_rmsk_L1_SS
TEs-siRNA729	ATAGAACTTCCATATGACCCTGCA	3	susScr3_rmsk_L1_SS
TEs-siRNA730	ATGGAGAACAGTTTGGAGAAA	6	susScr3_rmsk_L1_SS
TEs-siRNA731	AGGGCAAAGCAGAGACTCCAC	161	susScr3_rmsk_L1_SS
TEs-siRNA732	AATGAACATCTCCACAGAA	78	susScr3_rmsk_L1_SS
TEs-siRNA733	GCAAAGCAGAGACTCCACA	7	susScr3_rmsk_L1_SS
TEs-siRNA734	CGCCAAAGCAATCCTGAGAAA	9	susScr3_rmsk_L1_SS
TEs-siRNA735	ACAAATGAACATCTCCACAGAA	22	susScr3_rmsk_L1_SS
TEs-siRNA736	TACAAATGAACATCTCCTCAGAA	3	susScr3_rmsk_L1_SS
TEs-siRNA737	TGGACTTGGAGAAGAGACT	24	susScr3_rmsk_L1_SS
TEs-siRNA738	AGAAAATCATGGACTTGGAGAA	71	susScr3_rmsk_L1_SS
TEs-siRNA739	AGACAAAACTCTACTTAAAAGA	4	susScr3_rmsk_L1_SS
TEs-siRNA740	ATTGAGAACTTTGTCTAGATACT	26	susScr3_rmsk_L1_SS
TEs-siRNA741	TATCCGGACAAAACTCTAC	3	susScr3_rmsk_L1_SS
TEs-siRNA742	AAACAACCCAAATGTCCATCGA	309	susScr3_rmsk_L1_SS
TEs-siRNA743	TACTGAGTGAAGTGAGCCA	10	susScr3_rmsk_L1_SS
TEs-siRNA744	TCACTTATAGCTGGAATCTA	3	susScr3_rmsk_L1_SS
TEs-siRNA745	CACTCTTGGGCATCTATCCGGACA	34	susScr3_rmsk_L1_SS
TEs-siRNA746	TCACTTATAACTGGAATCTAATAT	26	susScr3_rmsk_L1_SS
TEs-siRNA747	GATGGAACTAGAGAATCTCA	3	susScr3_rmsk_L1_SS
TEs-siRNA748	AGACTTGTGGTTGCCTGATGG	3	susScr3_rmsk_L1_SS
TEs-siRNA749	TTCTAGAATCTTACAGCCTGCCAA	14	susScr3_rmsk_L1_SS
TEs-siRNA750	TATCACTTATAACTGGAATCTAAT	6	susScr3_rmsk_L1_SS
TEs-siRNA751	GACATTTTTCACAGAACTAGA	3	susScr3_rmsk_L1_SS
TEs-siRNA752	TCCGGACAAAGCTCTACTTAAA	540	susScr3_rmsk_L1_SS
TEs-siRNA753	AGGACATGGAAACAATCCAAAT	3	susScr3_rmsk_L1_SS
TEs-siRNA754	AGCGTTGAGAACTTTGTCTAGAT	4	susScr3_rmsk_L1_SS
TEs-siRNA755	ATGGAGAACAGTTTGGAGA	16	susScr3_rmsk_L1_SS
TEs-siRNA756	TGGGCATATATCCGGACAAAGC	3	susScr3_rmsk_L1_SS
TEs-siRNA757	CAGCACAAATGAACATCTCAGAA	8	susScr3_rmsk_L1_SS
TEs-siRNA758	ATGGATGGAACTAGAGACT	15	susScr3_rmsk_L1_SS
TEs-siRNA759	ATATCCAGCACAAATGAACATC	8	susScr3_rmsk_L1_SS
TEs-siRNA760	TCCAGCACAAATGAACACCTCCT	3	susScr3_rmsk_L1_SS
TEs-siRNA761	GGGCTTATCAGACACAACCTAGGA	3	susScr3_rmsk_L1_SS
TEs-siRNA762	CCAGCACAAATGAACATCTCCT	29	susScr3_rmsk_L1_SS
TEs-siRNA763	CGGACAAAACTCTACTTAAAAGA	30	susScr3_rmsk_L1_SS
TEs-siRNA764	TCCAGCACAAGTGAACATCTCCT	3	susScr3_rmsk_L1_SS
TEs-siRNA765	AGAAAAGACTTGTGGCTGCCT	4	susScr3_rmsk_L1_SS
TEs-siRNA766	ACTGGCACAGCCACTATGGAG	4	susScr3_rmsk_L1_SS
TEs-siRNA767	TACTGAGTGAAATGAGCCAGAAAG	18	susScr3_rmsk_L1_SS
TEs-siRNA768	TACATGTAAGGATAACCTGACCCC	1368	susScr3_rmsk_L1_SS
TEs-siRNA769	AGATCCTGTTGAGTAGCATTGAG	5	susScr3_rmsk_L1_SS
TEs-siRNA770	CATGTAAGGATAACCTGACC	32	susScr3_rmsk_L1_SS
TEs-siRNA771	AAACTGGTACAGCCACTATGGAGA	172	susScr3_rmsk_L1_SS
TEs-siRNA772	TACTCAGCCATAAAAAAGGATG	149	susScr3_rmsk_L1_SS
TEs-siRNA773	AGAAAGACAAAGACAAATACCAT	3	susScr3_rmsk_L1_SS
TEs-siRNA774	GGGCATCTATCCGGAGAAA	5	susScr3_rmsk_L1_SS
TEs-siRNA775	CTATACATAGACCTTCCATATGA	19	susScr3_rmsk_L1_SS
TEs-siRNA776	ATCCGGACAAAGCTCTACTTA	52	susScr3_rmsk_L1_SS
TEs-siRNA777	AACTGATACAGCCACTATGGAG	3	susScr3_rmsk_L1_SS
TEs-siRNA778	TCCTGAGTGAAATGAGCC	36	susScr3_rmsk_L1_SS
TEs-siRNA779	TACAGTGGGAAAATTAAAAAAAAA	4	susScr3_rmsk_L1_SS
TEs-siRNA780	ACACAATGGAATACTACTCA	3	susScr3_rmsk_L1_SS
TEs-siRNA781	TCTGGAACAAGACAGGGATGCC	3	susScr3_rmsk_L1_SS
TEs-siRNA782	TGTATACACGTAAGGATAACCTG	6	susScr3_rmsk_L1_SS
TEs-siRNA783	ATACACGTAAGGATAACCTGACC	23	susScr3_rmsk_L1_SS
TEs-siRNA784	TAGCAGGATATAAGATTAACATT	22	susScr3_rmsk_L1_SS
TEs-siRNA785	ACACGTAAGGATAACCTGACCCC	8	susScr3_rmsk_L1_SS
TEs-siRNA786	GCATGTTCATTGCAGCCCTATT	4	susScr3_rmsk_L1_SS
TEs-siRNA787	ACCTTAGAAATCTATACATAGA	70	susScr3_rmsk_L1_SS
TEs-siRNA788	TGTCCATCGACAGATGATTGGAT	9	susScr3_rmsk_L1_SS
TEs-siRNA789	ACTTGGAGAAGAGACTTGTGGCTG	58	susScr3_rmsk_L1_SS
TEs-siRNA790	TATGTCTAGATACTCATGTTGCA	10	susScr3_rmsk_L1_SS
TEs-siRNA791	GAGACTTGTGGCTGCCTGATGGG	6	susScr3_rmsk_L1_SS
TEs-siRNA792	GACCTTCCATATGACCCTGCAA	3	susScr3_rmsk_L1_SS
TEs-siRNA793	TACAAGGAGATCCTGCTGAAAA	3	susScr3_rmsk_L1_SS
TEs-siRNA794	TAGATTTACAATGAGATCCTGCTG	8	susScr3_rmsk_L1_SS
TEs-siRNA795	AAATGAACATCTCCACAGAA	6	susScr3_rmsk_L1_SS
TEs-siRNA796	TGAGAACTATGTCTAGATACT	3	susScr3_rmsk_L1_SS
TEs-siRNA797	GGAATCTAATATCCAGCGCAAA	16	susScr3_rmsk_L1_SS
TEs-siRNA798	GAGAAGAGACTTGTGGTTGCCT	4	susScr3_rmsk_L1_SS
TEs-siRNA799	TAAACTGGTACAGCCACTATGGA	699	susScr3_rmsk_L1_SS
TEs-siRNA800	CACTTACAACTGGAATCTAA	3	susScr3_rmsk_L1_SS
L1-siRNA801	AACTGGTACAGCCACTATGGAGAA	131	susScr3_rmsk_L1_SS
TEs-siRNA802	TCGGGAGCTTGGGCTTATCAGTCA	7	susScr3_rmsk_L1_SS
TEs-siRNA803	TACCCAAAGCAATCTACAGATTC	14	susScr3_rmsk_L1_SS
TEs-siRNA804	TAGCCAGGACGTGGAAACAATCCA	10	susScr3_rmsk_L1_SS
TEs-siRNA805	ACAAATAACAAGTGCTGGAGG	3	susScr3_rmsk_L1_SS
TEs-siRNA806	TCATGGACTTGGAGAAGAGA	18	susScr3_rmsk_L1_SS
TEs-siRNA807	GTAAACTGGTACAGCCACTATGGA	92	susScr3_rmsk_L1_SS
TEs-siRNA808	TCGACAGATGATTGGATTCGGAAG	13	susScr3_rmsk_L1_SS
TEs-siRNA809	TTGGAGAAGAGACTTGTGGCT	28	susScr3_rmsk_L1_SS
TEs-siRNA810	TCCAGCACAAATGAACATCTCCTT	3	susScr3_rmsk_L1_SS
TEs-siRNA811	AACAGTTTGGAGATACCTTAGA	32	susScr3_rmsk_L1_SS
TEs-siRNA812	CATCGACAGATGATTGGATTC	3	susScr3_rmsk_L1_SS
TEs-siRNA813	CATGTAAGGATAACCTGACCCCCT	8	susScr3_rmsk_L1_SS
TEs-siRNA814	CACTATGGAGAACAGTTTGGAGAT	281	susScr3_rmsk_L1_SS
TEs-siRNA815	GACAGAGGATTGGATTAGGA	3	susScr3_rmsk_L1_SS
TEs-siRNA816	TGAGACCTAGTGGACCAGCT	3	susScr3_rmsk_L1_SS
TEs-siRNA817	TTAGAGAATCTCATCCTGAGTGA	4	susScr3_rmsk_L1_SS
TEs-siRNA818	AGAGACTTGTGGCTGCCTGAC	3	susScr3_rmsk_L1_SS
TEs-siRNA819	TCCAGACAAAGCTCTACTTAA	7	susScr3_rmsk_L1_SS
TEs-siRNA820	TATCTCCACAGAAAAGAAAATCA	3	susScr3_rmsk_L1_SS
TEs-siRNA821	AGGACATGGAAACAACCCAAATGT	34	susScr3_rmsk_L1_SS
TEs-siRNA822	TATCCGGACAAAACTCTACT	55	susScr3_rmsk_L1_SS
TEs-siRNA823	AACATGGATGGAACTAGAGAA	232	susScr3_rmsk_L1_SS
TEs-siRNA824	TCCAAATGGCTGAAAGACTTAAAT	11	susScr3_rmsk_L1_SS
TEs-siRNA825	AACCCAAATGTCCATCGA	18	susScr3_rmsk_L1_SS
TEs-siRNA826	TGGGAATGTAAACTGGTACAGC	147	susScr3_rmsk_L1_SS
TEs-siRNA827	CCCGGACAAAACTCTACTTAAAAG	13	susScr3_rmsk_L1_SS
TEs-siRNA828	TTGAGAACTATGTCTAGAT	6	susScr3_rmsk_L1_SS
TEs-siRNA829	TACAAGGAGATCCTGCTGAA	3	susScr3_rmsk_L1_SS
TEs-siRNA830	GAGCTTGGGCTTATCAGTCACAA	13	susScr3_rmsk_L1_SS
TEs-siRNA831	ACAGAAAAGAAAATCATGGACT	8	susScr3_rmsk_L1_SS
TEs-siRNA832	ATGGATGGAACTAGAGAAT	102	susScr3_rmsk_L1_SS
TEs-siRNA833	AGTGAAATGAGCCAGAAAGACA	3	susScr3_rmsk_L1_SS
TEs-siRNA834	AGTCCCATCAACACTCCAGAA	4	susScr3_rmsk_L1_SS
TEs-siRNA835	TACTTAAAAGAGACACGTGCAC	19	susScr3_rmsk_L1_SS
TEs-siRNA836	TAGATTTACAAGGAGATCCCGCTG	14	susScr3_rmsk_L1_SS
TEs-siRNA837	CTTGGGCTTATCAGACACAACT	3	susScr3_rmsk_L1_SS
TEs-siRNA838	TATGCCGAGAACTATAAAACTTTA	11	susScr3_rmsk_L1_SS
TEs-siRNA839	TTGGAGAAGAGACTTGTGGTTGCC	71	susScr3_rmsk_L1_SS
TEs-siRNA840	TACTACTCAGCCATAAAAAGGATG	7	susScr3_rmsk_L1_SS
TEs-siRNA841	CATTGAGAACTATGTCTAGATACT	165	susScr3_rmsk_L1_SS
TEs-siRNA842	GCACAAATGAACATCTCCACAGAA	21	susScr3_rmsk_L1_SS
TEs-siRNA843	ACCAAGCAGGAGGCAGAACTCTC	3	susScr3_rmsk_L1_SS
TEs-siRNA844	TCCAAATGGCTGAAAGACTT	18	susScr3_rmsk_L1_SS
TEs-siRNA845	TTTGCAGCAACATGGATGGAAC	38	susScr3_rmsk_L1_SS
TEs-siRNA846	TAGATACTCATGTTGCAAC	7	susScr3_rmsk_L1_SS
TEs-siRNA847	AAAGACTTGTGGCTGCCTGATGG	6	susScr3_rmsk_L1_SS
TEs-siRNA848	ACATGGATGGAACTAGAGAATC	18	susScr3_rmsk_L1_SS
TEs-siRNA849	AGAGGATTGGATTCGGAAGAGG	4	susScr3_rmsk_L1_SS
TEs-siRNA850	CTCTTGGGCATGTATCCGGACAAA	44	susScr3_rmsk_L1_SS
TEs-siRNA851	TTGGGCATGTATCCGGACAAA	8	susScr3_rmsk_L1_SS
TEs-siRNA852	GACAGACGATTGGATTCGGA	56	susScr3_rmsk_L1_SS
TEs-siRNA853	TTGGGCATCTATCCGGACAAAA	3	susScr3_rmsk_L1_SS
TEs-siRNA854	ACAGACGATTGGATTCGGAA	3	susScr3_rmsk_L1_SS
TEs-siRNA855	TTGGGCTTATCAGACACAACTT	8	susScr3_rmsk_L1_SS
TEs-siRNA856	TAGATACTCATGTTGCAACAGAAA	124	susScr3_rmsk_L1_SS
TEs-siRNA857	TTTCACAGAACTAGAACAAACAAT	3	susScr3_rmsk_L1_SS
TEs-siRNA858	TCGGGAAAAGATCTCAGACGGTCT	3	susScr3_rmsk_L1_SS
TEs-siRNA859	TTGGAGAAAAGACTTGTGGCTG	7	susScr3_rmsk_L1_SS
TEs-siRNA860	TGGACTTGGAGAATAGACTTGTGA	12	susScr3_rmsk_L1_SS
TEs-siRNA861	TAGCCAGGACATGGAAACAAGC	28	susScr3_rmsk_L1_SS
TEs-siRNA862	CATGTAAGGATAACCTGACCCCA	8	susScr3_rmsk_L1_SS
TEs-siRNA863	ATAGAGAATCTCATCCTGAGTGA	3	susScr3_rmsk_L1_SS
TEs-siRNA864	CGACAGATGATTGGATTCGGAAG	8	susScr3_rmsk_L1_SS
TEs-siRNA865	AACTGGTACAGCCACTATGGA	853	susScr3_rmsk_L1_SS
TEs-siRNA866	TCCGGACAAAACTCTACTTAAAA	4383	susScr3_rmsk_L1_SS
TEs-siRNA867	AAGAAAATCATGGACCTGGA	14	susScr3_rmsk_L1_SS
TEs-siRNA868	TTGGGCTTATCAGATACAACT	23	susScr3_rmsk_L1_SS
TEs-siRNA869	TCCAGACAAAGCTCTACTTAAA	11	susScr3_rmsk_L1_SS
TEs-siRNA870	TCAACTGGTACAGCCACTATGGA	21	susScr3_rmsk_L1_SS
TEs-siRNA871	TACCTTAGAAATCTATACATAG	3	susScr3_rmsk_L1_SS
TEs-siRNA872	TTGCAATGTATACATGTAAGGAT	7	susScr3_rmsk_L1_SS
TEs-siRNA873	ACTGGTACAGCCACTATGGAGA	822	susScr3_rmsk_L1_SS
TEs-siRNA874	AGAAAAGAAAATCATGGACT	3	susScr3_rmsk_L1_SS
TEs-siRNA875	CTATGGAGAACAGTTTGGAGATAC	11	susScr3_rmsk_L1_SS
TEs-siRNA876	ATCCAGCACAAATGAACATCTCCT	101	susScr3_rmsk_L1_SS
TEs-siRNA877	TAGAGAATCCGGAAATAAACCCTG	6	susScr3_rmsk_L1_SS
TEs-siRNA878	CACTATGGAGAACAGTTTGGAGAA	68	susScr3_rmsk_L1_SS
TEs-siRNA879	AGGGGCTGTGGAGAAAAGGGAA	4	susScr3_rmsk_L1_SS
TEs-siRNA880	CACGGACAGATGAATGGATTAAGA	4	susScr3_rmsk_L1_SS
TEs-siRNA881	ATGGAGAACAGTTTGGAGAA	5	susScr3_rmsk_L1_SS
TEs-siRNA882	ACCTTAGAAATCTATACATAGAA	7	susScr3_rmsk_L1_SS
TEs-siRNA883	ATACATAGACCTTCCATATGA	11	susScr3_rmsk_L1_SS
TEs-siRNA884	AAACAACCCAAATGTCCATCGAC	3	susScr3_rmsk_L1_SS
TEs-siRNA885	CACTATGGAGAACAGTTTGGAC	48	susScr3_rmsk_L1_SS
TEs-siRNA886	TACATAGAACTTCCATATGACCCT	97	susScr3_rmsk_L1_SS
TEs-siRNA887	ATACACGTAAGGATAACCTGACCC	116	susScr3_rmsk_L1_SS
TEs-siRNA888	TACACGTAAGGATAACCTGAC	39	susScr3_rmsk_L1_SS
TEs-siRNA889	TACACGTAAGGATAACCTGACCC	202	susScr3_rmsk_L1_SS
TEs-siRNA890	TAGTCAAGACATGGAAACAACCCA	9	susScr3_rmsk_L1_SS
TEs-siRNA891	TGTACAAGGAGATCCTGCTGAAT	6	susScr3_rmsk_L1_SS
TEs-siRNA892	TATGGAGAACAGTTTGGAGATT	3	susScr3_rmsk_L1_SS
TEs-siRNA893	GCATTGAGAACTATGTCTAGATA	4	susScr3_rmsk_L1_SS
TEs-siRNA894	TAACTTGATCCCTTTGCTG	3	susScr3_rmsk_L1_SS
TEs-siRNA895	TGGACTTGGAGAAAAGACTTG	12	susScr3_rmsk_L1_SS
TEs-siRNA896	TGAACTGGTACAGCCACTATGGA	3	susScr3_rmsk_L1_SS
TEs-siRNA897	GGAATGTAAACTGGTACAGCCACT	6	susScr3_rmsk_L1_SS
TEs-siRNA898	TGAACATCTCCTCAGAAAAGA	19	susScr3_rmsk_L1_SS
TEs-siRNA899	GGAATCTAATATACAGCACAA	7	susScr3_rmsk_L1_SS
TEs-siRNA900	TAGATACTCATGTTGCAATAGAAC	7	susScr3_rmsk_L1_SS
TEs-siRNA901	TGGACTTGGAGAAAAGACT	3	susScr3_rmsk_L1_SS
TEs-siRNA902	TACTACTCAGTCATAAAAAAGGAT	10	susScr3_rmsk_L1_SS
TEs-siRNA903	ACAGAGGATTGGATTCGGAAGA	51	susScr3_rmsk_L1_SS
TEs-siRNA904	CGGACAAAGCTCTACTTAAAA	15	susScr3_rmsk_L1_SS
TEs-siRNA905	GCATCTATCCAGACAAAGCTCTA	4	susScr3_rmsk_L1_SS
TEs-siRNA906	CATCGACAGATGATTGGATTTGGA	4	susScr3_rmsk_L1_SS
TEs-siRNA907	CATGGATGGAACTAGAGAATCTCA	6	susScr3_rmsk_L1_SS
TEs-siRNA908	GAGACCTAGTGGACCAGCTGCA	3	susScr3_rmsk_L1_SS
TEs-siRNA909	TCCAGACAAAACTCTACTTA	52	susScr3_rmsk_L1_SS
TEs-siRNA910	TCTGACCACAATGCCATGAAAT	6	susScr3_rmsk_L1_SS
TEs-siRNA911	TAGCCAGGACATGGAAACAACCCA	2245	susScr3_rmsk_L1_SS
TEs-siRNA912	GGCATCTATCCGGACAAA	2266	susScr3_rmsk_L1_SS
TEs-siRNA913	AGAAAATCAATCATGGACTTGGA	7	susScr3_rmsk_L1_SS
TEs-siRNA914	TAGATACTCATGTTGCAACAGA	762	susScr3_rmsk_L1_SS
TEs-siRNA915	TAGCATTGAGAACTTTGTTTAGAT	8	susScr3_rmsk_L1_SS
TEs-siRNA916	AACTGGTACAGCCACTATGGAGA	1062	susScr3_rmsk_L1_SS
TEs-siRNA917	TTGGAATGTATACATGTAAGGAT	3	susScr3_rmsk_L1_SS
TEs-siRNA918	AGCATTGAGAACTGTCTAGATACT	49	susScr3_rmsk_L1_SS
TEs-siRNA919	TAGCCAGGACGTGGAAACAACCT	8	susScr3_rmsk_L1_SS
TEs-siRNA920	TCTTGGGCATCTATCTGGACAAA	43	susScr3_rmsk_L1_SS
TEs-siRNA921	TGCAGCAACCTGGATGGAACTAG	3	susScr3_rmsk_L1_SS
TEs-siRNA922	TGGGCATCTATCTGGACAAA	7	susScr3_rmsk_L1_SS
TEs-siRNA923	TCCAGCACAAATGAACATCTCCT	3332	susScr3_rmsk_L1_SS
TEs-siRNA924	ACCAGTCAGAATGGCCATCATTA	13	susScr3_rmsk_L1_SS
TEs-siRNA925	CAGTTTGGAGATACCTTAGAA	20	susScr3_rmsk_L1_SS
TEs-siRNA926	TAGAACTTCCATATGACCCC	4	susScr3_rmsk_L1_SS
TEs-siRNA927	AACAGAGGATTGGATTAGGAAGA	5	susScr3_rmsk_L1_SS
TEs-siRNA928	TGAGCCAGAAAGACAAAGACAAA	26	susScr3_rmsk_L1_SS
TEs-siRNA929	AGCATTGAGAACTATGTCTAGAT	57	susScr3_rmsk_L1_SS
TEs-siRNA930	AAACTGGTACAGCTACTATGGAG	3	susScr3_rmsk_L1_SS
TEs-siRNA931	TAGCCAGGATGTGGAAACAAC	122	susScr3_rmsk_L1_SS
TEs-siRNA932	GGAAAAAACCCAAATGTCCAT	13	susScr3_rmsk_L1_SS
TEs-siRNA933	TACTATGGAGAACAGTTTGGAGA	8	susScr3_rmsk_L1_SS
TEs-siRNA934	ATAAACTGGTACAGTCACTATGGA	4	susScr3_rmsk_L1_SS
TEs-siRNA935	TAAACTGGTACAGTCACTATGGAG	9	susScr3_rmsk_L1_SS
TEs-siRNA936	AAACTGGTACAGTCACTATGGAG	13	susScr3_rmsk_L1_SS
TEs-siRNA937	ATAGAACTTCCATATGACCCTG	11	susScr3_rmsk_L1_SS
TEs-siRNA938	AAACTGGTACAGTCACTATGGAGA	8	susScr3_rmsk_L1_SS
TEs-siRNA939	TCCAGCACAAATGAACGTCTCCT	12	susScr3_rmsk_L1_SS
TEs-siRNA940	TTGGGCATCTATCCGGACAAA	141	susScr3_rmsk_L1_SS
TEs-siRNA941	TAGCCAGGACATGGAAGCAACC	4	susScr3_rmsk_L1_SS
TEs-siRNA942	AACAAGCCTGGCCGAATCGGGA	18	susScr3_rmsk_L1_SS
TEs-siRNA943	TCCGGACAAAGCTTTACTTAAAA	16	susScr3_rmsk_L1_SS
TEs-siRNA944	TACCTAGAAAACCCTAAGGACTC	3	susScr3_rmsk_L1_SS
TEs-siRNA945	CATCTATCTGGACAAAACT	3	susScr3_rmsk_L1_SS
TEs-siRNA946	TGAACGTCTCCTCAGAAAAGA	3	susScr3_rmsk_L1_SS
TEs-siRNA947	TGGCCAGGACATGGAAACAACCC	11	susScr3_rmsk_L1_SS
TEs-siRNA948	ATCCTGAGCGAAATGAGCCAGAA	3	susScr3_rmsk_L1_SS
TEs-siRNA949	ACAGATGACTGGATTCGGAAGA	18	susScr3_rmsk_L1_SS
TEs-siRNA950	ACTACAGAGAACAGTATGGAGGTA	3	susScr3_rmsk_L1_SS
TEs-siRNA951	GAACTAGAGAATCTCATACTGAA	7	susScr3_rmsk_L1_SS
TEs-siRNA952	AGAGAAAATCATGGACTTGGAGAA	3	susScr3_rmsk_L1_SS
TEs-siRNA953	GCAATCTACAGATTCAATGCAA	3	susScr3_rmsk_L1_SS
TEs-siRNA954	AACACAAATGAACATCTCCTCAGA	3	susScr3_rmsk_L1_SS
TEs-siRNA955	ACACAATGGAATACGACTCAGCCA	16	susScr3_rmsk_L1_SS
TEs-siRNA956	TCCAGCACAAATGAACATCCCCT	3	susScr3_rmsk_L1_SS
TEs-siRNA957	TTCTGAGTCGGGCTGTCCTGGGGA	3	susScr3_rmsk_L1_SS
TEs-siRNA958	GGAAACAACCCAAATGTCCATCGA	55	susScr3_rmsk_L1_SS
TEs-siRNA959	GAGAAGAGACTTGTGGCTGCCTG	14	susScr3_rmsk_L1_SS
TEs-siRNA960	CACTATTCACAATAGCCAGGAC	3	susScr3_rmsk_L1_SS
TEs-siRNA961	CATGTAAGGATAACCTGACCCC	51	susScr3_rmsk_L1_SS
TEs-siRNA962	TCCTGACAAAGCTCTACTTA	155	susScr3_rmsk_L1_SS
TEs-siRNA963	CAGAAAAAATCATGGACTTGGA	13	susScr3_rmsk_L1_SS
TEs-siRNA964	TCACTTATAACTGGAATCTGAT	65	susScr3_rmsk_L1_SS
TEs-siRNA965	CATGTAAGGATAACCTGACCC	17	susScr3_rmsk_L1_SS
TEs-siRNA966	TCCGGATAAAACTCTACTTAAAAG	30	susScr3_rmsk_L1_SS
TEs-siRNA967	TATAACTGGAATCTGATATCC	4	susScr3_rmsk_L1_SS
TEs-siRNA968	TGTAAGGATAACCTGACCC	4	susScr3_rmsk_L1_SS
TEs-siRNA969	AGGACTTATATGCCGAGAACTATA	4	susScr3_rmsk_L1_SS
TEs-siRNA970	TAGCCAGGACATAGAAACAAC	30	susScr3_rmsk_L1_SS
TEs-siRNA971	TCATGGACTTGGAGAAGAGAC	21	susScr3_rmsk_L1_SS
TEs-siRNA972	CCATATGATATCACTTATAACTG	5	susScr3_rmsk_L1_SS
TEs-siRNA973	TAATGTATACATGTAAGGAT	3	susScr3_rmsk_L1_SS
TEs-siRNA974	GCAACATGGATGGAACTAGAGAA	14	susScr3_rmsk_L1_SS
TEs-siRNA975	TGGACTTGGAGAAGAGACTTGTG	32	susScr3_rmsk_L1_SS
TEs-siRNA976	AATTCAGCAGAGTAGCAGGATA	38	susScr3_rmsk_L1_SS
TEs-siRNA977	TCAGACACAACTTAGAATAGATT	22	susScr3_rmsk_L1_SS
TEs-siRNA978	TATCCAACACAAATGAACATCTCC	3	susScr3_rmsk_L1_SS
TEs-siRNA979	TCCAACACAAATGAACATCTCC	9	susScr3_rmsk_L1_SS
TEs-siRNA980	CAAGGCCATGAAATTAGAAATCAA	4	susScr3_rmsk_L1_SS
TEs-siRNA981	ATCAGTCACAACCTAGAATAGAT	16	susScr3_rmsk_L1_SS
TEs-siRNA982	AGAAATACTACAAAGCCACAGTCA	3	susScr3_rmsk_L1_SS
TEs-siRNA983	CATGGAAACAATCCAAATGTCCA	803	susScr3_rmsk_L1_SS
TEs-siRNA984	TAAGAGAATACTATGAACAACT	3	susScr3_rmsk_L1_SS
TEs-siRNA985	TCCGGATAAAGCTCTACTT	53	susScr3_rmsk_L1_SS
TEs-siRNA986	ACTGGTACAGCCACTATGGAG	3050	susScr3_rmsk_L1_SS
TEs-siRNA987	GATGGAACTAGAGAATCTCAT	3	susScr3_rmsk_L1_SS
TEs-siRNA988	AACTGGTACAGCCACTATGGAG	3857	susScr3_rmsk_L1_SS
TEs-siRNA989	TACTGAGTGAAATGAGCCAGAA	5	susScr3_rmsk_L1_SS
TEs-siRNA990	TCTTGGGCACATATCCGGACAAA	4	susScr3_rmsk_L1_SS
TEs-siRNA991	TTCCATATGACCCTGCAATCC	178	susScr3_rmsk_L1_SS
TEs-siRNA992	ACAGATGACTGGATTCGGAAG	3	susScr3_rmsk_L1_SS
TEs-siRNA993	GGACAAAGCTCTACTTAAAAGA	37	susScr3_rmsk_L1_SS
TEs-siRNA994	CATGGATGGAACTGGAGAAT	3	susScr3_rmsk_L1_SS
TEs-siRNA995	AGAAAATCATGGACTTGGAA	3	susScr3_rmsk_L1_SS
TEs-siRNA996	ATGGATGGAACTAGAGAATC	30	susScr3_rmsk_L1_SS
TEs-siRNA997	CAGGACCCCCTGCAGCCCAGAA	7	susScr3_rmsk_L1_SS
TEs-siRNA998	TCTCATACTGAGTGAAATGAGC	3	susScr3_rmsk_L1_SS
TEs-siRNA999	ACTATGGAGAACAGTTTGGAGATA	3	susScr3_rmsk_L1_SS
TEs-siRNA1000	TCAGAAAGACAAAGACAAATA	3	susScr3_rmsk_L1_SS
TEs-siRNA1001	TGCAAGAACCCCACAGCCTA	3	susScr3_rmsk_L1_SS
TEs-siRNA1002	AAACAACCCAAATATCCATCGAC	9	susScr3_rmsk_L1_SS
TEs-siRNA1003	ACTTATAACTGGAATCTAATA	3	susScr3_rmsk_L1_SS
TEs-siRNA1004	ATATCCAGCACAAATGAAC	11	susScr3_rmsk_L1_SS
TEs-siRNA1005	AACAAGCCTGGCCGAATCGGGAA	10	susScr3_rmsk_L1_SS
TEs-siRNA1006	ACAAGCCTGGCCGAATCGGGAAA	3	susScr3_rmsk_L1_SS
TEs-siRNA1007	AAACTGGTACAGCCACTATGGAG	2245	susScr3_rmsk_L1_SS
TEs-siRNA1008	AAGCCTGGCCGAATCGGGAAAAGA	6	susScr3_rmsk_L1_SS
TEs-siRNA1009	TATACATGTAAGGATAACCTGAA	3	susScr3_rmsk_L1_SS
TEs-siRNA1010	ACAACCCAAATGTCCATCGAC	7	susScr3_rmsk_L1_SS
TEs-siRNA1011	GGCCGAATCGGGAAAAGATCTCAA	4	susScr3_rmsk_L1_SS
TEs-siRNA1012	AAGCTCTGCATGACCAAGTGAAA	4	susScr3_rmsk_L1_SS
TEs-siRNA1013	CAAGCTCTGCATGACCAAGTGAA	14	susScr3_rmsk_L1_SS
TEs-siRNA1014	TGAGCCAGAAAGACAAAGACAA	8	susScr3_rmsk_L1_SS
TEs-siRNA1015	ACAATCCAAATGTCCATCGA	171	susScr3_rmsk_L1_SS
TEs-siRNA1016	TGAGCCAGAAAGACAAAGACA	10	susScr3_rmsk_L1_SS
TEs-siRNA1017	AACAGTTTGGAGATACCTTAGAAA	7	susScr3_rmsk_L1_SS
TEs-siRNA1018	CTTAGAAATCTATACATAGAAC	15	susScr3_rmsk_L1_SS
TEs-siRNA1019	CATCGACAGATGACTGGATTAGGA	3	susScr3_rmsk_L1_SS
TEs-siRNA1020	TCCAGCACAAATGAACATCTCCA	14	susScr3_rmsk_L1_SS
TEs-siRNA1021	AGCCAGGACATGGAAACAAT	3	susScr3_rmsk_L1_SS
TEs-siRNA1022	TGTAGCAACATGGATGGAACTAGA	9	susScr3_rmsk_L1_SS
TEs-siRNA1023	GAAAATCATGGACTTGGAGAAAAG	3	susScr3_rmsk_L1_SS
TEs-siRNA1024	AATCATGGACTTGGAGAAAAGACT	15	susScr3_rmsk_L1_SS
TEs-siRNA1025	TAGCATTGAGAACTTTGTCTGGA	134	susScr3_rmsk_L1_SS
TEs-siRNA1026	TGACAAAGACAAATACCATATGA	3	susScr3_rmsk_L1_SS
TEs-siRNA1027	TGGACTTGGAGAAAAGACTTGTG	13	susScr3_rmsk_L1_SS
TEs-siRNA1028	TAGCATTGAGAACTTTGTCTAGAT	1314	susScr3_rmsk_L1_SS
TEs-siRNA1029	GACCTCCCAGTCCTGTCTGCC	3	susScr3_rmsk_L1_SS
TEs-siRNA1030	TCCAAATGGCTGAAAGACT	3	susScr3_rmsk_L1_SS
TEs-siRNA1031	GAAAATCATGGACTTGGAGAAT	3	susScr3_rmsk_L1_SS
TEs-siRNA1032	CTGGATGGAACTAGAGACTCTCA	3	susScr3_rmsk_L1_SS
TEs-siRNA1033	TTAACTGGTACAGCCACTATGGAG	45	susScr3_rmsk_L1_SS
TEs-siRNA1034	TAACTGGTACAGCCACTATGGA	233	susScr3_rmsk_L1_SS
TEs-siRNA1035	AAGACTTGTGACTGCCTGATGG	8	susScr3_rmsk_L1_SS
TEs-siRNA1036	TATCCAGCACAAATGAAC	5	susScr3_rmsk_L1_SS
TEs-siRNA1037	GGCATCTATCCGGACAAAGCTCTA	60	susScr3_rmsk_L1_SS
TEs-siRNA1038	AGCATTGAGAACTTTGTCTAGAA	161	susScr3_rmsk_L1_SS
TEs-siRNA1039	TACTACTCAGCCATCAAAAAGGAT	9	susScr3_rmsk_L1_SS
TEs-siRNA1040	CTCTTGGGCATCTATCCGGACAA	7	susScr3_rmsk_L1_SS
TEs-siRNA1041	CCGGACAAAGCTCTACTTAAA	6	susScr3_rmsk_L1_SS
TEs-siRNA1042	ATTGACAGATGACTGGATTAGGA	3	susScr3_rmsk_L1_SS
TEs-siRNA1043	AAGAAAGATATACAGATGGCCAA	5	susScr3_rmsk_L1_SS
TEs-siRNA1044	GTTAGCCCCATCAACACTCCAGAA	3	susScr3_rmsk_L1_SS
TEs-siRNA1045	GGAATCTAATATCCAGCAAAAA	18	susScr3_rmsk_L1_SS
TEs-siRNA1046	GAATCTAATATCCAGCAAAAA	5	susScr3_rmsk_L1_SS
TEs-siRNA1047	TCCGGACAAAACTCTGCTTAAA	426	susScr3_rmsk_L1_SS
TEs-siRNA1048	CCGGACAAAACTCTGCTTAAAAGA	9	susScr3_rmsk_L1_SS
TEs-siRNA1049	ACCATGGACTTGGAGAAAAGACT	6	susScr3_rmsk_L1_SS
TEs-siRNA1050	ACTGGTACAGCCACTATGGA	548	susScr3_rmsk_L1_SS
TEs-siRNA1051	AGCACGAATGAACATCTCCTCAGA	3	susScr3_rmsk_L1_SS
TEs-siRNA1052	AGCCCCATCAACACTCCAGAA	9	susScr3_rmsk_L1_SS
TEs-siRNA1053	CAGATGGCCAACAAACACATGGAA	6	susScr3_rmsk_L1_SS
TEs-siRNA1054	TCAGAAAAGAAAATCATGGACC	5	susScr3_rmsk_L1_SS
TEs-siRNA1055	TCTTGGGCATCTATCTGGAC	3	susScr3_rmsk_L1_SS
TEs-siRNA1056	TGAGACCTAGTAGACCAGCTGCA	3	susScr3_rmsk_L1_SS
TEs-siRNA1057	CACTATGGAGAACAGTTTGGAGA	75	susScr3_rmsk_L1_SS
TEs-siRNA1058	ATCAATCATGGACTTGGAGAAGA	6	susScr3_rmsk_L1_SS
TEs-siRNA1059	TACATGTAAGAATAACCTGACCCC	4	susScr3_rmsk_L1_SS
TEs-siRNA1060	GGCATCTATCCGGACAAAA	6	susScr3_rmsk_L1_SS
TEs-siRNA1061	GGAAACAATCCAAATATCCATCGA	5	susScr3_rmsk_L1_SS
TEs-siRNA1062	GGCTTATCAGTCACAACCTA	11	susScr3_rmsk_L1_SS
TEs-siRNA1063	TGCAGCAACATGGATGGAA	8	susScr3_rmsk_L1_SS
TEs-siRNA1064	TAAACTGGTACAGCCACTA	47	susScr3_rmsk_L1_SS
TEs-siRNA1065	TCCGGACAAAACTCTACTCAAAA	27	susScr3_rmsk_L1_SS
TEs-siRNA1066	TAGATTTACAAGGAGATCCTGCTG	67	susScr3_rmsk_L1_SS
TEs-siRNA1067	ATACATGTAAGGATAACCTGCCC	44	susScr3_rmsk_L1_SS
TEs-siRNA1068	AGGCACCTTAGAAATCTATACATA	3	susScr3_rmsk_L1_SS
TEs-siRNA1069	GAGAACTATGTCCAGACACTCA	3	susScr3_rmsk_L1_SS
TEs-siRNA1070	ACCAACAACGCCAGCCCTCAGGAA	3	susScr3_rmsk_L1_SS
TEs-siRNA1071	CATAGACCTTCCATATGA	13	susScr3_rmsk_L1_SS
TEs-siRNA1072	CATCGACAGACGATTGGATTCGGA	22	susScr3_rmsk_L1_SS
TEs-siRNA1073	ATTCATGATCAAGACCCTCGCCA	3	susScr3_rmsk_L1_SS
TEs-siRNA1074	TGGACTTGGAGAAAAGACTTGTGG	55	susScr3_rmsk_L1_SS
TEs-siRNA1075	TACATAGAATTTCCATATGACC	3	susScr3_rmsk_L1_SS
TEs-siRNA1076	TTGGAGAATAGACTTGTGGCTG	6	susScr3_rmsk_L1_SS
TEs-siRNA1077	ACTATGTCCAGACACTCATGTT	3	susScr3_rmsk_L1_SS
TEs-siRNA1078	TACTACTCAGCCATAAAAAA	25	susScr3_rmsk_L1_SS
TEs-siRNA1079	TCACAATAGTCAGGACATGGAAA	6	susScr3_rmsk_L1_SS
TEs-siRNA1080	TCTATCCGGACAAAGCTCTAC	38	susScr3_rmsk_L1_SS
TEs-siRNA1081	TTGGAGAAAAGACTTGTGGCTGCC	71	susScr3_rmsk_L1_SS
TEs-siRNA1082	TTCCATATGACCCTGCAACCC	8	susScr3_rmsk_L1_SS
TEs-siRNA1083	TACTGAGTGAAATGAGCCAGAAA	3	susScr3_rmsk_L1_SS
TEs-siRNA1084	TATACACAATGGAGTACTACTCA	4	susScr3_rmsk_L1_SS
TEs-siRNA1085	AACAATCCAAATGTCCATCGACA	52	susScr3_rmsk_L1_SS
TEs-siRNA1086	GACCATATGATATCACTTATAA	3	susScr3_rmsk_L1_SS
TEs-siRNA1087	TACAGCAACATGGATGGAACTA	33	susScr3_rmsk_L1_SS
TEs-siRNA1088	TACAAGGAGATCCCGCTGAATAG	3	susScr3_rmsk_L1_SS
TEs-siRNA1089	AGGAAATATTCCACAGCAGTGA	3	susScr3_rmsk_L1_SS
TEs-siRNA1090	TAGAATAGATTTACAAGGAGATC	7	susScr3_rmsk_L1_SS
TEs-siRNA1091	GAGAAAGAAAACAACAAGCAAGA	3	susScr3_rmsk_L1_SS
TEs-siRNA1092	ATCCAACACAAATGAACATCTCCT	4	susScr3_rmsk_L1_SS
TEs-siRNA1093	TCCAACACAAATGAACATCTCCT	90	susScr3_rmsk_L1_SS
TEs-siRNA1094	TCCGGACAAAACTCTCCTTAAAA	18	susScr3_rmsk_L1_SS
TEs-siRNA1095	TTGAGAACTTTGTCTAGATACT	75	susScr3_rmsk_L1_SS
TEs-siRNA1096	CTCTTGGGTATCTATCCGGACAAA	3	susScr3_rmsk_L1_SS
TEs-siRNA1097	CCGCATGTTCATTGCAGCCCTA	19	susScr3_rmsk_L1_SS
TEs-siRNA1098	ACATAGACCTTCCATATGA	8	susScr3_rmsk_L1_SS
TEs-siRNA1099	AGCACAAATGAACATCTCCACAGA	3	susScr3_rmsk_L1_SS
TEs-siRNA1100	TCCGGACAAAACTCTACTTAAA	1126	susScr3_rmsk_L1_SS
TEs-siRNA1101	ACAAATGAGCCTTTCCACAGAA	38	susScr3_rmsk_L1_SS
TEs-siRNA1102	TCCCGACAAAACTCTACTT	114	susScr3_rmsk_L1_SS
TEs-siRNA1103	TGAGAACTTTGTCTAGATACT	15	susScr3_rmsk_L1_SS
TEs-siRNA1104	TTCTAGAATCTTACAGCTTGCCAA	26	susScr3_rmsk_L1_SS
TEs-siRNA1105	AATCGCCAAAGCAATCCTGAGAAA	4	susScr3_rmsk_L1_SS
TEs-siRNA1106	TAGCCAGGACATGGAAACAACCA	78	susScr3_rmsk_L1_SS
TEs-siRNA1107	TAGCCCCATCAACACTCCAGAA	4	susScr3_rmsk_L1_SS
TEs-siRNA1108	AAAGAAAATCATGGACTTGGAA	5	susScr3_rmsk_L1_SS
TEs-siRNA1109	AAGTGCTGGAGGGGCTGTGGAGAA	14	susScr3_rmsk_L1_SS
TEs-siRNA1110	GGGCATCTATCCGGACAAA	4503	susScr3_rmsk_L1_SS
TEs-siRNA1111	TTTCCACAGAAAAGAAAATCATTG	7	susScr3_rmsk_L1_SS
TEs-siRNA1112	TACAAGGAGATCCTGCTGA	5	susScr3_rmsk_L1_SS
TEs-siRNA1113	TTCCACAGAAAAGAAAATCATTG	4	susScr3_rmsk_L1_SS
TEs-siRNA1114	CATCGACAGATGATTGGATT	8	susScr3_rmsk_L1_SS
TEs-siRNA1115	TATACATAGAACTTCCATATGACC	59	susScr3_rmsk_L1_SS
TEs-siRNA1116	ATACACGATGGAATACTACTCAG	23	susScr3_rmsk_L1_SS
L1-siRNA1117	GGGCATCTATCCGGACAAAG	13	susScr3_rmsk_L1_SS
TEs-siRNA1118	TATCAGACACAACTTAGAATAGA	14	susScr3_rmsk_L1_SS
TEs-siRNA1119	AACATAGTTTTGGAAGTCCTA	11	susScr3_rmsk_L1_SS
TEs-siRNA1120	CAGAAGATGTGGTATATATA	3	susScr3_rmsk_L1_SS
TEs-siRNA1121	TAAACGGGTACAGCCACTATGGA	6	susScr3_rmsk_L1_SS
TEs-siRNA1122	AACGGGTACAGCCACTATGGAGAA	16	susScr3_rmsk_L1_SS
TEs-siRNA1123	TATGCCGAGAACTATAAAACTTT	81	susScr3_rmsk_L1_SS
TEs-siRNA1124	ACGGGTACAGCCACTATGGAG	5	susScr3_rmsk_L1_SS
TEs-siRNA1125	TCACTTATAACTGGAATCTAAT	461	susScr3_rmsk_L1_SS
TEs-siRNA1126	TTTACAATGAGATCCTGCTGAGT	4	susScr3_rmsk_L1_SS
TEs-siRNA1127	TTCCATATGACCCTGCAATCCC	295	susScr3_rmsk_L1_SS
TEs-siRNA1128	ATGGATGGAACTAGAGAATCT	73	susScr3_rmsk_L1_SS
TEs-siRNA1129	ACACAATGGACTATTACTCAGC	4	susScr3_rmsk_L1_SS
TEs-siRNA1130	TAATATCCAGCACAAATGAAC	52	susScr3_rmsk_L1_SS
TEs-siRNA1131	ACCCAAATGTCCATCGACAGATGA	6	susScr3_rmsk_L1_SS
TEs-siRNA1132	TACATAGAACTTCCATATGACC	52	susScr3_rmsk_L1_SS
TEs-siRNA1133	ACTCTTGGGCATCTATCCGGACAA	56	susScr3_rmsk_L1_SS
TEs-siRNA1134	AATGTCCATCGACAGATGATTG	3	susScr3_rmsk_L1_SS
TEs-siRNA1135	TACATAGAACTTCCGTATGACC	3	susScr3_rmsk_L1_SS
TEs-siRNA1136	ACATAGAACTTCCATATGACCCC	3	susScr3_rmsk_L1_SS
TEs-siRNA1137	TAGCCAGGACATGGAAACAACCT	1282	susScr3_rmsk_L1_SS
TEs-siRNA1138	TCGTGGGCATCTATCCGGACAAA	79	susScr3_rmsk_L1_SS
TEs-siRNA1139	TCCAGACAAAGCTCTACTTA	12	susScr3_rmsk_L1_SS
TEs-siRNA1140	CATCGACAGATGATTGGAT	3	susScr3_rmsk_L1_SS
TEs-siRNA1141	AGAAAATCATGGACTTGGAGAAAT	3	susScr3_rmsk_L1_SS
TEs-siRNA1142	TCCAGCACAAATGAACATCT	18	susScr3_rmsk_L1_SS
TEs-siRNA1143	TCTATCCGGACAAAACTCT	3	susScr3_rmsk_L1_SS
TEs-siRNA1144	AGATGATTGGATTCGGAAGAGGT	6	susScr3_rmsk_L1_SS
TEs-siRNA1145	ACCAACAACGACAGCCCTCAGGA	4	susScr3_rmsk_L1_SS
TEs-siRNA1146	ATGGACTTGGAGAAATGACT	43	susScr3_rmsk_L1_SS
TEs-siRNA1147	ACTTGGAGAAATGACTTGTGGCT	10	susScr3_rmsk_L1_SS
TEs-siRNA1148	TTGGAGAAATGACTTGTGGCT	249	susScr3_rmsk_L1_SS
TEs-siRNA1149	CATCACTTATAACTGGAATCTA	3	susScr3_rmsk_L1_SS
TEs-siRNA1150	GGAGAAATGACTTGTGGCTGCCT	3	susScr3_rmsk_L1_SS
TEs-siRNA1151	TGCAGCAACATGGATGGAACTAG	17	susScr3_rmsk_L1_SS
TEs-siRNA1152	GAGAAATGACTTGTGGCTGCCT	23	susScr3_rmsk_L1_SS
TEs-siRNA1153	AGAAATGACTTGTGGCTGCCT	25	susScr3_rmsk_L1_SS
TEs-siRNA1154	GAAATGACTTGTGGCTGCCT	28	susScr3_rmsk_L1_SS
TEs-siRNA1155	AAATGACTTGTGGCTGCCTGATG	9	susScr3_rmsk_L1_SS
TEs-siRNA1156	AATGACTTGTGGCTGCCTGAT	15	susScr3_rmsk_L1_SS
TEs-siRNA1157	ATGACTTGTGGCTGCCTGATGG	15	susScr3_rmsk_L1_SS
TEs-siRNA1158	TGACTTGTGGCTGCCTGATGGG	27	susScr3_rmsk_L1_SS
TEs-siRNA1159	ATACGACAGGACACCATCAAACT	3	susScr3_rmsk_L1_SS
TEs-siRNA1160	TCCAGCACAAATGAACATCTCT	4	susScr3_rmsk_L1_SS
TEs-siRNA1161	TCGACAGAGGATTGGATTCGGAA	21	susScr3_rmsk_L1_SS
TEs-siRNA1162	TAAACTGGTACAGCCACTATGG	3	susScr3_rmsk_L1_SS
TEs-siRNA1163	AGAGGATTGGATTCGGAAGATT	9	susScr3_rmsk_L1_SS
TEs-siRNA1164	TCAGAAAAGAAAATCAATCATG	4	susScr3_rmsk_L1_SS
TEs-siRNA1165	TGGACTTGGAGAAGAGACTTGT	23	susScr3_rmsk_L1_SS
TEs-siRNA1166	CGGACAAAACTCTACTTAAA	3	susScr3_rmsk_L1_SS
TEs-siRNA1167	TCATGGACTTGGAGAAGAG	6	susScr3_rmsk_L1_SS
TEs-siRNA1168	TAGCCAGGATATGGAAACAACCCA	17	susScr3_rmsk_L1_SS
TEs-siRNA1169	TACATAGACCTTCCATATGA	359	susScr3_rmsk_L1_SS
TEs-siRNA1170	TCTGCATCTATTTACCCCAAGCT	129	susScr3_rmsk_L1_SS
TEs-siRNA1171	TCCAGACAAAACTCTACTTAAA	119	susScr3_rmsk_L1_SS
TEs-siRNA1172	TCTGCATCTATTTACCCCAAG	76	susScr3_rmsk_L1_SS
TEs-siRNA1173	TTGGAGAAAAGACTTGTGGCT	13	susScr3_rmsk_L1_SS
TEs-siRNA1174	TCTGGGCATCTATCCGGACAAA	5	susScr3_rmsk_L1_SS
TEs-siRNA1175	ACTCTTGGGCATCTATCCGGACA	3	susScr3_rmsk_L1_SS
TEs-siRNA1176	TATACACAATGGAGTACTACTCAG	15	susScr3_rmsk_L1_SS
TEs-siRNA1177	ATACACAATGGAGTACTACTCAG	61	susScr3_rmsk_L1_SS
TEs-siRNA1178	AAACAGACACACAGACCAATGGAA	11	susScr3_rmsk_L1_SS
TEs-siRNA1179	ACAGACACACAGACCAATGGAA	4	susScr3_rmsk_L1_SS
TEs-siRNA1180	AACGTGGATGGAACTAGAGAAT	3	susScr3_rmsk_L1_SS
TEs-siRNA1181	TCCCATCAACACTCCAGAA	3	susScr3_rmsk_L1_SS
TEs-siRNA1182	CGGACAAAACTCTACTTAAAAG	33	susScr3_rmsk_L1_SS
TEs-siRNA1183	ATCCAGCACAAATGAACATCTCC	4	susScr3_rmsk_L1_SS
TEs-siRNA1184	GGAAACAATCCAAATGTCCATCGA	1229	susScr3_rmsk_L1_SS
TEs-siRNA1185	TAGCCAGGACATAGAAAC	10	susScr3_rmsk_L1_SS
TEs-siRNA1186	CATGGAAACAATCCAAATGCCCA	6	susScr3_rmsk_L1_SS
TEs-siRNA1187	CAAACTGAACCCAAATAGACC	3	susScr3_rmsk_L1_SS
TEs-siRNA1188	TCAAGAAATACTACAAAGCCACA	3	susScr3_rmsk_L1_SS
TEs-siRNA1189	ACAATGAGATCCTGCTGAG	8	susScr3_rmsk_L1_SS
TEs-siRNA1190	GCATGTTCATTGCAGCCCTAT	3	susScr3_rmsk_L1_SS
TEs-siRNA1191	TCGGACAAAACTCTACTTAAAAG	17	susScr3_rmsk_L1_SS
TEs-siRNA1192	TAGCATTGAGAACTATGTCTAGAA	68	susScr3_rmsk_L1_SS
TEs-siRNA1193	GAATCTAATATACGGCACAAA	5	susScr3_rmsk_L1_SS
TEs-siRNA1194	AAGAAAATGATGGACTTGGAGAA	4	susScr3_rmsk_L1_SS
TEs-siRNA1195	TACTCGGCCATAAAAAAG	12	susScr3_rmsk_L1_SS
TEs-siRNA1196	TATCAAAACAGACAGACAGAC	3	susScr3_rmsk_L1_SS
TEs-siRNA1197	AAGAGACTTGTGGTTGCCTGATGG	3	susScr3_rmsk_L1_SS
TEs-siRNA1198	TACTACTCAGCCATAAAAA	15	susScr3_rmsk_L1_SS
TEs-siRNA1199	AAAGCCTTCTCACTCAAATCTGGA	3	susScr3_rmsk_L1_SS
TEs-siRNA1200	TTGGAGAAGAGACTTGTGGCTGTC	4	susScr3_rmsk_L1_SS
TEs-siRNA1201	AAGACTTGTGGCTGCCTGAT	8	susScr3_rmsk_L1_SS
TEs-siRNA1202	ATCCAGCACAGATGAACATCTCCT	3	susScr3_rmsk_L1_SS
TEs-siRNA1203	TATGTCTAGATACTCATGTTGC	24	susScr3_rmsk_L1_SS
TEs-siRNA1204	CTTGGGCATCTATCTGGACAAA	8	susScr3_rmsk_L1_SS
TEs-siRNA1205	TATCTGGACAAAGCTCTACTTA	3	susScr3_rmsk_L1_SS
TEs-siRNA1206	GGACAAAGCTCTACTTAAAAGAGA	7	susScr3_rmsk_L1_SS
TEs-siRNA1207	TTCCATATGACCCCGCAATCCCA	18	susScr3_rmsk_L1_SS
TEs-siRNA1208	CTCAGAAAAGAAAATCATGGACT	3	susScr3_rmsk_L1_SS
TEs-siRNA1209	TACATAGAAAACCCTAAGGACTC	215	susScr3_rmsk_L1_SS
TEs-siRNA1210	CCGGACAAAGCTCTACTTA	8	susScr3_rmsk_L1_SS
TEs-siRNA1211	TAGCCAGGACATGGAAACAATCCA	231	susScr3_rmsk_L1_SS
TEs-siRNA1212	AAGACTTGTGGCTGCCTGATGGGA	5	susScr3_rmsk_L1_SS
TEs-siRNA1213	TGCGGCACAAATGAACATCTCC	60	susScr3_rmsk_L1_SS
TEs-siRNA1214	TAAACTGCTACAGCCACTATGGAG	5	susScr3_rmsk_L1_SS
TEs-siRNA1215	AAAAGACTTGTGGCTGCCT	3	susScr3_rmsk_L1_SS
TEs-siRNA1216	CATTGAGAACTTTGTCTAGATACT	52	susScr3_rmsk_L1_SS
TEs-siRNA1217	TAGCATTGAGAACTATGTC	236	susScr3_rmsk_L1_SS
TEs-siRNA1218	TAGCCAGGACATGGAAACAACCC	1326	susScr3_rmsk_L1_SS
TEs-siRNA1219	TGGGCTTATCAGTCACAACCTA	6	susScr3_rmsk_L1_SS
TEs-siRNA1220	TCTAGAATCTTACAGCCTGCCAAA	3	susScr3_rmsk_L1_SS
TEs-siRNA1221	TTGAGAACTATGTCTAGATA	14	susScr3_rmsk_L1_SS
TEs-siRNA1222	TCAGAAAAGAAAATCATGGACT	136	susScr3_rmsk_L1_SS
TEs-siRNA1223	ACACGATGGAATACTACTCAGCCA	52	susScr3_rmsk_L1_SS
TEs-siRNA1224	TCGACAGATGATTGGATTCGGAA	21	susScr3_rmsk_L1_SS
TEs-siRNA1225	CGACAGAGGATTGGATTCGGAAG	13	susScr3_rmsk_L1_SS
TEs-siRNA1226	AACTGGTACAGCCTCTATGGAG	3	susScr3_rmsk_L1_SS
TEs-siRNA1227	TGCAATCCCACTCTTGGGCAT	6	susScr3_rmsk_L1_SS
TEs-siRNA1228	TCTATGGAGAACAGTTTGGAG	8	susScr3_rmsk_L1_SS
TEs-siRNA1229	CATCAACAGATGATTGGATTCGGA	7	susScr3_rmsk_L1_SS
TEs-siRNA1230	TACAGTGGGAAAATAAAAAAAATA	3	susScr3_rmsk_L1_SS
TEs-siRNA1231	TGTCTAGATACTCATGTTGC	4	susScr3_rmsk_L1_SS
TEs-siRNA1232	TAAATGTCCATCGACAGACGATTG	3	susScr3_rmsk_L1_SS
TEs-siRNA1233	GCTGTGGAGAAAAGGGAACCCT	3	susScr3_rmsk_L1_SS
TEs-siRNA1234	GCAGCCCTATTCACAATAGC	27	susScr3_rmsk_L1_SS
TEs-siRNA1235	TAGCCAGGACGTGGAAACAACCC	3	susScr3_rmsk_L1_SS
TEs-siRNA1236	AGCCAGGACGTGGAAACAACCCAA	8	susScr3_rmsk_L1_SS
TEs-siRNA1237	CGACAGATGATTGGATTCGGA	14	susScr3_rmsk_L1_SS
TEs-siRNA1238	TACAGAAACACTACAGGCCAGGA	10	susScr3_rmsk_L1_SS
TEs-siRNA1239	TAGTATTGAGAACTATGTCTAGA	5	susScr3_rmsk_L1_SS
TEs-siRNA1240	TACACAATGGAATACTACTC	71	susScr3_rmsk_L1_SS
TEs-siRNA1241	TAGCATTGAGAACTATGTCTA	18	susScr3_rmsk_L1_SS
TEs-siRNA1242	GCCAGCATACAGATTTAATCATGA	3	susScr3_rmsk_L1_SS
TEs-siRNA1243	GATACCTTAGAAATCTATACATA	27	susScr3_rmsk_L1_SS
TEs-siRNA1244	GCATCTATCCGGACAAAGCTCTA	61	susScr3_rmsk_L1_SS
TEs-siRNA1245	TCCGGACAAAGCTCTACTTAA	140	susScr3_rmsk_L1_SS
TEs-siRNA1246	AACGGGTACAGCCACTATGGAG	6	susScr3_rmsk_L1_SS
TEs-siRNA1247	ACGGGTACAGCCACTATGGAGAA	21	susScr3_rmsk_L1_SS
TEs-siRNA1248	ATGGAACTAGAGAATCTCATAA	8	susScr3_rmsk_L1_SS
TEs-siRNA1249	TAGCATTGAGAACTATGTCTAGCT	7	susScr3_rmsk_L1_SS
TEs-siRNA1250	AACAACCCAAATGTCCATCGA	49	susScr3_rmsk_L1_SS
TEs-siRNA1251	GGTGGGAATGTAAACTGGTACAGC	3	susScr3_rmsk_L1_SS
TEs-siRNA1252	TGGGAATGTAAACTGGTACAGCCA	122	susScr3_rmsk_L1_SS
TEs-siRNA1253	TACCTTAGAAATCTATACATAGA	51	susScr3_rmsk_L1B_SS
TEs-siRNA1254	TACAGTGGGAAAATTAAAAA	3	susScr3_rmsk_L1_SS
TEs-siRNA1255	TTGCCAAAGCAATCCTGAGAAA	3	susScr3_rmsk_L1_SS
TEs-siRNA1256	AACAACCCAAATGTCCATGGAC	93	susScr3_rmsk_L1_SS
TEs-siRNA1257	TTAGAAATCTATACATAGAAC	11	susScr3_rmsk_L1_SS
TEs-siRNA1258	AACCCTAAGGACTCAACCCC	3	susScr3_rmsk_L1_SS
TEs-siRNA1259	TATCCGGACAAAGCTCTACTTAAA	38	susScr3_rmsk_L1_SS
TEs-siRNA1260	CCGGACAAAGCTCTACTTAAAAGA	211	susScr3_rmsk_L1_SS
TEs-siRNA1261	TATACATGTAAGGATGACCTGACC	3	susScr3_rmsk_L1_SS
TEs-siRNA1262	ATACATGTAAGGATGACCTGACCC	3	susScr3_rmsk_L1_SS
TEs-siRNA1263	TTGCTGTACAGTGGGAAAATAAT	3	susScr3_rmsk_L1_SS
TEs-siRNA1264	GCCAGGACATGGAAACAATCCAAA	30	susScr3_rmsk_L1_SS
TEs-siRNA1265	AGTCACAACGTAGAATAGATTTA	3	susScr3_rmsk_L1_SS
TEs-siRNA1266	AGAGGATTGGATTCGGAAGA	3	susScr3_rmsk_L1_SS
TEs-siRNA1267	AAACAATCCAAATGTCCATC	4	susScr3_rmsk_L1_SS
TEs-siRNA1268	CAAATGTCCATCGACAGAGGATT	6	susScr3_rmsk_L1_SS
TEs-siRNA1269	ACTATGGAGAACAGTTTGGAGA	42	susScr3_rmsk_L1_SS
TEs-siRNA1270	CTGGTACAGCCACTATGGA	9	susScr3_rmsk_L1_SS
TEs-siRNA1271	CAACATGGATGGAACTAGAGAAT	4	susScr3_rmsk_L1_SS
TEs-siRNA1272	TTCCATATGACCCCGCAATCCC	26	susScr3_rmsk_L1_SS
TEs-siRNA1273	TCTTGGGCATCTATCCGGACAAAG	4	susScr3_rmsk_L1_SS
TEs-siRNA1274	TACAATGAGATCCTGCTGA	3	susScr3_rmsk_L1_SS
TEs-siRNA1275	TACACGATGGAATACTACTCAGCC	7	susScr3_rmsk_L1_SS
TEs-siRNA1276	TTGGGCATCTATCCGGACAAAG	6	susScr3_rmsk_L1_SS
TEs-siRNA1277	TGAAATGAGCCAGAAAGAC	21	susScr3_rmsk_L1_SS
TEs-siRNA1278	CCGGACAAAGCTCTACTTAAAA	10	susScr3_rmsk_L1_SS
TEs-siRNA1279	TCCGGACGAAACTCTACTTAAAAG	15	susScr3_rmsk_L1_SS
TEs-siRNA1280	TAGCCAGGACTTGGAAACAACCCA	4	susScr3_rmsk_L1_SS
TEs-siRNA1281	CATGGATGGAACTAGAGAAT	50	susScr3_rmsk_L1_SS
TEs-siRNA1282	ATGGAACTAGAGAATCTCATAC	25	susScr3_rmsk_L1_SS
TEs-siRNA1283	ATTGAGAACTATGTCTAGATACT	57	susScr3_rmsk_L1_SS
TEs-siRNA1284	TATACATGTAAGGATAACCTGACC	582	susScr3_rmsk_L1_SS
TEs-siRNA1285	TAGCCAGGACATGGAAACAACTCA	3	susScr3_rmsk_L1_SS
TEs-siRNA1286	TCACTTATAACTGGAATCTAAC	252	susScr3_rmsk_L1_SS
TEs-siRNA1287	ATAGCACTGAGAACTATGTCT	12	susScr3_rmsk_L1_SS
TEs-siRNA1288	GGAATCTAACATCCAGCACAA	48	susScr3_rmsk_L1_SS
TEs-siRNA1289	ATGGAACTAGAGAATCTCAT	18	susScr3_rmsk_L1_SS
TEs-siRNA1290	AATCTAACATCCAGCACAAA	7	susScr3_rmsk_L1_SS
TEs-siRNA1291	TCTAACATCCAGCACAAATGA	22	susScr3_rmsk_L1-3_SSc
TEs-siRNA1292	CATCCAGCACAAATGAACATCTC	3	susScr3_rmsk_L1_SS
TEs-siRNA1293	CATCGACAGATGATTGGATTCAGA	615	susScr3_rmsk_L1_SS
TEs-siRNA1294	AAAGAAAATCAATCATGGACT	3	susScr3_rmsk_L1_SS
TEs-siRNA1295	GGGCATATATCCGGACAAA	69	susScr3_rmsk_L1_SS
TEs-siRNA1296	ATGGATGGAACTAGAGAATCTC	12	susScr3_rmsk_L1_SS
TEs-siRNA1297	CCACTATGGAGAACAGTCTGGA	3	susScr3_rmsk_L1_SS
TEs-siRNA1298	CCAAAGCAATCTACAGATTCAA	9	susScr3_rmsk_L1_SS
TEs-siRNA1299	TGACCAAGGAGGTAAAGGACTTAT	14	susScr3_rmsk_L1_SS
TEs-siRNA1300	CAGCATGGATGGAACTAGAGAA	3	susScr3_rmsk_L1_SS
TEs-siRNA1301	TAGCCAGGACATGGAAACA	48	susScr3_rmsk_L1_SS
TEs-siRNA1302	TGACCAAGGAAGTAAAGGACTTAT	5	susScr3_rmsk_L1_SS
TEs-siRNA1303	GACCAAGGAAGTAAAGGACTTA	4	susScr3_rmsk_L1_SS
TEs-siRNA1304	AAGTAAAGGACTTATATG	3	susScr3_rmsk_L1_SS
TEs-siRNA1305	TCGACAGATGATTGGATTTGGA	7	susScr3_rmsk_L1_SS
TEs-siRNA1306	TCATGGACTTGGAGAAGAGACTTG	8	susScr3_rmsk_L1_SS
TEs-siRNA1307	TTAGAATAGATTTACAAGGAGA	4	susScr3_rmsk_L1_SS
TEs-siRNA1308	TCCGGACAAAACTCTACTTAAGAG	48	susScr3_rmsk_L1_SS
TEs-siRNA1309	CTAGAGACTCTCATCCTGAGTGA	88	susScr3_rmsk_L1_SS
TEs-siRNA1310	AAACAATCCAAATGTCCATCGA	3422	susScr3_rmsk_L1_SS
TEs-siRNA1311	ACAGAGGATTGGATTCGGAA	20	susScr3_rmsk_L1_SS
TEs-siRNA1312	CAGAGGATTGGATTCGGAA	46	susScr3_rmsk_L1_SS
TEs-siRNA1313	TTGAGAACTTTGTCTAGATAC	4	susScr3_rmsk_L1_SS
TEs-siRNA1314	GAGGTGGTATATATACACAATGGA	5	susScr3_rmsk_L1_SS
TEs-siRNA1315	ACACAATGGAATACTACTCAGC	31	susScr3_rmsk_L1_SS
TEs-siRNA1316	TGAATAGCATTGAGAACTTTGTCA	8	susScr3_rmsk_L1_SS
TEs-siRNA1317	TAGCATTGAGAACTTTGTCA	4	susScr3_rmsk_L1_SS
TEs-siRNA1318	TACATAGAAAACCCGAAGGACT	17	susScr3_rmsk_L1_SS
TEs-siRNA1319	TTAGAAATCTATACATAGAACT	15	susScr3_rmsk_L1_SS
TEs-siRNA1320	TTGCAGCAACATGGATGGAAC	15	susScr3_rmsk_L1_SS
TEs-siRNA1321	GCAACATGGATGGAACTAGAGAAT	27	susScr3_rmsk_L1_SS
TEs-siRNA1322	AACAGACACACAGACCAATGGAA	42	susScr3_rmsk_L1_SS
TEs-siRNA1323	TTCCATATGACCCCGCAATCC	11	susScr3_rmsk_L1_SS
TEs-siRNA1324	TCCGGACAAAGCTCTCCTT	46	susScr3_rmsk_L1_SS
TEs-siRNA1325	TAATGTATGGCACAAATGAAC	7	susScr3_rmsk_L1_SS
TEs-siRNA1326	GAAAACCCTAAGGACTCAACCCC	10	susScr3_rmsk_L1_SS
TEs-siRNA1327	TCTGGTACAGCCACTATGGAG	10	susScr3_rmsk_L1_SS
TEs-siRNA1328	TCCGGACAAAGTTCTACTT	36	susScr3_rmsk_L1_SS
TEs-siRNA1329	AACTTCCATATGACCCTGCAAT	6	susScr3_rmsk_L1_SS
TEs-siRNA1330	CAGAGTAGCAGGATATAAGATTA	49	susScr3_rmsk_L1_SS
TEs-siRNA1331	ATTCGGAAGATGTGGTGTAT	7	susScr3_rmsk_L1_SS
TEs-siRNA1332	TAGCCAGGACATGGAAACAAC	151	susScr3_rmsk_L1_SS
TEs-siRNA1333	TAAATGTCCATCGACAGAGGATT	8	susScr3_rmsk_L1_SS
TEs-siRNA1334	CATGTTCATTGCAGCCCTATT	16	susScr3_rmsk_L1_SS
TEs-siRNA1335	GCGATGAAACTAGAACACACCCT	3	susScr3_rmsk_L1_SS
TEs-siRNA1336	TCAACTGGTACAGCCACTATGGAG	45	susScr3_rmsk_L1_SS
TEs-siRNA1337	TCTAATATCCAGCACAAATGAAA	3	susScr3_rmsk_L1_SS
TEs-siRNA1338	CAAATGTCCATCGACAGAGGAT	3	susScr3_rmsk_L1_SS
TEs-siRNA1339	AACATGGATGGAACTAGAGAAC	33	susScr3_rmsk_L1_SS
TEs-siRNA1340	ACATGGATGGAACTAGAGAAC	89	susScr3_rmsk_L1_SS
TEs-siRNA1341	AATGCCATGAAATTAGAAATCAA	4	susScr3_rmsk_L1_SS
TEs-siRNA1342	CTAGAATCTTACAGCCTGCCAAA	9	susScr3_rmsk_L1_SS
TEs-siRNA1343	TTCCATATGACCCAGAAATCC	272	susScr3_rmsk_L1_SS
TEs-siRNA1344	GGCATCTATCCGGACAAAG	9	susScr3_rmsk_L1_SS
TEs-siRNA1345	TCCTGACAAAACTCTACTT	54	susScr3_rmsk_L1_SS
TEs-siRNA1346	GAAACAATCCAAATGTCCATCGA	543	susScr3_rmsk_L1_SS
TEs-siRNA1347	TCCAAGGAAGATGTACAAATGGCC	3	susScr3_rmsk_L1_SS
TEs-siRNA1348	CCCTGGCCAGACTCACTAAAAAGA	3	susScr3_rmsk_L1_SS
TEs-siRNA1349	CAATCCAGGCCTTTCTCAAA	3	susScr3_rmsk_L1_SS
TEs-siRNA1350	AATCACCAAAGCAATCCTGAGAAA	3	susScr3_rmsk_L1_SS
TEs-siRNA1351	CAATCCAAATGTCCATCGA	6	susScr3_rmsk_L1_SS
TEs-siRNA1352	TACTACTCAGTCATAAAAAAG	7	susScr3_rmsk_L1_SS
TEs-siRNA1353	AGCAGAGTAGCAGGATATAAGA	33	susScr3_rmsk_L1_SS
TEs-siRNA1354	CGGAAGATGTGGTATATATA	6	susScr3_rmsk_L1_SS
TEs-siRNA1355	TACTACTCAGCCATAAGAAAG	10	susScr3_rmsk_L1_SS
TEs-siRNA1356	TACATGGAGACTCAACAACAT	13	susScr3_rmsk_L1_SS
TEs-siRNA1357	ACTCAACAACATGCTACTAAAA	4	susScr3_rmsk_L1_SS
TEs-siRNA1358	TACATGGAGACTCAACAAC	19	susScr3_rmsk_L1_SS
TEs-siRNA1359	AAAGAGGAGAGAAAGAACC	3	susScr3_rmsk_L1_SS
TEs-siRNA1360	TAGCATTGAGAACTTTGTCTAGA	827	susScr3_rmsk_L1_SS
TEs-siRNA1361	TGTAGCAACATGGATGGAACT	20	susScr3_rmsk_L1_SS
TEs-siRNA1362	TCAAGAAGGAAATTAAAAACTAC	4	susScr3_rmsk_L1_SS
TEs-siRNA1363	TCACTTATAACTGGAATC	3	susScr3_rmsk_L1_SS
TEs-siRNA1364	AGTACCATATGATATCACTTATAA	14	susScr3_rmsk_L1_SS
TEs-siRNA1365	TCAATGGAGAAAAACTGAAAGCCT	6	susScr3_rmsk_L1_SS
TEs-siRNA1366	GAGACTTGTGGCTGCCTGATGG	3	susScr3_rmsk_L1_SS
TEs-siRNA1367	GGACAAAACTCTACTTAAAAG	26	susScr3_rmsk_L1_SS
TEs-siRNA1368	TACAGTAGAAAATTGACAGAGCAC	11	susScr3_rmsk_L1_SS
TEs-siRNA1369	TAGAACTTCCATATGACCC	4	susScr3_rmsk_L1_SS
TEs-siRNA1370	TCTTGGGCATCTATCTGGACA	3	susScr3_rmsk_L1_SS
TEs-siRNA1371	TAGCCAGGACATGGAAACAGTC	12	susScr3_rmsk_L1_SS
TEs-siRNA1372	TACAATGAGATCCTGCTGAA	10	susScr3_rmsk_L1_SS
TEs-siRNA1373	CAGATAAATGGATTAAGA	3	susScr3_rmsk_L1_SS
TEs-siRNA1374	ATATCCGGACAAAACTCTAC	3	susScr3_rmsk_L1_SS
TEs-siRNA1375	AGGTAAAGGACCTATATGCCGAGA	34	susScr3_rmsk_L1_SS
TEs-siRNA1376	TGGCAACAAGTTTGACAATCTGGA	7	susScr3_rmsk_L1_SS
TEs-siRNA1377	CAGAGGATTGGATTCGGAAGA	15	susScr3_rmsk_L1_SS
TEs-siRNA1378	TCCTGACAAAGCTCTACTTAAA	404	susScr3_rmsk_L1_SS
TEs-siRNA1379	TGACAAAGCTCTACTTAAAAGAGA	3	susScr3_rmsk_L1_SS
TEs-siRNA1380	AACATGGATGGAACTAGAGAAT	385	susScr3_rmsk_L1_SS
TEs-siRNA1381	TATCCGGACAAAACTCTACTTA	10	susScr3_rmsk_L1_SS
TEs-siRNA1382	GGGCATATGTCCAGACAAA	3460	susScr3_rmsk_L1_SS
TEs-siRNA1383	TATCCGGACAAAACTCTACTTAA	12	susScr3_rmsk_L1_SS
TEs-siRNA1384	ATCCGGACAAAGCTCTACTTAA	11	susScr3_rmsk_L1_SS
TEs-siRNA1385	AACAGATGATTGGATTAGGA	3	susScr3_rmsk_L1_SS
TEs-siRNA1386	TACCTTAGAAATCTATACATAGAA	40	susScr3_rmsk_L1_SS
TEs-siRNA1387	CTGGTACAGCCACTATGGAG	45	susScr3_rmsk_L1_SS
TEs-siRNA1388	ACTTTTGGAAGTCCTAGCCACA	3	susScr3_rmsk_L1_SS
TEs-siRNA1389	CTTTTGGAAGTCCTAGCCACA	3	susScr3_rmsk_L1_SS
TEs-siRNA1390	TACATGGAGACTCAACAACA	20	susScr3_rmsk_L1_SS
TEs-siRNA1391	AGTCAGAATGGCCCTCATTAATAA	52	susScr3_rmsk_L1_SS
TEs-siRNA1392	AAGTTTGACAATCTGGAAGAA	3	susScr3_rmsk_L1_SS
TEs-siRNA1393	TACATAGAACTTCCATTTGACCC	3	susScr3_rmsk_L1_SS
TEs-siRNA1394	TCCAGACAAAACTCTCCTTA	22	susScr3_rmsk_L1_SS
TEs-siRNA1395	CAAATGAACATCTCCACAGAA	4	susScr3_rmsk_L1_SS
TEs-siRNA1396	TCTAGAATCTTACAGCCTGCCAA	8	susScr3_rmsk_L1_SS
TEs-siRNA1397	CCGGACAAAACTCTACTT	3	susScr3_rmsk_L1_SS
TEs-siRNA1398	TGTCCATCGACAGATGATTGGA	39	susScr3_rmsk_L1_SS
TEs-siRNA1399	AGCATTGAGAACTTTGTCTAGA	43	susScr3_rmsk_L1_SS
TEs-siRNA1400	CATCGACAGAGGATTGGATTCGA	4	susScr3_rmsk_L1_SS
TEs-siRNA1401	CGACAGAGGATTGGATTCGGAAGA	10	susScr3_rmsk_L1_SS
TEs-siRNA1402	ATCCGGACAAAGCTCTACTT	5	susScr3_rmsk_L1_SS
TEs-siRNA1403	GACCAAGGAGGTAAAGGACTT	11	susScr3_rmsk_L1_SS
TEs-siRNA1404	TCCAGACAAAACTCTACTTAA	31	susScr3_rmsk_L1_SS
TEs-siRNA1405	TAGCCAGGACATGGAAACGACCC	4	susScr3_rmsk_L1_SS
TEs-siRNA1406	ACTATGGAGAACAGTTTGGAGAT	20	susScr3_rmsk_L1_SS
TEs-siRNA1407	AGTCCAACATCCACTCATGA	10	susScr3_rmsk_L1_SS
TEs-siRNA1408	TTGGAGAAGAGACTTGTGGCTGC	17	susScr3_rmsk_L1_SS
TEs-siRNA1409	AGAAAATCATGGACTTGGAGAAG	11	susScr3_rmsk_L1_SS
TEs-siRNA1410	TCATGATCAAGACCCTCGCC	3	susScr3_rmsk_L1_SS
TEs-siRNA1411	TTTGTAGCAACATGGATGGAACT	12	susScr3_rmsk_L1_SS
TEs-siRNA1412	TAGCCAAGACATGGAACCATCC	3	susScr3_rmsk_L1_SS
TEs-siRNA1413	ACACAATGGAATACTACTCAGCCA	259	susScr3_rmsk_L1_SS
TEs-siRNA1414	TAATATATGGCACAAAGGAAC	3	susScr3_rmsk_L1_SS
TEs-siRNA1415	TATATGCCGAGAACTATAAAACCT	3	susScr3_rmsk_L1_SS
TEs-siRNA1416	TATGGCACAAAGGAACCTTTCT	10	susScr3_rmsk_L1_SS
TEs-siRNA1417	TCTTATACTGAGTGAAATGAGCC	3	susScr3_rmsk_L1_SS
TEs-siRNA1418	TCCATGTAAGGATAACCTGACCCC	4	susScr3_rmsk_L1_SS
TEs-siRNA1419	TCATGATCAAGACCCTCGCCAAAA	3	susScr3_rmsk_L1_SS
TEs-siRNA1420	ATTTGGAAGTCCTAGCCACAGCAA	3	susScr3_rmsk_L1_SS
TEs-siRNA1421	TAAGGACTCAACCCCAAAACT	4	susScr3_rmsk_L1_SS
TEs-siRNA1422	ATCCGGACAAAACTCTACTTAA	9	susScr3_rmsk_L1_SS
L1-siRNA1423	CATGGAAACAATCCAAATGTCCAT	17	susScr3_rmsk_L1_SS
TEs-siRNA1424	GAAACTGGTACAGCCACTATGGAG	3	susScr3_rmsk_L1_SS
TEs-siRNA1425	TACATAGAAAACCCGAAGGACTCA	5	susScr3_rmsk_L1_SS
TEs-siRNA1426	TATGCAGATGACATGATACT	5	susScr3_rmsk_L1_SS
TEs-siRNA1427	CTTCAAGAAATACTACAAAGCCA	3	susScr3_rmsk_L1_SS
TEs-siRNA1428	CAGCAGAGTAGCAGGATATAAGA	41	susScr3_rmsk_L1_SS
TEs-siRNA1429	ACATGGATGGAACTAGAGAATCTC	8	susScr3_rmsk_L1_SS
TEs-siRNA1430	TATGCCGAGAACTATAAAACTT	15	susScr3_rmsk_L1_SS
TEs-siRNA1431	TACTGAGTGAAATGAGTCAGAA	3	susScr3_rmsk_L1_SS
TEs-siRNA1432	ATGGAACTGGAGAATCTCATC	9	susScr3_rmsk_L1_SS
TEs-siRNA1433	GACAGAGGATTGGATTCGGAAGA	27	susScr3_rmsk_L1_SS
TEs-siRNA1434	TACATAGAAAACCCGAAGGACTC	4	susScr3_rmsk_L1_SS
TEs-siRNA1435	AGTCAGAAAGGCCATCATTAATAA	3	susScr3_rmsk_L1_SS
TEs-siRNA1436	TAGCAGGACATAAGATTAACATT	19	susScr3_rmsk_L1_SS
TEs-siRNA1437	CCAAGGCAATCTACAGATTCA	6	susScr3_rmsk_L1_SS
TEs-siRNA1438	ACAGACAGACCAATGGAACAGAA	6	susScr3_rmsk_L1_SS
TEs-siRNA1439	TCAATCATGGACTTGGAGAAGAGA	4	susScr3_rmsk_L1_SS
TEs-siRNA1440	AGGACATTGTTCACAGAACTAGAA	3	susScr3_rmsk_L1_SS
TEs-siRNA1441	TATGGAGAACAGTTTGGAGAT	3	susScr3_rmsk_L1_SS
TEs-siRNA1442	TCGCCAAAGCAATCCTGAGAAA	22	susScr3_rmsk_L1_SS
TEs-siRNA1443	TCTATCCGGACAAAGCTCTACTT	100	susScr3_rmsk_L1_SS
TEs-siRNA1444	TCCGGACAAAGCTCTACTTA	209	susScr3_rmsk_L1_SS
TEs-siRNA1445	CCGGACAAAGCTCTACTTAAAAG	47	susScr3_rmsk_L1_SS
TEs-siRNA1446	TAACAAGTGCTGGAGGGGCT	3	susScr3_rmsk_L1_SS
TEs-siRNA1447	TGACCAAGGAGGTAAAGGACC	3	susScr3_rmsk_L1_SS
TEs-siRNA1448	TCGTGGGCATATATCCAGACAAA	3	susScr3_rmsk_L1_SS
TEs-siRNA1449	TATATGCCAAGAACTATAAAACCT	4	susScr3_rmsk_L1_SS
TEs-siRNA1450	TATGCCAAGAACTATAAAACCT	18	susScr3_rmsk_L1_SS
TEs-siRNA1451	AACAGACAGACAGACCAATGGAAC	6	susScr3_rmsk_L1_SS
TEs-siRNA1452	GTCAGAATGGCCATCATTAATAA	11	susScr3_rmsk_L1_SS
TEs-siRNA1453	ATAGCCAGGACATGGAAACAACCT	3	susScr3_rmsk_L1_SS
TEs-siRNA1454	AACAACCTAAATGTCCATCGACT	4	susScr3_rmsk_L1_SS
TEs-siRNA1455	CTTGGGCATCTATCCGGACAAA	275	susScr3_rmsk_L1_SS
TEs-siRNA1456	CATCTATCCGGACAAAACTCT	3	susScr3_rmsk_L1_SS
TEs-siRNA1457	TACCCAAAGCAATCTACAGATTCA	1185	susScr3_rmsk_L1_SS
TEs-siRNA1458	ACATGGATGCAACTAGAGAAT	4	susScr3_rmsk_L1_SS
TEs-siRNA1459	TGCAACTAGAGAATCTCATAC	3	susScr3_rmsk_L1_SS
TEs-siRNA1460	TATGCCGAGAACTATAAAAC	14	susScr3_rmsk_L1_SS
TEs-siRNA1461	CGGACTTGGAGAATAGACTTGT	3	susScr3_rmsk_L1_SS
TEs-siRNA1462	TATGCCGAGAACTATAAAACCT	18	susScr3_rmsk_L1_SS
TEs-siRNA1463	TACTGAGTGAAATGAGCCA	103	susScr3_rmsk_L1_SS
TEs-siRNA1464	TACCCTGCAATCCCACTCTTGGG	13	susScr3_rmsk_L1_SS
TEs-siRNA1465	AAACTGGTACAGCCACTATGGA	121	susScr3_rmsk_L1_SS
TEs-siRNA1466	GAACAGTTTGGAGATACCTTAGAA	19	susScr3_rmsk_L1_SS
TEs-siRNA1467	TCTAGCACAAATGAACATCTCCT	70	susScr3_rmsk_L1_SS
TEs-siRNA1468	AGTCACAACCTAGAATAGA	144	susScr3_rmsk_L1_SS
TEs-siRNA1469	AAGAGACTTGTGGCTGCCTGATG	8	susScr3_rmsk_L1_SS
TEs-siRNA1470	TCCGGACAAAGCTCTACTT	7529	susScr3_rmsk_L1_SS
TEs-siRNA1471	TATCCAGCACAGATGAACATC	4	susScr3_rmsk_L1_SS
TEs-siRNA1472	TCCAGCACAGATGAACATCTCC	39	susScr3_rmsk_L1_SS
TEs-siRNA1473	CTATCCATAGAACTTCCATATGA	11	susScr3_rmsk_L1_SS
TEs-siRNA1474	CAGAAAAGAAAATCATGGACT	3	susScr3_rmsk_L1_SS
TEs-siRNA1475	TCATGGACTTGGAGAAAAGACTT	10	susScr3_rmsk_L1_SS
TEs-siRNA1476	CTCTTGAGCATATATCCGGACAAA	11	susScr3_rmsk_L1_SS
TEs-siRNA1477	ACAGAGGATTGGATTCGGAAGAT	3	susScr3_rmsk_L1_SS
TEs-siRNA1478	GAGCTTGGGGTTAACGGATGCAAA	1068	susScr3_rmsk_L1_SS
TEs-siRNA1479	GAGGATTGGATTCGGAAGATG	3	susScr3_rmsk_L1_SS
TEs-siRNA1480	TCCGGCACAAATGAACATCTCC	128	susScr3_rmsk_L1_SS
TEs-siRNA1481	TAGCCAAGACATGAAAACAACCCA	8	susScr3_rmsk_L1_SS
TEs-siRNA1482	TAAACTTGTACAGCCACTATGGAG	17	susScr3_rmsk_L1_SS
TEs-siRNA1483	AGAAAATCATGGACTTGGAGAAA	27	susScr3_rmsk_L1_SS
TEs-siRNA1484	TCATGGACTTGGAGAAAAGACT	3	susScr3_rmsk_L1_SS
TEs-siRNA1485	TCGACAGATGATTGGATTA	3	susScr3_rmsk_L1_SS
TEs-siRNA1486	TACAAGGAGATCCTGCTG	3	susScr3_rmsk_L1_SS
TEs-siRNA1487	GACAGATGATTGGATTAGGA	5	susScr3_rmsk_L1_SS
TEs-siRNA1488	TTTGCAGCAACATGGATGGAACT	211	susScr3_rmsk_L1_SS
TEs-siRNA1489	TCACAATAGCCAGGACAT	175	susScr3_rmsk_L1_SS
TEs-siRNA1490	GGCTGTGGAGAAAAGGGAAC	3	susScr3_rmsk_L1_SS
TEs-siRNA1491	TAAATCCACAAATAACAAGTGCTG	3	susScr3_rmsk_L1_SS
TEs-siRNA1492	CATCTATCCGGACAAAGCTCTACT	6	susScr3_rmsk_L1_SS
TEs-siRNA1493	TTGGTACAGCCACTATGGAG	4	susScr3_rmsk_L1_SS
TEs-siRNA1494	TATGGAGAACAGTTTGGAGATA	3	susScr3_rmsk_L1_SS
TEs-siRNA1495	CATCACTTATAACTGGAATCTAA	3	susScr3_rmsk_L1_SS
TEs-siRNA1496	AAACTTGTACAGCCACTATGGAG	11	susScr3_rmsk_L1_SS
TEs-siRNA1497	TTCTATCCGGACAAAGCTCTACT	14	susScr3_rmsk_L1_SS
TEs-siRNA1498	AGTCAGAATGGCCATCACTAATAA	3	susScr3_rmsk_L1_SS
TEs-siRNA1499	TATCCGGACAAAGCTCTACTT	145	susScr3_rmsk_L1_SS
TEs-siRNA1500	CGGACAAAGCTCTACTTAAAAG	26	susScr3_rmsk_L1_SS
TEs-siRNA1501	TGGAGAACAGTTTGGAGATACCTT	3	susScr3_rmsk_L1_SS
TEs-siRNA1502	TAGAACTTCCATATGACCCT	14	susScr3_rmsk_L1_SS
TEs-siRNA1503	TATCCAGACAAAACTCTACTT	3	susScr3_rmsk_L1_SS
TEs-siRNA1504	TTGAGAACTTTGTCTAGA	3	susScr3_rmsk_L1_SS
TEs-siRNA1505	TCCAGACAAAACTCTACT	48	susScr3_rmsk_L1_SS
TEs-siRNA1506	TCTATACATAGACCTTCCATATGA	4	susScr3_rmsk_L1_SS
TEs-siRNA1507	TTGGGCATCTATCCGGACAAAGCT	15	susScr3_rmsk_L1_SS
TEs-siRNA1508	TAGCCAGGACATGGAAACAAGCC	50	susScr3_rmsk_L1_SS
TEs-siRNA1509	CTATCCGGACAAAGCTCTACTT	3	susScr3_rmsk_L1_SS
TEs-siRNA1510	CTTGGGCATATATCTGGACAAAA	3	susScr3_rmsk_L1_SS
TEs-siRNA1511	CGGACAAAGCTCTACTTAAA	3	susScr3_rmsk_L1_SS
TEs-siRNA1512	TCTGGACAAAACTCTCCTTAAAAG	21	susScr3_rmsk_L1_SS
TEs-siRNA1513	TCCGGACAAAGCTCTACTTAAAA	1750	susScr3_rmsk_L1_SS
TEs-siRNA1514	CCCGGACAAAGCTCTACTTAAAAG	3	susScr3_rmsk_L1_SS
TEs-siRNA1515	TCCGGACAAAGCTCTACTCAAAAG	50	susScr3_rmsk_L1_SS
TEs-siRNA1516	CGGGAGCTTGGGCTTATCAGTCA	4	susScr3_rmsk_L1_SS
TEs-siRNA1517	ACCGGTACAGCCACTATGGAG	3	susScr3_rmsk_L1_SS
TEs-siRNA1518	TGTCCATCGACAGATGACTGGATT	29	susScr3_rmsk_L1_SS
TEs-siRNA1519	ATCAGTCACAACGTAGAATAGAT	4	susScr3_rmsk_L1_SS
TEs-siRNA1520	TTGGTGGGAATGTAAACTGGTACA	3	susScr3_rmsk_L1_SS
TEs-siRNA1521	GAAACAATCCAAATGTCCATCG	4	susScr3_rmsk_L1_SS
TEs-siRNA1522	TACTCAGCCATAAAAAAGGAT	18	susScr3_rmsk_L1_SS
TEs-siRNA1523	TAGCCAGGACATGGAAACAATCC	14	susScr3_rmsk_L1_SS
TEs-siRNA1524	TGGGAATGTAAACTGGTACAGCC	46	susScr3_rmsk_L1_SS
TEs-siRNA1525	TCTGGACAAAACTCTACTGAAAAG	6	susScr3_rmsk_L1_SS
TEs-siRNA1526	TGTCCATCAACAGATGATTGGATT	4	susScr3_rmsk_L1_SS
TEs-siRNA1527	ATACATAGAACTTCCATATGACT	6	susScr3_rmsk_L1_SS
TEs-siRNA1528	ATGGAGAACAGTTTGGAGACA	25	susScr3_rmsk_L1_SS
TEs-siRNA1529	TAAACTGGTACAGCCACTAT	10	susScr3_rmsk_L1_SS
TEs-siRNA1530	CACTATGGAGAACAGTCTGGAGAT	14	susScr3_rmsk_L1_SS
TEs-siRNA1531	ATGGAACTAGAGAATCTCA	32	susScr3_rmsk_L1_SS
TEs-siRNA1532	TCGACAGATGATTGGATTCG	5	susScr3_rmsk_L1_SS
TEs-siRNA1533	CTGGTACAGCCACTATGGAGA	5	susScr3_rmsk_L1_SS
TEs-siRNA1534	ACATAGAACTTCCATATGACCCT	16	susScr3_rmsk_L1_SS
TEs-siRNA1535	ATACATAGAACTTCCATATGACCC	3	susScr3_rmsk_L1_SS
TEs-siRNA1536	ACAGATGACTGGATTCGGAAGATG	3	susScr3_rmsk_L1_SS
TEs-siRNA1537	AGCTTGGGCTTATCAGTCACAA	41	susScr3_rmsk_L1_SS
TEs-siRNA1538	TAACAGTTTGGAGATACCTTAGA	6	susScr3_rmsk_L1_SS
TEs-siRNA1539	TACTACTCAGCCATAAAAAAGA	17	susScr3_rmsk_L1_SS
TEs-siRNA1540	GAGGATTGGATTCGGAAGATGT	10	susScr3_rmsk_L1_SS
TEs-siRNA1541	TACATAGAACTTCCATATGACCT	27	susScr3_rmsk_L1_SS
TEs-siRNA1542	TAACTATGTCTAGATACTCA	5	susScr3_rmsk_L1_SS
TEs-siRNA1543	ACAGAGGATTGGATTCGGAAG	5	susScr3_rmsk_L1_SS
TEs-siRNA1544	AAGAGACTTGTGGTTGCCT	3	susScr3_rmsk_L1_SS
TEs-siRNA1545	TTCCATATGACTCTGCAATCC	666	susScr3_rmsk_L1_SS
TEs-siRNA1546	TCGGAAGATGTGGTATATATAC	49	susScr3_rmsk_L1_SS
L1-siRNA1547	CTCTTGGGCATCTATCCGGACAAA	3484	susScr3_rmsk_L1_SS
TEs-siRNA1548	CTCTTAGGCATCTATCCGGACAAA	6	susScr3_rmsk_L1_SS
TEs-siRNA1549	TAGAACTTCCATATGACCCCAC	4	susScr3_rmsk_L1_SS
TEs-siRNA1550	TCTTAGGCATCTATCCGGACAAA	3	susScr3_rmsk_L1_SS
TEs-siRNA1551	AGGCATCTATCCGGACAAA	14	susScr3_rmsk_L1_SS
TEs-siRNA1552	TTGGGCATCTATCCGGACAAAGC	6	susScr3_rmsk_L1_SS
TEs-siRNA1553	GGGCATCTATCCGGACAAAA	13	susScr3_rmsk_L1_SS
TEs-siRNA1554	TCCGGACAAAACTCTACTTAAAAG	44987	susScr3_rmsk_L1_SS
TEs-siRNA1555	CTCGTGGGCATCTATCCGGACAAA	196	susScr3_rmsk_L1_SS
TEs-siRNA1556	TCCGGACAAAACTCTACTTA	148	susScr3_rmsk_L1_SS
TEs-siRNA1557	CGTGGGCATCTATCCGGACAAA	14	susScr3_rmsk_L1_SS
TEs-siRNA1558	GTGGGCATCTATCCGGACAAA	4	susScr3_rmsk_L1_SS
TEs-siRNA1559	GGACAAAACTCTACTTAAAAGA	3	susScr3_rmsk_L1_SS
TEs-siRNA1560	TCTATCCGGACAAAACTCTACT	26	susScr3_rmsk_L1_SS
TEs-siRNA1561	TCCGGACAAAACTCTACTTAAAAA	1304	susScr3_rmsk_L1_SS
TEs-siRNA1562	CATCTATCCGGACAAAGCTCTA	34	susScr3_rmsk_L1_SS
TEs-siRNA1563	CCGGACAAAACTCTACTTAAAAA	5	susScr3_rmsk_L1_SS
TEs-siRNA1564	TACACAATGGAATACTACTCAGCC	3	susScr3_rmsk_L1_SS
TEs-siRNA1565	TGAGCCAGAAAGACAAAGACC	5	susScr3_rmsk_L1_SS
TEs-siRNA1566	TCCAGACAAAGCTCTACTTAAAAG	59	susScr3_rmsk_L1_SS
TEs-siRNA1567	ATGGAACTAGAGAATCTCATCT	6	susScr3_rmsk_L1_SS
TEs-siRNA1568	TTAAAAGAGACACGTGCACCCGC	3	susScr3_rmsk_L1_SS
TEs-siRNA1569	TATCCAGCACAAATGAACATCTCC	3	susScr3_rmsk_L1_SS
TEs-siRNA1570	GAGAAAATCATGGACTTGGA	13	susScr3_rmsk_L1_SS
TEs-siRNA1571	AATCATGGACTTGGAGAGGAGACT	3	susScr3_rmsk_L1_SS
TEs-siRNA1572	ATCATGGACTTGGAGAGGAGACTT	3	susScr3_rmsk_L1_SS
TEs-siRNA1573	TCATGGACTTGGAGAGGAGACT	3	susScr3_rmsk_L1_SS
TEs-siRNA1574	TGGACTTGGAGAGGAGACTTGT	13	susScr3_rmsk_L1_SS
TEs-siRNA1575	TACATAGAACTTCCATATGAC	7	susScr3_rmsk_L1_SS
TEs-siRNA1576	AGCACAAACGAACATCTCCTCAGA	27	susScr3_rmsk_L1_SS
TEs-siRNA1577	GCACAAACGAACATCTCCTCAGAA	5	susScr3_rmsk_L1_SS
TEs-siRNA1578	TTGGAGAGGAGACTTGTGGTTGC	12	susScr3_rmsk_L1_SS
TEs-siRNA1579	ATGAGCCAGAAAGACAAAGACA	4	susScr3_rmsk_L1_SS
TEs-siRNA1580	TAGCATTGAGAACTTTGTCT	163	susScr3_rmsk_L1_SS
TEs-siRNA1581	TCACAATAGCCAGGACATG	111	susScr3_rmsk_L1_SS
TEs-siRNA1582	ATGTCCATCGACAGATGATTGGA	4	susScr3_rmsk_L1_SS
TEs-siRNA1583	TAGCCCGGACATGGAAACAAC	9	susScr3_rmsk_L1_SS
TEs-siRNA1584	ACATGGAAACAATCCAAATGTCCA	27	susScr3_rmsk_L1_SS
TEs-siRNA1585	GAAACAACCCAAATGTCCATCGA	43	susScr3_rmsk_L1_SS
TEs-siRNA1586	TCTTGGGCATGTATCCGGACAAA	43	susScr3_rmsk_L1_SS
TEs-siRNA1587	CTTGGGCATGTATCCGGACAAA	22	susScr3_rmsk_L1_SS
TEs-siRNA1588	GGGCATGTATCCGGACAAA	21	susScr3_rmsk_L1_SS
TEs-siRNA1589	TCACTTATGACTGGAATCTAAT	11	susScr3_rmsk_L1_SS
TEs-siRNA1590	TCCGGACAAAACTCTATTTAAAAG	45	susScr3_rmsk_L1_SS
TEs-siRNA1591	ATACTGAGTGAAATGAGCCA	7	susScr3_rmsk_L1_SS
TEs-siRNA1592	AGAGGATTGGATTCGGAAG	3	susScr3_rmsk_L1_SS
TEs-siRNA1593	TACCATATGACATCACTTATAA	8	susScr3_rmsk_L1_SS
TEs-siRNA1594	GACAGATGATTGGATTCAGA	5	susScr3_rmsk_L1_SS
TEs-siRNA1595	GAAAATCATGGACTTGGAGA	21	susScr3_rmsk_L1_SS
TEs-siRNA1596	ACAGAATGGAATACTACTCAGCC	3	susScr3_rmsk_L1_SS
TEs-siRNA1597	TGGGCTTATCAGTCACAACCTAGA	32	susScr3_rmsk_L1_SS
TEs-siRNA1598	TACTACTCGGCCATAAAAAAGAAT	11	susScr3_rmsk_L1_SS
TEs-siRNA1599	TTCGACAGATGATTGGATTCGG	14	susScr3_rmsk_L1_SS
TEs-siRNA1600	GGCTTATCAGTCACAACCTAGA	30	susScr3_rmsk_L1_SS
TEs-siRNA1601	GACAGATGATTGGATTCGGAAGAA	3	susScr3_rmsk_L1_SS
TEs-siRNA1602	CGGACAAAGCTCTACTTAAAAGA	34	susScr3_rmsk_L1_SS
TEs-siRNA1603	GAGGATTGGATTCGGAAGAGGT	3	susScr3_rmsk_L1_SS
TEs-siRNA1604	GGAGCTTGGGCTTATCAGTCACAA	3	susScr3_rmsk_L1_SS
TEs-siRNA1605	ATCATGGACTTGGAGAAGAGA	3	susScr3_rmsk_L1_SS
TEs-siRNA1606	AAAGAAGATCATGGACTTGGAGAA	4	susScr3_rmsk_L1_SS
TEs-siRNA1607	ACTTGGAGAAAAGACTTGTGACT	3	susScr3_rmsk_L1_SS
TEs-siRNA1608	TTGGAGAAAAGACTTGTGACTGCC	37	susScr3_rmsk_L1_SS
TEs-siRNA1609	AGAAAAGACTTGTGACTGCCT	4	susScr3_rmsk_L1_SS
TEs-siRNA1610	TACTACTCAGCCATCAAAAAGA	4	susScr3_rmsk_L1_SS
TEs-siRNA1611	TTGGAGAAGAGACTTGTGGCTG	79	susScr3_rmsk_L1_SS
TEs-siRNA1612	ACCTTAGAAATCTATACATAG	5	susScr3_rmsk_L1_SS
TEs-siRNA1613	TTGAGAACTATGTCTAGATACT	229	susScr3_rmsk_L1_SS
TEs-siRNA1614	ACATGGATGGAACTAGAGAA	198	susScr3_rmsk_L1_SS
TEs-siRNA1615	TTCCATATGACCCCACAATCCCA	6	susScr3_rmsk_L1_SS
TEs-siRNA1616	TAGCCAGGACATGGAAACAATC	107	susScr3_rmsk_L1_SS
TEs-siRNA1617	TCCGGACAAAACTCTACCTAAAAG	3	susScr3_rmsk_L1_SS
TEs-siRNA1618	AACTTGTACAGCCACTATGGAG	8	susScr3_rmsk_L1_SS
TEs-siRNA1619	ACATGGATGGAACTAGAGAATCT	8	susScr3_rmsk_L1_SS
TEs-siRNA1620	ATGGATGGAACTAGAGAATCTCA	15	susScr3_rmsk_L1_SS
TEs-siRNA1621	TGTCCATCGACAGAGGATTGGA	57	susScr3_rmsk_L1_SS
TEs-siRNA1622	GACAGAGGATTGGATTCGGA	61	susScr3_rmsk_L1_SS
TEs-siRNA1623	AGAGGATTGGATTCGGAAGAT	49	susScr3_rmsk_L1_SS
TEs-siRNA1624	GAGGATTGGATTCGGAAGAT	13	susScr3_rmsk_L1_SS
TEs-siRNA1625	CAGAGGATTGGATTCGGA	3	susScr3_rmsk_L1_SS
TEs-siRNA1626	TTGGGCTTATCAGTCACAACCTA	4	susScr3_rmsk_L1_SS
TEs-siRNA1627	TCGGAAGATGTGGTATATATA	3	susScr3_rmsk_L1_SS
TEs-siRNA1628	GGGAGCTTGGGCTTATCAGTCAC	12	susScr3_rmsk_L1_SS
TEs-siRNA1629	ATCAGTCACAACCTAGAATAGA	16	susScr3_rmsk_L1_SS
TEs-siRNA1630	TACAAGGAGATCCTGCTGAAT	18	susScr3_rmsk_L1_SS
TEs-siRNA1631	TTGAGAACTATGTCTAGA	3	susScr3_rmsk_L1_SS
TEs-siRNA1632	TCACTTATAACTGGAATCTAA	3	susScr3_rmsk_L1_SS
TEs-siRNA1633	TACCATATGATATCGCTTATAAC	3	susScr3_rmsk_L1_SS
TEs-siRNA1634	TTCCATATGACCCTGCAATCCCAC	3	susScr3_rmsk_L1_SS
TEs-siRNA1635	ACACACAATGGAATACTACTCAG	7	susScr3_rmsk_L1_SS
TEs-siRNA1636	TCCAGCACAGATGAACATCTCCT	54	susScr3_rmsk_L1_SS
TEs-siRNA1637	GATGCAACTAGAGAATCTCAT	3	susScr3_rmsk_L1_SS
TEs-siRNA1638	TGCAACTAGAGAATCTCATACTG	9	susScr3_rmsk_L1_SS
TEs-siRNA1639	TCCGGCACAAATGAACATCTC	6	susScr3_rmsk_L1_SS
TEs-siRNA1640	TCCAGCACAAATGAACACCT	3	susScr3_rmsk_L1_SS
TEs-siRNA1641	TATCCAGCACAAATGAACACC	22	susScr3_rmsk_L1_SS
TEs-siRNA1642	ATCCAGCACAAATGAACAC	3	susScr3_rmsk_L1_SS
TEs-siRNA1643	TCAGAAAAGAGAATCATGGACT	3	susScr3_rmsk_L1_SS
TEs-siRNA1644	TCATGGACTTGGAGAAAAGAC	9	susScr3_rmsk_L1_SS
TEs-siRNA1645	AGAGACTTGTGGCTGCCTGA	45	susScr3_rmsk_L1_SS
TEs-siRNA1646	AGAAAATCATGGACTTGGAGACA	3	susScr3_rmsk_L1_SS
TEs-siRNA1647	GAAAATCATGGACTTGGAGAAA	4	susScr3_rmsk_L1_SS
TEs-siRNA1648	TTGCAGCAACATGGATGGAACTA	12	susScr3_rmsk_L1_SS
TEs-siRNA1649	GAGAAGAGACTTGTGGCTGCCT	18	susScr3_rmsk_L1_SS
TEs-siRNA1650	TTGGGCTTATCAGACACAACT	39	susScr3_rmsk_L1_SS
TEs-siRNA1651	CAGAGGATTGGATTCGGAAGAT	12	susScr3_rmsk_L1_SS
TEs-siRNA1652	ATTCGGAAGATGTGGTATATA	4	susScr3_rmsk_L1_SS
TEs-siRNA1653	TAGAATAGATTTACAAGGAGAT	9	susScr3_rmsk_L1_SS
TEs-siRNA1654	ATACATAGAACTTCCATATGACC	3	susScr3_rmsk_L1_SS
TEs-siRNA1655	TGAATAGCATTGAGAACT	3	susScr3_rmsk_L1_SS
TEs-siRNA1656	AGAAAAGAAAATCAATCATGGACT	3	susScr3_rmsk_L1_SS
TEs-siRNA1657	AGATTTACAAGGAGATCCTGCTG	17	susScr3_rmsk_L1_SS
TEs-siRNA1658	TACTATGTCTAGATACTCAT	19	susScr3_rmsk_L1_SS
TEs-siRNA1659	TCCCGTTGAATAGCATTGAGAACT	3	susScr3_rmsk_L1_SS
TEs-siRNA1660	ATGTCTAGATACTCATGTTGCAA	3	susScr3_rmsk_L1_SS
TEs-siRNA1661	TTGTAATGTATACATGTAAGGATA	124	susScr3_rmsk_L1_SS
TEs-siRNA1662	TCTATCCGGACAAAGCTCTACT	22	susScr3_rmsk_L1_SS
TEs-siRNA1663	TTGTAATGTATACACGTAAGGAT	504	susScr3_rmsk_L1_SS
TEs-siRNA1664	TGTAATGTATACACGTAAGGATA	7	susScr3_rmsk_L1_SS
TEs-siRNA1665	TATACACGTAAGGATAACCTGACC	101	susScr3_rmsk_L1_SS
TEs-siRNA1666	TAATGTATACATGTAAGGATA	8	susScr3_rmsk_L1_SS
TEs-siRNA1667	ACACGTAAGGATAACCTGACCCCC	9	susScr3_rmsk_L1_SS
TEs-siRNA1668	CACGTAAGGATAACCTGACCCC	41	susScr3_rmsk_L1_SS
TEs-siRNA1669	ACAAAGACAAATACCATATG	3	susScr3_rmsk_L1_SS
TEs-siRNA1670	AATACCATATGACATCACTTATAA	49	susScr3_rmsk_L1_SS
TEs-siRNA1671	TTTGCAGCAACATGGATG	13	susScr3_rmsk_L1_SS
TEs-siRNA1672	TCGACAGAGGATTGGATTC	13	susScr3_rmsk_L1_SS
TEs-siRNA1673	ATCGACAGAGGATTGGATTCGGA	113	susScr3_rmsk_L1_SS
TEs-siRNA1674	GGGGGAAAAACTAATTGTAATGTA	3	susScr3_rmsk_L1_SS
TEs-siRNA1675	AGAAGAGAAAATCATGGACTTGGA	126	susScr3_rmsk_L1_SS
TEs-siRNA1676	TGGACTTGGAGAAGAGAC	7	susScr3_rmsk_L1_SS
TEs-siRNA1677	ACACAATGGAATACTACTCAGCC	281	susScr3_rmsk_L1_SS
TEs-siRNA1678	TCTCCACAGAAGAGAAAATCATG	24	susScr3_rmsk_L1_SS
TEs-siRNA1679	GGCATCTATCTGGACAAA	3	susScr3_rmsk_L1_SS
TEs-siRNA1680	TATCCGGACAAAGCTCTACTTAA	18	susScr3_rmsk_L1B_SS
TEs-siRNA1681	TATCAGTCACAACCTAGAATAGA	37	susScr3_rmsk_L1_SS
TEs-siRNA1682	AGTCACAACCTAGAATAGATTTA	12	susScr3_rmsk_L1_SS
TEs-siRNA1683	ACAATCCAAATGTCCATCGACA	7	susScr3_rmsk_L1_SS
TEs-siRNA1684	CGACAGAGGATTGGATTCGGA	11	susScr3_rmsk_L1_SS
TEs-siRNA1685	AATGGTGGGGGAAAAACTGTAA	6	susScr3_rmsk_L1_SS
TEs-siRNA1686	ATGACATCATGCCATTTGCAGCAA	3	susScr3_rmsk_L1_SS
TEs-siRNA1687	ATACCATATGACATCACTTATAA	5	susScr3_rmsk_L1_SS
TEs-siRNA1688	CCAGGACATGGAAACAATCCAAA	4	susScr3_rmsk_L1_SS
TEs-siRNA1689	AATATCCAGCACAAATGAAC	6	susScr3_rmsk_L1_SS
TEs-siRNA1690	AATCAATCATGGACTTGGAGAAGA	3	susScr3_rmsk_L1_SS
TEs-siRNA1691	TACTACTCAGCCATAAAAAAGGAT	248	susScr3_rmsk_L1_SS
TEs-siRNA1692	CCATATGACATCACTTATAACTG	3	susScr3_rmsk_L1_SS
TEs-siRNA1693	AATCATGGACTTGGAGAAGAGA	8	susScr3_rmsk_L1_SS
TEs-siRNA1694	TAGCGAAGACATGGAAACAACCT	10	susScr3_rmsk_L1-1_SSc
TEs-siRNA1695	CAGGATTAAGATGGCGGAATAGAA	60	susScr3_rmsk_L1-1_SSc
TEs-siRNA1696	CAGGATTAAGATGGCAGAATAGAA	36	susScr3_rmsk_L1-1_SSc
TEs-siRNA1697	TGCCTGGGCTGTGGGATGGAA	17	susScr3_rmsk_L1-1_SSc
TEs-siRNA1698	AAGAGAAGGACTGGAGCTCAACTT	3	susScr3_rmsk_L1-1_SSc
TEs-siRNA1699	TCTTAATCCATTCATCTGTT	66	susScr3_rmsk_L1-1_SSc
TEs-siRNA1700	GATGGCAGAATAGAAGGACT	3	susScr3_rmsk_L1-1_SSc
TEs-siRNA1701	TAAGATGGCAGAATGGAAGGACT	3	susScr3_rmsk_L1-1_SSc
TEs-siRNA1702	ATGGACCTAGAAACTATCATGT	3	susScr3_rmsk_L1-1_SSc
TEs-siRNA1703	GAATAGAAGGACTGGAGCTCAACT	34	susScr3_rmsk_L1-1_SSc
TEs-siRNA1704	GCAGAAGATCTAAACAGACAGT	12	susScr3_rmsk_L1-1_SSc
TEs-siRNA1705	GGAATAGAAGGACTGGAGCTCAAC	3	susScr3_rmsk_L1-1_SSc
TEs-siRNA1706	CAGAATAGAAGGACTAGAGCT	77	susScr3_rmsk_L1-1_SSc
TEs-siRNA1707	TCATTATATAACTACAGATGTGA	3	susScr3_rmsk_L1-1_SSc
TEs-siRNA1708	TAGAAGGACTGGAGCTCAACTT	17	susScr3_rmsk_L1-1_SSc
TEs-siRNA1709	AGAATAGAAGGACTGGAGCTCAAT	3	susScr3_rmsk_L1-1_SSc
TEs-siRNA1710	TCCTGTGAAATCTGATTGTTAT	3	susScr3_rmsk_L1-1_SSc
TEs-siRNA1711	TGAGACACCAACATCAAATACTT	3	susScr3_rmsk_L1-1_SSc
TEs-siRNA1712	CAGAATAGAAGGACTGGAGCT	324	susScr3_rmsk_L1-1_SSc
TEs-siRNA1713	CGGAATAGAAGGACTAGAGCT	58	susScr3_rmsk_L1-1_SSc
TEs-siRNA1714	ATCGACAGAGGAGTGGATCAAGA	21	susScr3_rmsk_L1-1_SSc
TEs-siRNA1715	CGGAATAGAAGGACTAGAGCTC	15	susScr3_rmsk_L1-1_SSc
TEs-siRNA1716	CTGGGCTGTGGGATGGAAA	4	susScr3_rmsk_L1-1_SSc
TEs-siRNA1717	CAGAATAGAAGGACTGGAGTTC	7	susScr3_rmsk_L1-1_SSc
TEs-siRNA1718	AGAATAGAAGGACTGGAGCTCAA	34	susScr3_rmsk_L1-1_SSc
TEs-siRNA1719	AGAAGGACTGGAGCTCAA	26	susScr3_rmsk_L1-1_SSc
TEs-siRNA1720	AGAATAGAAGGACTGGAGCT	22	susScr3_rmsk_L1-1_SSc
TEs-siRNA1721	AATAGAAGGACTGGAGCTCAAC	53	susScr3_rmsk_L1-1_SSc
TEs-siRNA1722	TCCTGTGAAATTGGATTGTTATGA	3	susScr3_rmsk_L1-1_SSc
TEs-siRNA1723	TTGACTCACAGACATTGAA	3	susScr3_rmsk_L1-1_SSc
TEs-siRNA1724	TCTGAAAAAAGGACAGACTGATCT	3	susScr3_rmsk_L1-1_SSc
TEs-siRNA1725	TAGAAGGACTGGAGCTCAACTTC	6	susScr3_rmsk_L1-1_SSc
TEs-siRNA1726	TGTTGATGGACATTTAGGTTGTTT	9	susScr3_rmsk_L1-1_SSc
TEs-siRNA1727	TTGATGGACATTTAGGTTGTT	3	susScr3_rmsk_L1-1_SSc
TEs-siRNA1728	CATCAAATGCTTTCACTGACATGT	3	susScr3_rmsk_L1-1_SSc
TEs-siRNA1729	TACAGAGGAGTGGATCAAGA	4	susScr3_rmsk_L1-1_SSc
TEs-siRNA1730	TTGCAGAACAGATGCTGACTCGC	3	susScr3_rmsk_L1-1_SSc
TEs-siRNA1731	CAGAACAGATGCTGACTCG	3	susScr3_rmsk_L1-1_SSc
TEs-siRNA1732	TGACAGAGGAGTGGATCAAGA	29	susScr3_rmsk_L1-1_SSc
TEs-siRNA1733	GCTCAACTTCTCTCCTAA	3	susScr3_rmsk_L1-1_SSc
TEs-siRNA1734	AAACAACCCCATACCTCCT	8	susScr3_rmsk_L1-1_SSc
TEs-siRNA1735	TCCTGTGAAATCAGATTGTTAT	3	susScr3_rmsk_L1-1_SSc
TEs-siRNA1736	TTTAGCAACATGGATGGACCCAG	209	susScr3_rmsk_L1-1_SSc
TEs-siRNA1737	TTTTTTGCAACATGGATGGACC	41	susScr3_rmsk_L1-1_SSc
TEs-siRNA1738	TGGACTGTGATGATCATTATACA	3	susScr3_rmsk_L1-1_SSc
TEs-siRNA1739	AGTCAGCCACACAATGAGACACCA	13	susScr3_rmsk_L1-1_SSc
TEs-siRNA1740	AAAACAACAAAATTCACAACTAAA	3	susScr3_rmsk_L1-1_SSc
TEs-siRNA1741	TCTGAAAAAAAGGACAGACTGAAC	8	susScr3_rmsk_L1-1_SSc
TEs-siRNA1742	TATAGGCAGAAAAGAACAAGAGA	3	susScr3_rmsk_L1-1_SSc
TEs-siRNA1743	ACAAAATTCACAACTAAAGACTG	3	susScr3_rmsk_L1-1_SSc
TEs-siRNA1744	AAGGCTGAGCATTCTTCACCCAAA	16	susScr3_rmsk_L1-1_SSc
TEs-siRNA1745	AGGCTGAGCATTCTTCACCCAAA	32	susScr3_rmsk_L1-1_SSc
TEs-siRNA1746	TTCACAACTAAAGACTGAGCACTC	3	susScr3_rmsk_L1-1_SSc
TEs-siRNA1747	AAGTGGAATCTGAAAAAAGGACA	3	susScr3_rmsk_L1-1_SSc
TEs-siRNA1748	CACAACTAAAGACTGAGCATTCTT	3	susScr3_rmsk_L1-1_SSc
TEs-siRNA1749	TCACAACTAAAGACTGAGCAGT	3	susScr3_rmsk_L1-1_SSc
TEs-siRNA1750	TCCTGTGAAATCATATTGTTATG	12	susScr3_rmsk_L1-1_SSc
TEs-siRNA1751	ATATTACTCAGCCATCAAA	8	susScr3_rmsk_L1-1_SSc
TEs-siRNA1752	TAAAGACTGAGCACACTTCACC	9	susScr3_rmsk_L1-1_SSc
TEs-siRNA1753	ACTCCGATGTTCATTGCAGCAC	3	susScr3_rmsk_L1-1_SSc
TEs-siRNA1754	TCACAACTAAAGACTGAGCACT	190	susScr3_rmsk_L1-1_SSc
TEs-siRNA1755	TACAACCAGCTGCTGAACAAC	88	susScr3_rmsk_L1-1_SSc
TEs-siRNA1756	GAGACACCAACATCCAATGCTT	9	susScr3_rmsk_L1-1_SSc
TEs-siRNA1757	TCACAACTAAAGACTGAGCACCCT	7	susScr3_rmsk_L1-1_SSc
TEs-siRNA1758	TCACAACTAAAGACTGAGCACA	14	susScr3_rmsk_L1-1_SSc
TEs-siRNA1759	TCACAACTAAAGGCTGAGCACT	11	susScr3_rmsk_L1-1_SSc
TEs-siRNA1760	TACAACCAAATGCTGAGCAACA	3	susScr3_rmsk_L1-1_SSc
TEs-siRNA1761	TCTGAAAAAAAGGACAGACGGA	23	susScr3_rmsk_L1-1_SSc
TEs-siRNA1762	CACAACTAAAGACTGAGCACT	8	susScr3_rmsk_L1-1_SSc
TEs-siRNA1763	TCTGAAAAAAAGGACAGACGG	6	susScr3_rmsk_L1-1_SSc
TEs-siRNA1764	TCACAACTGAAGGCTGAGCAAT	4	susScr3_rmsk_L1-1_SSc
TEs-siRNA1765	TCTGAAAAAAAGGACAGACGGAAC	3	susScr3_rmsk_L1-1_SSc
TEs-siRNA1766	TCTGAAAAAAAGGACAGACGGAA	3	susScr3_rmsk_L1-1_SSc
TEs-siRNA1767	ACAACTAAAGGCTGAGCACTC	3	susScr3_rmsk_L1-1_SSc
TEs-siRNA1768	AGACTGAGCATTCTTCACCCAAA	4	susScr3_rmsk_L1-1_SSc
TEs-siRNA1769	TTTTTAGCAACACAGATGGACCT	9	susScr3_rmsk_L1-1_SSc
TEs-siRNA1770	AAGGCTGAGCAATCTTCACCCAAA	12	susScr3_rmsk_L1-1_SSc
TEs-siRNA1771	TTTAGCAACACAGATGGACCT	64	susScr3_rmsk_L1-1_SSc
TEs-siRNA1772	TAAAGACTGAGCACTCTTCACCC	26	susScr3_rmsk_L1-1_SSc
TEs-siRNA1773	TTTAGCAACACAGATGGACC	10	susScr3_rmsk_L1-1_SSc
TEs-siRNA1774	AAAAAGGACAGACGGAACTTCTT	3	susScr3_rmsk_L1-1_SSc
TEs-siRNA1775	TTTTTAGCAACATGGATAGACC	3	susScr3_rmsk_L1-1_SSc
TEs-siRNA1776	AAGACTGAGCACACTTCACCAAAA	11	susScr3_rmsk_L1-1_SSc
TEs-siRNA1777	AAGACTGAGCACTCTTCACCCAAA	10	susScr3_rmsk_L1-1_SSc
TEs-siRNA1778	GAAGTCAGCCACACAATGAGA	6	susScr3_rmsk_L1-1_SSc
TEs-siRNA1779	AAGACTGAGCACTCTTCACCAAAA	3	susScr3_rmsk_L1-1_SSc
TEs-siRNA1780	AAGACTGAGCATTCTTCACCCAAA	3	susScr3_rmsk_L1-1_SSc
TEs-siRNA1781	AGACTGAGCACACTTCACCAAAA	51	susScr3_rmsk_L1-1_SSc
TEs-siRNA1782	ACCCAAATGGACTGGAAACCTT	41	susScr3_rmsk_L1-1_SSc
TEs-siRNA1783	AGACTGAGCACTCTTCACCAAA	33	susScr3_rmsk_L1-1_SSc
TEs-siRNA1784	CACCCAAATGGACTGGAAACCT	12	susScr3_rmsk_L1-1_SSc
TEs-siRNA1785	TTCACCCAAATGGACTGGAAAC	152	susScr3_rmsk_L1-1_SSc
TEs-siRNA1786	TTCAACAAAATAGACTGCAAACTA	33	susScr3_rmsk_L1-1_SSc
TEs-siRNA1787	TTCACCCAAATGGACTGGAAACCC	31	susScr3_rmsk_L1-1_SSc
TEs-siRNA1788	AAAATGGACTGGAAACCT	27	susScr3_rmsk_L1-1_SSc
TEs-siRNA1789	TTCACCCAAATGGACTGGAAGCCT	22	susScr3_rmsk_L1-1_SSc
TEs-siRNA1790	TTCAAACAAATGGACTGGAAACTT	18	susScr3_rmsk_L1-1_SSc
TEs-siRNA1791	TTCACCCAAATGGACTGGAA	33	susScr3_rmsk_L1-1_SSc
TEs-siRNA1792	TTCACCCAAATGGACCAG	4	susScr3_rmsk_L1-1_SSc
TEs-siRNA1793	TTCACCAAAATGGACTGGAAACC	4562	susScr3_rmsk_L1-1_SSc
TEs-siRNA1794	CAGAGACCCCATTCTTAAAAGGCG	3	susScr3_rmsk_L1-1_SSc
TEs-siRNA1795	TCTGAAAAAAGGACAGGCTGAAC	3	susScr3_rmsk_L1-1_SSc
TEs-siRNA1796	TTCACCCAAATGGACCAGAAACCT	1288	susScr3_rmsk_L1-1_SSc
TEs-siRNA1797	TTCACCCAAATGGACCAGAAATCT	43	susScr3_rmsk_L1-1_SSc
TEs-siRNA1798	ACCCAAATGGACTGGAAACCT	30	susScr3_rmsk_L1-1_SSc
TEs-siRNA1799	TTCACCCAAATGGACCAGAAATC	19	susScr3_rmsk_L1-1_SSc
TEs-siRNA1800	TTCAACCAAATGGACTGGGAA	20	susScr3_rmsk_L1-1_SSc
TEs-siRNA1801	TTCAACGAAATGGACTGGAAACT	4	susScr3_rmsk_L1-1_SSc
TEs-siRNA1802	TTCAACCAAATGGCCTGGAAACT	3	susScr3_rmsk_L1-1_SSc
TEs-siRNA1803	TTCAACCAAATGGACTGGGAACTT	3	susScr3_rmsk_L1-1_SSc
TEs-siRNA1804	TTCACCCAAATGGACCGGAAACCT	1063	susScr3_rmsk_L1-1_SSc
TEs-siRNA1805	TTCACCAAAATGGACCGGAAACCT	280	susScr3_rmsk_L1-1_SSc
TEs-siRNA1806	TTCACCCAAATGGACTGGAAA	85	susScr3_rmsk_L1-1_SSc
TEs-siRNA1807	TTCACCCAAATGGACTAGAAACCT	64	susScr3_rmsk_L1-1_SSc
TEs-siRNA1808	TTCACCCAAATGGACCGGAAACC	59	susScr3_rmsk_L1-1_SSc
TEs-siRNA1809	TTCACCCAAATGGACCAGAAAC	36	susScr3_rmsk_L1-1_SSc
TEs-siRNA1810	TTCAACCAAATGGACTAGAAACCT	34	susScr3_rmsk_L1-1_SSc
TEs-siRNA1811	TTCACCCAAATGGACCAGAAA	83	susScr3_rmsk_L1-1_SSc
TEs-siRNA1812	TTCACCAAAATGGACCAGAAACC	20	susScr3_rmsk_L1-1_SSc
TEs-siRNA1813	TTCACCCAAATGGACCGGAAAC	13	susScr3_rmsk_L1-1_SSc
TEs-siRNA1814	TTCACCAAAATGGACCGGAAACC	12	susScr3_rmsk_L1-1_SSc
TEs-siRNA1815	TTCACCCAAATGGACTAGAAACC	15	susScr3_rmsk_L1-1_SSc
TEs-siRNA1816	TTCACCCAAATGGACTAGAAAC	6	susScr3_rmsk_L1-1_SSc
TEs-siRNA1817	TTCACCAAAATGGACCAGAAA	6	susScr3_rmsk_L1-1_SSc
TEs-siRNA1818	TTCACCCAAATGGACTGGA	5	susScr3_rmsk_L1-1_SSc
TEs-siRNA1819	TCACCCAAATGGACTGGAAACCTT	436	susScr3_rmsk_L1-1_SSc
TEs-siRNA1820	TCTACCCAAATGGACTGGAAACC	103	susScr3_rmsk_L1-1_SSc
TEs-siRNA1821	TCACCCAAATGGACTGGAAACC	5	susScr3_rmsk_L1-1_SSc
TEs-siRNA1822	TAAATTGGTGCAACCACTG	3	susScr3_rmsk_L1-1_SSc
TEs-siRNA1823	CACCCAAATGGACTGGAAACCTT	41	susScr3_rmsk_L1-1_SSc
TEs-siRNA1824	AACCAAATGGCCTGGAAACTT	4	susScr3_rmsk_L1-1_SSc
TEs-siRNA1825	CTACCCAAATGGACTGGAAACCT	3	susScr3_rmsk_L1-1_SSc
TEs-siRNA1826	TTTACCCAAATGGACTGGAAACCT	32	susScr3_rmsk_L1-1_SSc
TEs-siRNA1827	TTACCCAAATGGACTGGAAACCTT	10	susScr3_rmsk_L1-1_SSc
TEs-siRNA1828	CAAATGGACTGGAAACCTT	162	susScr3_rmsk_L1-1_SSc
TEs-siRNA1829	TTCACTCAAATGGACTGGAAACCT	151	susScr3_rmsk_L1-1_SSc
TEs-siRNA1830	AAATGGCCTGGAAACTTTCAAA	3	susScr3_rmsk_L1-1_SSc
TEs-siRNA1831	TTTCAACAGAAACTCTGCAGGCC	8	susScr3_rmsk_L1-1_SSc
TEs-siRNA1832	GGACCAGAAACCTTAAAAAA	7	susScr3_rmsk_L1-1_SSc
TEs-siRNA1833	AAATGGACCAGAAACTTTC	3	susScr3_rmsk_L1-1_SSc
TEs-siRNA1834	AATGGACTGGAAACCTTAAAA	3	susScr3_rmsk_L1-1_SSc
TEs-siRNA1835	TATCTAGACAAAGTTCTCAATGCT	20	susScr3_rmsk_L1-1_SSc
TEs-siRNA1836	TAAGTGAAGTCAGCCATACAAT	4	susScr3_rmsk_L1-1_SSc
TEs-siRNA1837	GGGTGGGAAGCCCCACAGACTGGA	25	susScr3_rmsk_L1-1_SSc
TEs-siRNA1838	TGTCCATTGACAGAGGAGTGGATC	7	susScr3_rmsk_L1-1_SSc
TEs-siRNA1839	TCTAGACAAAGTTCTCAATGCT	6	susScr3_rmsk_L1-1_SSc
TEs-siRNA1840	GGACCGGAAACCTTAAAA	3	susScr3_rmsk_L1-1_SSc
TEs-siRNA1841	TCTGAAAAAAGGACAGATG	416	susScr3_rmsk_L1-1_SSc
TEs-siRNA1842	TGTGAAAAAAGGACAGAATGAACT	6	susScr3_rmsk_L1-1_SSc
TEs-siRNA1843	TAGCTAAGACGTGGAAACAACCT	3	susScr3_rmsk_L1-1_SSc
TEs-siRNA1844	AAAAAGATATCCTACTTCAGAA	5	susScr3_rmsk_L1-1_SSc
TEs-siRNA1845	TTGGGCTGTGAGATGGAAA	37	susScr3_rmsk_L1-1_SSc
TEs-siRNA1846	TTTAGCAACATGGATAGACCT	172	susScr3_rmsk_L1-1_SSc
TEs-siRNA1847	TTTTGCAACATGGATGGACCTAG	3	susScr3_rmsk_L1-1_SSc
TEs-siRNA1848	TGCTTTGGCTGTGGGATGGAAA	3	susScr3_rmsk_L1-1_SSc
TEs-siRNA1849	TTAAAAAGATATCCTACTCCAGAA	65	susScr3_rmsk_L1-1_SSc
TEs-siRNA1850	TAAAAAAGATACCCTACTCCAGAA	27	susScr3_rmsk_L1-1_SSc
TEs-siRNA1851	AGGAGTGGATCAAAAAGATGTGGT	3	susScr3_rmsk_L1-1_SSc
TEs-siRNA1852	TAAATTGGTACAACCACTGTGGAA	11	susScr3_rmsk_L1-1_SSc
TEs-siRNA1853	AAAAAAGATATCCTACCCCAGAA	6	susScr3_rmsk_L1-1_SSc
TEs-siRNA1854	TTGCAGAATAGATGCTGACTC	4	susScr3_rmsk_L1-1_SSc
TEs-siRNA1855	TAAAAAAGATATCCTACTCCAGAA	175	susScr3_rmsk_L1-1_SSc
TEs-siRNA1856	TATCATGCTAAGTGAAGTCAGC	58	susScr3_rmsk_L1-1_SSc
TEs-siRNA1857	CAAAAAAGATATTCTACTCCAGAA	36	susScr3_rmsk_L1-1_SSc
TEs-siRNA1858	TAAAAAAGACATCCTACTCCAGAA	26	susScr3_rmsk_L1-1_SSc
TEs-siRNA1859	TAAAAAAAGATATCCTACTCCAGA	23	susScr3_rmsk_L1-1_SSc
TEs-siRNA1860	TAAAAAGATATCCTACTCCAGAA	22	susScr3_rmsk_L1-1_SSc
TEs-siRNA1861	TAAAAAAGATGTCCTACTCCAGAA	11	susScr3_rmsk_L1-1_SSc
TEs-siRNA1862	AAGATAGCCTACTCCAGAA	8	susScr3_rmsk_L1-1_SSc
TEs-siRNA1863	TCAAAAAGATACCCTACTCCAGAA	6	susScr3_rmsk_L1-1_SSc
TEs-siRNA1864	AAAAAGATATCCTACCCCAGAA	6	susScr3_rmsk_L1-1_SSc
TEs-siRNA1865	TCATTATACAACTACAGATGTGA	4	susScr3_rmsk_L1-1_SSc
TEs-siRNA1866	AAGAAAGATACCCTACTCCAGAA	78	susScr3_rmsk_L1-1_SSc
TEs-siRNA1867	AAAAAAGACATCCTACTCCAGAA	27	susScr3_rmsk_L1-1_SSc
TEs-siRNA1868	AAAAAAAGATATCCTACTCCAGA	25	susScr3_rmsk_L1-1_SSc
TEs-siRNA1869	AGCAGTATGGAGATTCCTCAGAA	12	susScr3_rmsk_L1-1_SSc
TEs-siRNA1870	AAAAAAGATATTCTACTCCAGAA	11	susScr3_rmsk_L1-1_SSc
TEs-siRNA1871	AAAAAAGATGTCCTACTCCAGAA	5	susScr3_rmsk_L1-1_SSc
TEs-siRNA1872	AAAAAGATACCCTACTCCAGAA	46	susScr3_rmsk_L1-1_SSc
TEs-siRNA1873	TTTTTTAGCAACATGGATGGACC	15	susScr3_rmsk_L1-1_SSc
TEs-siRNA1874	AAAAGACATCCTACTCCAGAA	15	susScr3_rmsk_L1-1_SSc
TEs-siRNA1875	TTTTTTAGCAACATGGATGGACCT	11	susScr3_rmsk_L1-1_SSc
TEs-siRNA1876	GAAAGATACCCTACTCCAGAA	11	susScr3_rmsk_L1-1_SSc
TEs-siRNA1877	AAAAGATGTCCTACTCCAGAA	5	susScr3_rmsk_L1-1_SSc
TEs-siRNA1878	AAGATACCCTACTCCAGAA	52	susScr3_rmsk_L1-1_SSc
TEs-siRNA1879	AAAGATACCCTACTCCAGAA	28	susScr3_rmsk_L1-1_SSc
TEs-siRNA1880	AGACATCCTACTCCAGAA	22	susScr3_rmsk_L1-1_SSc
TEs-siRNA1881	TGAAATTGGATTGTTATGA	12	susScr3_rmsk_L1-1_SSc
TEs-siRNA1882	TACTCCAGAAGACAAAGAGAAGGC	3	susScr3_rmsk_L1-1_SSc
TEs-siRNA1883	TACTCCAGAAGAAAAAGAGGACA	15	susScr3_rmsk_L1-1_SSc
TEs-siRNA1884	AACTAATTGGTTCACAGAGA	6	susScr3_rmsk_L1-1_SSc
TEs-siRNA1885	TACTACAGAAGAAAAAGAGGAGG	11	susScr3_rmsk_L1-1_SSc
TEs-siRNA1886	TACTCCAGAAGACAAAGATG	7	susScr3_rmsk_L1-1_SSc
TEs-siRNA1887	TCTGAAAAAAGGACTGAATGAACT	14	susScr3_rmsk_L1-1_SSc
TEs-siRNA1888	TGGACCTAGAAACTATCATGC	4	susScr3_rmsk_L1-1_SSc
TEs-siRNA1889	AGAAGAAAAAGAGGAGGAC	3	susScr3_rmsk_L1-1_SSc
TEs-siRNA1890	AAAAGAGGAGGACACATCAAGA	10	susScr3_rmsk_L1-1_SSc
TEs-siRNA1891	AAAGAGGAGGACACATCAAGA	12	susScr3_rmsk_L1-1_SSc
TEs-siRNA1892	AAGAGGAGGACACATCAAGAGGT	4	susScr3_rmsk_L1-1_SSc
TEs-siRNA1893	GGCAAAGCAAAGTCTTCAAGGGAA	3	susScr3_rmsk_L1-1_SSc
TEs-siRNA1894	TCTGAAAAAAGGGCAGACGGAA	18	susScr3_rmsk_L1-1_SSc
TEs-siRNA1895	ACACAGTGGAATATTACTCAGCC	3	susScr3_rmsk_L1-1_SSc
TEs-siRNA1896	TCTGAAAAAAGGGCAGAC	3	susScr3_rmsk_L1-1_SSc
TEs-siRNA1897	GACAGACCGAACTTCTTTGCA	3	susScr3_rmsk_L1-1_SSc
TEs-siRNA1898	ATTGTCATGCTAAGTGAAGTC	3	susScr3_rmsk_L1-1_SSc
TEs-siRNA1899	TTGTCATGCTAAGTGAAGTCAGCC	3	susScr3_rmsk_L1-1_SSc
TEs-siRNA1900	TGTCATGCTAAGTGAAGTCAGC	138	susScr3_rmsk_L1-1_SSc
TEs-siRNA1901	GACTCACAGACATTGAAAAACTTA	10	susScr3_rmsk_L1-1_SSc
TEs-siRNA1902	ATCTACAGGAGTGAGAGTTCTG	4	susScr3_rmsk_L1-1_SSc
TEs-siRNA1903	TTGCAGAACAGATGTTGACTC	21	susScr3_rmsk_L1-1_SSc
TEs-siRNA1904	ATGGACCTAGAAACTATCATGCTA	8	susScr3_rmsk_L1-1_SSc
TEs-siRNA1905	CAGGAGGGGCAATTACATGATA	3	susScr3_rmsk_L1-1_SSc
TEs-siRNA1906	TTGTGTCTGATAAGCCCAAGCT	6	susScr3_rmsk_L1-1_SSc
TEs-siRNA1907	TTGTAGAACAGATGCTGACT	8	susScr3_rmsk_L1-1_SSc
TEs-siRNA1908	TTCAAGGGAATCTGGGTCAAACCT	3	susScr3_rmsk_L1-1_SSc
TEs-siRNA1909	GGCCATACAATGAGACACCAA	3	susScr3_rmsk_L1-1_SSc
TEs-siRNA1910	GGCAAAGAAAAGTCTCCACAGGAA	47	susScr3_rmsk_L1-1_SSc
TEs-siRNA1911	GACACCAACATCATATGCTA	15	susScr3_rmsk_L1-1_SSc
TEs-siRNA1912	AGGAGGGGCGATTACATGATA	16	susScr3_rmsk_L1-1_SSc
TEs-siRNA1913	AAAGAAAAGTCTCCACAGGAA	3	susScr3_rmsk_L1-1_SSc
TEs-siRNA1914	CTCTCAGGAATATTCAGCAGCCA	4	susScr3_rmsk_L1-1_SSc
TEs-siRNA1915	TTTCGTGATGTAAACAACCC	4	susScr3_rmsk_L1-1_SSc
TEs-siRNA1916	ACTGACATGTGGAATCTGAA	3	susScr3_rmsk_L1-1_SSc
TEs-siRNA1917	CAGACTGAACTTCTTTGCAGAACA	18	susScr3_rmsk_L1-1_SSc
TEs-siRNA1918	ATTCTCAGCCTCCAGGAAA	5	susScr3_rmsk_L1-1_SSc
TEs-siRNA1919	CAGGAATCTAGGTCAAACCTG	11	susScr3_rmsk_L1-1_SSc
TEs-siRNA1920	ATATAAACAACCCCATACCTCCT	45	susScr3_rmsk_L1-1_SSc
TEs-siRNA1921	AGCCCCACATCAAACTCTC	3	susScr3_rmsk_L1-1_SSc
TEs-siRNA1922	TCTGAAAAAAGGACAGACAGAACT	984	susScr3_rmsk_L1-1_SSc
TEs-siRNA1923	TCTGAAAAAAGGATAGACT	87	susScr3_rmsk_L1-1_SSc
TEs-siRNA1924	TGAAATTGGATTGTTATGATC	3	susScr3_rmsk_L1-1_SSc
TEs-siRNA1925	ACTGACATGTGGAATCTGAAAAGA	76	susScr3_rmsk_L1-1_SSc
TEs-siRNA1926	TGGGAAGCTCCACAGACTGGAA	3	susScr3_rmsk_L1-1_SSc
TEs-siRNA1927	CTGACATGTGGAATCTGAAA	3	susScr3_rmsk_L1-1_SSc
TEs-siRNA1928	TTTGGGAAAATCTGGCTCCACCC	60	susScr3_rmsk_L1-1_SSc
TEs-siRNA1929	GGGTGGGAAGCTCCACAGACTGGA	17	susScr3_rmsk_L1-1_SSc
TEs-siRNA1930	AGGCCCCACAGACTGGAAACTAA	4	susScr3_rmsk_L1-1_SSc
TEs-siRNA1931	AAGCTCACAGACTGGAAACGAA	14	susScr3_rmsk_L1-1_SSc
TEs-siRNA1932	TGGTTGGAAGCCCACAGACTGGA	4	susScr3_rmsk_L1-1_SSc
TEs-siRNA1933	GGTGGGAAGCCCCACAGACT	10	susScr3_rmsk_L1-1_SSc
TEs-siRNA1934	GTGGGAAGCTCCACAGACTGGAA	7	susScr3_rmsk_L1-1_SSc
TEs-siRNA1935	TGGTGGGAAGCTCCACAGACTGGA	4	susScr3_rmsk_L1-1_SSc
TEs-siRNA1936	AGGTAGGAAGCCCCACAGACTGGA	10	susScr3_rmsk_L1-1_SSc
TEs-siRNA1937	TGGGAAGCTCCACAGACTGGAAA	6	susScr3_rmsk_L1-1_SSc
TEs-siRNA1938	GGGTGGGAAGCTCCACAGAC	29	susScr3_rmsk_L1-1_SSc
TEs-siRNA1939	AAGCCCACAGACTGGAAACTAA	26	susScr3_rmsk_L1-1_SSc
TEs-siRNA1940	GTGGGAAGCCCCACAGACTGGA	6	susScr3_rmsk_L1-1_SSc
TEs-siRNA1941	TAGTGGTTGTACCAATTTA	3	susScr3_rmsk_L1-1_SSc
TEs-siRNA1942	TGGCGTTGAAGGCCAGTGGGGCT	40	susScr3_rmsk_L1-1_SSc
TEs-siRNA1943	AGCCCACAGACTGGAAACTAA	9	susScr3_rmsk_L1-1_SSc
TEs-siRNA1944	AAGCTCCACAGATTGAAAACTAA	6	susScr3_rmsk_L1-1_SSc
TEs-siRNA1945	ACAGACTGGAAACGAACTGGTT	3	susScr3_rmsk_L1-1_SSc
TEs-siRNA1946	GGAAGCCCCACAGACTGGAAAGTA	525	susScr3_rmsk_L1-1_SSc
TEs-siRNA1947	AAGCCCCACAGACTGAAAACTAA	13	susScr3_rmsk_L1-1_SSc
TEs-siRNA1948	ACTCCACAGACTAGAAACTAA	3	susScr3_rmsk_L1-1_SSc
TEs-siRNA1949	AAGCTCTACAGACTGGAAACTAA	12	susScr3_rmsk_L1-1_SSc
TEs-siRNA1950	GAAGCTCCACAGACTGGAAACTAA	4	susScr3_rmsk_L1-1_SSc
TEs-siRNA1951	GCTCCACAGATTGAAAACTAA	3	susScr3_rmsk_L1-1_SSc
TEs-siRNA1952	GCCCCACAGACTGAAAACTAA	57	susScr3_rmsk_L1-1_SSc
TEs-siRNA1953	AAGCTCCACAGACTGGAAACTAA	43	susScr3_rmsk_L1-1_SSc
TEs-siRNA1954	AGCTCTACAGACTGGAAACTAA	20	susScr3_rmsk_L1-1_SSc
TEs-siRNA1955	AAGCTCCACAGACTGAAAA	14	susScr3_rmsk_L1-1_SSc
TEs-siRNA1956	AGCTCCACAGACTGGAAACTAA	76	susScr3_rmsk_L1-1_SSc
TEs-siRNA1957	GCTCTACAGACTGGAAACTAA	30	susScr3_rmsk_L1-1_SSc
TEs-siRNA1958	AGCCCCAGACTGGAAACTAA	7	susScr3_rmsk_L1-1_SSc
TEs-siRNA1959	AGCTCCACAGACTGGAATCTAA	3	susScr3_rmsk_L1-1_SSc
TEs-siRNA1960	CACTGTGGAAAGCAATATGGAGA	3	susScr3_rmsk_L1-1_SSc
TEs-siRNA1961	AGCCCCACAGACTGGAAACTTA	3	susScr3_rmsk_L1-1_SSc
TEs-siRNA1962	GCTCCACAGACTGGAAACTAA	62	susScr3_rmsk_L1-1_SSc
TEs-siRNA1963	GCCTACAGACTGGAAAGTAA	25	susScr3_rmsk_L1-1_SSc
TEs-siRNA1964	ACAGACTGAACTTCTTTGCAGAA	3	susScr3_rmsk_L1-1_SSc
TEs-siRNA1965	TTCCACAGACTGAAAACTAA	3	susScr3_rmsk_L1-1_SSc
TEs-siRNA1966	TTTAGCAATATGGATGGACCTAG	3	susScr3_rmsk_L1-1_SSc
TEs-siRNA1967	ACGAAATACCAGCATTTTCAGCAA	18	susScr3_rmsk_L1-1_SSc
TEs-siRNA1968	ACAGACTGGAAACTAACTGGCT	13	susScr3_rmsk_L1-1_SSc
TEs-siRNA1969	AGCCCCACAGACTAGAAACTAA	24	susScr3_rmsk_L1-1_SSc
TEs-siRNA1970	TTGCAGAACAGATGCTGACT	31	susScr3_rmsk_L1-1_SSc
TEs-siRNA1971	TTCACAGAGACTCACCTACAGG	21	susScr3_rmsk_L1-1_SSc
TEs-siRNA1972	TCTGAAAAAAAGGACAGACT	22	susScr3_rmsk_L1-1_SSc
TEs-siRNA1973	ACCCACAGGAGTGAGAGTTCTGAG	12	susScr3_rmsk_L1-1_SSc
TEs-siRNA1974	TTCACAGAGACTCACCTACAGGAA	87	susScr3_rmsk_L1-1_SSc
TEs-siRNA1975	TCCAAGTCCATGATTTTCTTTTCT	35	susScr3_rmsk_L1-1_SSc
TEs-siRNA1976	TGGCATTGAAGGCCAGTGGGGC	7727	susScr3_rmsk_L1-1_SSc
TEs-siRNA1977	TAACTGGTTCACAGAGACTCACCT	10	susScr3_rmsk_L1-1_SSc
TEs-siRNA1978	CCTACAGGAGTGAGAGTTCTGAGC	7	susScr3_rmsk_L1-1_SSc
TEs-siRNA1979	TCTCAGATACTCACCTACAGGA	4	susScr3_rmsk_L1-1_SSc
TEs-siRNA1980	TGGCATTGAAGGTCACTGGGGCT	14	susScr3_rmsk_L1-1_SSc
TEs-siRNA1981	TTCAGCAACATGGATGGACC	7	susScr3_rmsk_L1-1_SSc
TEs-siRNA1982	ACAGAGACTCACCTACAGGAC	4	susScr3_rmsk_L1-1_SSc
TEs-siRNA1983	ACTGGTTCACAGAGACTCAC	14	susScr3_rmsk_L1-1_SSc
TEs-siRNA1984	TTCACAGAGACTCACCTGCAG	74	susScr3_rmsk_L1-1_SSc
TEs-siRNA1985	TCTGAAAAAAAGGACAGACTGAA	9	susScr3_rmsk_L1-1_SSc
TEs-siRNA1986	TTCACAGAGACTCACCTACA	9	susScr3_rmsk_L1-1_SSc
TEs-siRNA1987	GGTTCATAGAGACTCACCTA	8	susScr3_rmsk_L1-1_SSc
TEs-siRNA1988	ACGTCACTCATTATTAGAGA	3	susScr3_rmsk_L1-1_SSc
TEs-siRNA1989	TTCACAGAGACTCACGTACAGGA	14	susScr3_rmsk_L1-1_SSc
TEs-siRNA1990	TCACAGAGACTCACCTACAGGAA	4	susScr3_rmsk_L1-1_SSc
TEs-siRNA1991	CTTCACAGAGACTCACCTACAGGA	3	susScr3_rmsk_L1-1_SSc
TEs-siRNA1992	TTCACAGAGACTCACCTATAGGA	27	susScr3_rmsk_L1-1_SSc
TEs-siRNA1993	TTCTCAGAGACTCACCTACAGGA	5	susScr3_rmsk_L1-1_SSc
TEs-siRNA1994	TTCACAGAGACTCACCTACAGAA	4	susScr3_rmsk_L1-1_SSc
TEs-siRNA1995	TCTCAGAGACTCACCTACAGGA	3	susScr3_rmsk_L1-1_SSc
TEs-siRNA1996	ATGGACCTAGAAACTATCAT	7	susScr3_rmsk_L1-1_SSc
TEs-siRNA1997	TCACAGAGACTCACCTATAGGAG	3	susScr3_rmsk_L1-1_SSc
TEs-siRNA1998	CATAGAGACTCACCTACAGGA	169	susScr3_rmsk_L1-1_SSc
TEs-siRNA1999	TCCCATAGGAGTGAGAGTTCTG	3	susScr3_rmsk_L1-1_SSc
[truncated: 7,093 more rows]

## Sheet: sperm
name	sequence	reads	symbol
TEs-siRNA57	TATGAGAGACTATGTGAGGCT	10	susScr3_rmsk_ERV1-1_SSc-I-int
TEs-siRNA142	TGGTGCGTTGGCCGGGAAAC	36	susScr3_rmsk_ERV1-2_SSc-I-int
TEs-siRNA143	TGGTGCATTGGCCGGGAAA	75	susScr3_rmsk_ERV1-2_SSc-I-int
TEs-siRNA283	TATCCGGACAAAACTCTACTT	58	susScr3_rmsk_L1_SS
TEs-siRNA428	ACATGGATGGAACTAGAGAAT	11	susScr3_rmsk_L1_SS
TEs-siRNA450	CCCAAAGCAATCTACAGATTCA	60	susScr3_rmsk_L1_SS
TEs-siRNA465	ACAGTTTGGAGATACCTTAGAA	9	susScr3_rmsk_L1_SS
TEs-siRNA481	TCCGGACAAAACTCTACTT	9	susScr3_rmsk_L1_SS
TEs-siRNA530	GGACAAAGCTCTACTTAAAA	8	susScr3_rmsk_L1_SS
TEs-siRNA574	TACTGAGTGAAATGAGCC	16	susScr3_rmsk_L1_SS
TEs-siRNA648	ATGGAGAACAGTTTGGAGAC	9	susScr3_rmsk_L1_SS
TEs-siRNA672	TGGGCATCTATCCGGACAAA	14	susScr3_rmsk_L1_SS
TEs-siRNA678	ACCCAACGGACCATCTGAACT	16	susScr3_rmsk_L1_SS
TEs-siRNA690	ATCCGGACAAAACTCTACTT	33	susScr3_rmsk_L1_SS
TEs-siRNA752	TCCGGACAAAGCTCTACTTAAA	12	susScr3_rmsk_L1_SS
TEs-siRNA758	ATGGATGGAACTAGAGACT	14	susScr3_rmsk_L1_SS
TEs-siRNA822	TATCCGGACAAAACTCTACT	18	susScr3_rmsk_L1_SS
TEs-siRNA844	TCCAAATGGCTGAAAGACTT	20	susScr3_rmsk_L1_SS
TEs-siRNA873	ACTGGTACAGCCACTATGGAGA	20	susScr3_rmsk_L1_SS
TEs-siRNA957	TTCTGAGTCGGGCTGTCCTGGGGA	17	susScr3_rmsk_L1_SS
TEs-siRNA984	TAAGAGAATACTATGAACAACT	12	susScr3_rmsk_L1_SS
TEs-siRNA986	ACTGGTACAGCCACTATGGAG	8	susScr3_rmsk_L1_SS
TEs-siRNA1095	TTGAGAACTTTGTCTAGATACT	22	susScr3_rmsk_L1_SS
TEs-siRNA1103	TGAGAACTTTGTCTAGATACT	4	susScr3_rmsk_L1_SS
TEs-siRNA1110	GGGCATCTATCCGGACAAA	19	susScr3_rmsk_L1_SS
TEs-siRNA1143	TCTATCCGGACAAAACTCT	63	susScr3_rmsk_L1_SS
TEs-siRNA1163	AGAGGATTGGATTCGGAAGATT	20	susScr3_rmsk_L1_SS
TEs-siRNA1196	TATCAAAACAGACAGACAGAC	7	susScr3_rmsk_L1_SS
TEs-siRNA1222	TCAGAAAAGAAAATCATGGACT	32	susScr3_rmsk_L1_SS
TEs-siRNA1276	TTGGGCATCTATCCGGACAAAG	24	susScr3_rmsk_L1_SS
TEs-siRNA1298	CCAAAGCAATCTACAGATTCAA	108	susScr3_rmsk_L1_SS
TEs-siRNA1421	TAAGGACTCAACCCCAAAACT	3	susScr3_rmsk_L1_SS
TEs-siRNA1437	CCAAGGCAATCTACAGATTCA	35	susScr3_rmsk_L1_SS
TEs-siRNA1442	TCGCCAAAGCAATCCTGAGAAA	16	susScr3_rmsk_L1_SS
TEs-siRNA1443	TCTATCCGGACAAAGCTCTACTT	9	susScr3_rmsk_L1_SS
TEs-siRNA1470	TCCGGACAAAGCTCTACTT	15	susScr3_rmsk_L1_SS
TEs-siRNA1479	GAGGATTGGATTCGGAAGATG	12	susScr3_rmsk_L1_SS
TEs-siRNA1513	TCCGGACAAAGCTCTACTTAAAA	14	susScr3_rmsk_L1_SS
TEs-siRNA1554	TCCGGACAAAACTCTACTTAAAAG	7	susScr3_rmsk_L1_SS
TEs-siRNA1560	TCTATCCGGACAAAACTCTACT	21	susScr3_rmsk_L1_SS
TEs-siRNA1662	TCTATCCGGACAAAGCTCTACT	9	susScr3_rmsk_L1_SS
TEs-siRNA1754	TCACAACTAAAGACTGAGCACT	25	susScr3_rmsk_L1-1_SSc
TEs-siRNA2098	CCTAAGGCAATCTACAGATTCA	11	susScr3_rmsk_L1-1_SSc
TEs-siRNA2233	GGCAAAGCAAAGTCTCCATGGGAA	4	susScr3_rmsk_L1-1_SSc
TEs-siRNA2322	TACCTAAGGCAATCTACAGATTCA	14	susScr3_rmsk_L1-1_SSc
TEs-siRNA2418	CTCCAAACTGTTCTCCATAGT	25	susScr3_rmsk_L1-1_SSc
TEs-siRNA2428	TGTTCTCCATAGTGGCTGTACC	20	susScr3_rmsk_L1-1_SSc
TEs-siRNA2467	TATACAATGGAGAAAGGACAGC	8	susScr3_rmsk_L1-1_SSc
TEs-siRNA2497	TCTGAAAAAAGGACAGACTGAACT	3	susScr3_rmsk_L1-1_SSc
TEs-siRNA2530	AGTCAGTCAGACAATGAGA	3	susScr3_rmsk_L1-1_SSc
TEs-siRNA2657	ACTGACATGTGGAATCTGAGAA	13	susScr3_rmsk_L1-1_SSc
TEs-siRNA2697	ACATACAGATGGCCGAGAAA	14	susScr3_rmsk_L1-1_SSc
TEs-siRNA2788	GCTTGGGCTGTGGGATGG	11	susScr3_rmsk_L1-1_SSc
TEs-siRNA3094	ACCCAAGGCAATCTACAGATTCA	49	susScr3_rmsk_L1-2_SSc
TEs-siRNA3444	GGATGCAAGGGTTCTTCAATA	9	susScr3_rmsk_L1-2_SSc
TEs-siRNA3669	AGGCAGAAGATCTAAACAGA	311	susScr3_rmsk_L1-2_SSc
TEs-siRNA3772	TTCCGAATCCAGTCATCTG	6	susScr3_rmsk_L1-2_SSc
TEs-siRNA3859	ATGGACCTAGAAATTATCAT	6	susScr3_rmsk_L1-2_SSc
TEs-siRNA3905	TGGACCTAGAAACTATCATGCTA	11	susScr3_rmsk_L1-2_SSc
TEs-siRNA3947	ATGGACCTAGAAATTATCAC	12	susScr3_rmsk_L1-2_SSc
TEs-siRNA4246	CCCAAGGCAATCTACAGATTCA	159	susScr3_rmsk_L1-2_SSc
TEs-siRNA4350	AAGGACAGACTGAACTTCT	20	susScr3_rmsk_L1-2_SSc
TEs-siRNA4868	AATTGCTACAACCACTATGGAA	28	susScr3_rmsk_L1-3_SSc
TEs-siRNA5136	GCAATGAGGTCCTACTGTA	14	susScr3_rmsk_L1-3_SSc
TEs-siRNA5201	TACCAGAAAACTGTTAGAGCTC	8	susScr3_rmsk_L1-3_SSc
TEs-siRNA5902	ACCAAGGCAATCTACAGATTCA	7	susScr3_rmsk_L1-3_SSc
TEs-siRNA5991	ATTAGAGAAATGCAAATCAA	15	susScr3_rmsk_L1-3_SSc
TEs-siRNA6091	TAGCCAAGACATGGAAAGAACCT	3	susScr3_rmsk_L1-3_SSc
TEs-siRNA6134	TGGACCTAGAAACTATCATGCT	27	susScr3_rmsk_L1-3_SSc
TEs-siRNA6160	TACCAGAAAACTGTTAGAGCT	9	susScr3_rmsk_L1-3_SSc
TEs-siRNA6193	TGGGCCCGATAGCTTAGCTTA	2790	susScr3_rmsk_L1-3_SSc
TEs-siRNA6194	GGGCCCGATAGCTTAGCTTAG	69956	susScr3_rmsk_L1-3_SSc
TEs-siRNA6195	GGCCCGATAGCTTAGCTTAGC	108109	susScr3_rmsk_L1-3_SSc
TEs-siRNA6585	CATGGATGGAACTAGAGACT	7	susScr3_rmsk_L1B_SS
TEs-siRNA6607	CCAAAGCAATCTACAGATTCA	206	susScr3_rmsk_L1B_SS
TEs-siRNA6807	TCCGGACAAAACTCTACTTT	123	susScr3_rmsk_L1B_SS
TEs-siRNA6941	ACCCAAAGCAATCTACAGATTCA	82	susScr3_rmsk_L1B_SS
TEs-siRNA7142	TCCAAAGCAATCTACAGATTCA	42	susScr3_rmsk_L1B_SS
TEs-siRNA7259	AATGAATTTATCACATCTGTAGT	9	susScr3_rmsk_L1B_SS
TEs-siRNA7328	TCTGATAAGCCCAAGCTCCCGA	7	susScr3_rmsk_L1B_SS
TEs-siRNA7375	TACAGTAGAAAATGGACAGAAC	6	susScr3_rmsk_L1B_SS
TEs-siRNA7378	TCCCAAAGCAATCTACAGATT	64	susScr3_rmsk_L1B_SS
TEs-siRNA7799	AAAGATATACAGATGGCCAA	32	susScr3_rmsk_L1B_SS
TEs-siRNA7917	TACCCAAAGCAATCTACAGATT	13	susScr3_rmsk_L1B_SS
TEs-siRNA7937	ACCCAAAGCAATCTACAGATTCAA	8	susScr3_rmsk_L1B_SS
TEs-siRNA7955	CTACCCAAAGCAATCTACAGA	7	susScr3_rmsk_L1B_SS
TEs-siRNA7960	ACAACCCAAATGTCCATCGA	14	susScr3_rmsk_L1B_SS
TEs-siRNA8003	CCAAGGCAGTCTACAGATTCA	43	susScr3_rmsk_L1M3
TEs-siRNA8007	TCCCAAAGCAATCTACAGATTCA	336	susScr3_rmsk_L1M3
TEs-siRNA8034	TTGGTACAGTCACTATGGAA	4	susScr3_rmsk_L1M3b
TEs-siRNA8295	TCAATGGAGAAAAGCTGAAAGCCT	14	susScr3_rmsk_L1MC1
TEs-siRNA8518	AAACAGCTGCACTATGTCCTA	8	susScr3_rmsk_LTR14B_SS
TEs-siRNA8586	AAGCTTAAGAACAAAGACC	8	susScr3_rmsk_LTR2_SS
TEs-siRNA8928	AGTGGCTGTGGCTCGACCCCT	35	susScr3_rmsk_SINE1B_SS
TEs-siRNA8930	TGGCTGTGGCTCGACCCCTGGC	6	susScr3_rmsk_SINE1B_SS
TEs-siRNA8938	TGGCCTGGGAACTTCTGCAT	5	susScr3_rmsk_SINE1B_SS
TEs-siRNA9670	GCCCAGCCAACTTCTATGAGA	7	susScr3_rmsk_ERV1-1_SSc-I-int
TEs-siRNA9671	GTTCTATATACTGATGGC	5	susScr3_rmsk_ERV1-1_SSc-I-int
TEs-siRNA9672	CCCACTGTCTTAGAATGTA	8	susScr3_rmsk_ERV1-1_SSc-I-int
TEs-siRNA9673	ATGAGGTAGTACATGAAT	5	susScr3_rmsk_ERV1-1_SSc-I-int
TEs-siRNA9674	ATCAGCTCAACTCAAATTAACA	54	susScr3_rmsk_ERV1-1_SSc-I-int
TEs-siRNA9675	AACTGCAAGGATTGGGGCT	62	susScr3_rmsk_ERV1-1_SSc-I-int
TEs-siRNA9676	CAATGGATGATAAATGCTGCCT	3	susScr3_rmsk_ERV1-1_SSc-I-int
TEs-siRNA9677	CTGGGACAAAGGAGCAGCT	21	susScr3_rmsk_ERV1-1_SSc-I-int
TEs-siRNA9678	AGGAGCAGCTCATTTGGAC	222	susScr3_rmsk_ERV1-1_SSc-I-int
TEs-siRNA9679	TACAGAAATTAGAAGGATT	14	susScr3_rmsk_ERV1-1_SSc-I-int
TEs-siRNA9680	TTTTCCAGCAGGCCTGACTTG	14	susScr3_rmsk_ERV1-1_SSc-I-int
TEs-siRNA9681	TATACTGATGGCAGCAGCT	9	susScr3_rmsk_ERV1-1_SSc-I-int
TEs-siRNA9682	ATATGCTGTGGTATCTGACT	78	susScr3_rmsk_ERV1-1_SSc-I-int
TEs-siRNA9683	CTGATGGATCAGCTCAACT	22	susScr3_rmsk_ERV1-1_SSc-I-int
TEs-siRNA9684	TTAATCAAAGTACTGGAGC	3	susScr3_rmsk_ERV1-1_SSc-I-int
TEs-siRNA9685	TTTGAGGATATGGAAATGGACT	35	susScr3_rmsk_ERV1-1_SSc-I-int
TEs-siRNA9686	AATGCCTCTGACCATCGGG	26	susScr3_rmsk_ERV1-1_SSc-I-int
TEs-siRNA9687	CTCAGAAGTGATGGAAGCAGAA	14	susScr3_rmsk_ERV1-1_SSc-I-int
TEs-siRNA9688	AGAGAGCAGAATTATGGGC	29	susScr3_rmsk_ERV1-1_SSc-I-int
TEs-siRNA9689	GTCCGTTGGGAGCCTAACA	3	susScr3_rmsk_ERV1-1_SSc-I-int
TEs-siRNA9690	AATTGCTGACTGCATGACT	8	susScr3_rmsk_ERV1-1_SSc-I-int
TEs-siRNA9691	GGTGCATTGGCCGGGAAA	27	susScr3_rmsk_ERV1-2_SSc-I-int
TEs-siRNA9692	GGTGCGTTGGCCGGGAAAC	21	susScr3_rmsk_ERV1-2_SSc-I-int
TEs-siRNA9693	GCCCGAACTCCCATAAACCCTTA	8	susScr3_rmsk_ERV1-2_SSc-I-int
TEs-siRNA9694	TGTACTATGGAGGCTCTGGGA	11	susScr3_rmsk_ERV1-2_SSc-I-int
TEs-siRNA9695	TAAGACAGGACAGAGACTC	8	susScr3_rmsk_ERV1-2_SSc-I-int
TEs-siRNA9696	CAGAAGAGGAGAAGGAAC	8	susScr3_rmsk_ERV1-2_SSc-I-int
TEs-siRNA9697	AGGACTGAAGGTCTTAGCTCTGGA	11	susScr3_rmsk_ERV1-2_SSc-I-int
TEs-siRNA9698	TGCAGACTGTGGATCCCGGGGT	4	susScr3_rmsk_ERV1-2_SSc-I-int
TEs-siRNA9699	TTCTGTAAAACTGACTGGCACC	27	susScr3_rmsk_ERV1-2_SSc-LTR
TEs-siRNA9700	CGACTGTGGGCCCCAGCGCGCT	16	susScr3_rmsk_ERV1-2_SSc-LTR
TEs-siRNA9701	TTCTGCAGAAGTAAAGAGCC	13	susScr3_rmsk_ERV1N-1_SSc-LTR
TEs-siRNA9702	GAAGTAAAGAGCCTTGTCGAGAT	9	susScr3_rmsk_ERV1N-1_SSc-LTR
TEs-siRNA9703	TTCTGCAGAAGTAAAGAGCCT	74	susScr3_rmsk_ERV1N-1_SSc-LTR
TEs-siRNA9704	TCCCCGTGTTCATGTGTCTCA	8	susScr3_rmsk_ERV1N-1_SSc-LTR
TEs-siRNA9705	GTTCATGTGTCTCATTTTCCAA	19	susScr3_rmsk_ERV1N-1_SSc-LTR
TEs-siRNA9706	AAGGAAATCTTGGTTACTC	7	susScr3_rmsk_ERV1N-1A2_SSc-LTR
TEs-siRNA9707	CAAAGGAAATCTTGGTTACTC	27	susScr3_rmsk_ERV1N-1A2_SSc-LTR
TEs-siRNA9708	ACACTGACGACCTGAGCCA	13	susScr3_rmsk_ERV1N-1A2_SSc-LTR
TEs-siRNA9709	TGATGACCTGAGCCAGAGTTA	15	susScr3_rmsk_ERV1N-1A2_SSc-LTR
TEs-siRNA9710	ACGACCTGAGCCAGAGTTAT	9	susScr3_rmsk_ERV1N-1A2_SSc-LTR
TEs-siRNA9711	ACTAAACCAGACATTGACTA	14	susScr3_rmsk_ERV1N-2_SSc-I-int
TEs-siRNA9712	AGGGTGTCAGGCAGTTCCTA	17	susScr3_rmsk_ERV1N-2_SSc-I-int
TEs-siRNA9713	TCAATAGCAACTCCTCTGACAT	15	susScr3_rmsk_ERV1N-2_SSc-I-int
TEs-siRNA9714	TGACCCTGAGACTCTGAAAA	10	susScr3_rmsk_ERV1N-2_SSc-I-int
TEs-siRNA9715	GTCAGAGGTGCCTTATGTTCAGA	4	susScr3_rmsk_ERV1N-2_SSc-I-int
TEs-siRNA9716	TCAGAGGTGCCTTATGTTCAGA	9	susScr3_rmsk_ERV1N-2_SSc-I-int
TEs-siRNA9717	AGAGGTGCCTTATGTTCAGA	13	susScr3_rmsk_ERV1N-2_SSc-I-int
TEs-siRNA9718	GAGGTGCCTTATGTTCAGATC	9	susScr3_rmsk_ERV1N-2_SSc-I-int
TEs-siRNA9719	AACAAGAGAGTCCATCAGC	9	susScr3_rmsk_ERV1N-2_SSc-I-int
TEs-siRNA9720	ATAAAAATGTAGAAAGGAGAGA	12	susScr3_rmsk_ERV1N-2_SSc-LTR
TEs-siRNA9721	TAAAAATGTAGAAAGGAGAGAC	16	susScr3_rmsk_ERV1N-2_SSc-LTR
TEs-siRNA9722	AAATGTAGAAAGGAGAGACCC	10	susScr3_rmsk_ERV1N-2_SSc-LTR
TEs-siRNA9723	AATGTAGAAAGGAGAGACC	11	susScr3_rmsk_ERV1N-2_SSc-LTR
TEs-siRNA9724	AAATGTAGAAAGGAGAGACCCT	10	susScr3_rmsk_ERV1N-2_SSc-LTR
TEs-siRNA9725	CTGCTTCTGTAAACTTGTTTCCG	18	susScr3_rmsk_ERV1N-2_SSc-LTR
TEs-siRNA9726	TGCTTCTGTAAACTTGTTTCC	16	susScr3_rmsk_ERV1N-2_SSc-LTR
TEs-siRNA9727	GCTTCTGTAAACTTGTTTCC	13	susScr3_rmsk_ERV1N-2_SSc-LTR
TEs-siRNA9728	AAGACGTAGCCCATAAAAGCCT	16	susScr3_rmsk_ERV1N-2_SSc-LTR
TEs-siRNA9729	AGACGTAGCCCATAAAAGCCT	4	susScr3_rmsk_ERV1N-2_SSc-LTR
TEs-siRNA9730	CCCGCCGGCGTAATAAACCTGA	9	susScr3_rmsk_ERV1N-2_SSc-LTR
TEs-siRNA9731	CCGGGTAAAAGAGCTGATC	3	susScr3_rmsk_ERV1N-2_SSc-LTR
TEs-siRNA9732	AACAACAGAAGAGAGGACT	13	susScr3_rmsk_ERV3-1_SSc-I-int
TEs-siRNA9733	GTCCTCTCTTTCCTTCTCATA	12	susScr3_rmsk_ERV3-1_SSc-I-int
TEs-siRNA9734	CCCCCACCCCCAGCCCCT	7	susScr3_rmsk_ERV3-1_SSc-LTR
TEs-siRNA9735	GGCTGTTCACCTTGGAGACCT	16	susScr3_rmsk_ERV3-1_SSc-LTR
TEs-siRNA9736	GGCTGTTCACCTTGGAGACCTGC	4	susScr3_rmsk_ERV3-1_SSc-LTR
TEs-siRNA9737	ATGGCCTGCAGAAAACAACTG	60	susScr3_rmsk_ERV3-1_SSc-LTR
TEs-siRNA9738	TGGCCTGCAGAAAACAACTGCC	14	susScr3_rmsk_ERV3-1_SSc-LTR
TEs-siRNA9739	AGCCAACTATACTCCAATAA	12	susScr3_rmsk_L1_Art
TEs-siRNA9740	TTTGCTGTACACCTGAGAT	18	susScr3_rmsk_L1_Art
TEs-siRNA9741	TAAGATATACAGATGGCCAACAAA	16	susScr3_rmsk_L1_SS
TEs-siRNA9742	CAGAGACTGCCTGGGAGA	4	susScr3_rmsk_L1_SS
TEs-siRNA9743	TTGAGAACTTTGTCTAGAAACT	3	susScr3_rmsk_L1_SS
TEs-siRNA9744	TGAGAACTTTGTCTAGAAACT	9	susScr3_rmsk_L1_SS
TEs-siRNA9745	CATCTATCCGGACAAAGCTTT	23	susScr3_rmsk_L1_SS
TEs-siRNA9746	TCAGGTCAGTCTCCCAAAGCA	14	susScr3_rmsk_L1_SS
TEs-siRNA9747	TCTATCCGGACAAAACTCTA	10	susScr3_rmsk_L1_SS
TEs-siRNA9748	ATCTACAGAATAAATGACTC	5	susScr3_rmsk_L1_SS
TEs-siRNA9749	ATAGGCAAAACACTCTCTGACA	17	susScr3_rmsk_L1_SS
TEs-siRNA9750	AAGGTTGAAGAAGAAGGAAT	7	susScr3_rmsk_L1_SS
TEs-siRNA9751	AATCATGGACTTGGAGAAGAA	7	susScr3_rmsk_L1_SS
TEs-siRNA9752	GCATCTATCCGGACAAAGCT	14	susScr3_rmsk_L1_SS
TEs-siRNA9753	ACCCAAAGCAATCTACAGAT	3	susScr3_rmsk_L1_SS
TEs-siRNA9754	GGCATCTATCCGGACAAAACT	13	susScr3_rmsk_L1_SS
TEs-siRNA9755	ACATGTAAGGATAACCTGACT	12	susScr3_rmsk_L1_SS
TEs-siRNA9756	ACAGACCAATGGAACAGAAT	13	susScr3_rmsk_L1_SS
TEs-siRNA9757	ACTCCCAGACTTCAAGAAATA	8	susScr3_rmsk_L1_SS
TEs-siRNA9758	TCTAGATACTCATGTTGCC	11	susScr3_rmsk_L1_SS
TEs-siRNA9759	TAAAATGGGAAAAAGAAAGTCT	25	susScr3_rmsk_L1_SS
TEs-siRNA9760	CGCCAAAGCAATCCTGAGAAAC	7	susScr3_rmsk_L1_SS
TEs-siRNA9761	TTCTAGAATCTTACAGCCTGCCA	6	susScr3_rmsk_L1_SS
TEs-siRNA9762	ATCTATCCGGACAAAGCTCT	37	susScr3_rmsk_L1_SS
TEs-siRNA9763	TCTATCCGGACAAAACTCTAT	8	susScr3_rmsk_L1_SS
TEs-siRNA9764	TCTGGACAAAACTCTACTTAA	5	susScr3_rmsk_L1_SS
TEs-siRNA9765	CAGTCATCAAAACAGTGTGGTAT	9	susScr3_rmsk_L1_SS
TEs-siRNA9766	GGCCTCAACAATTTCCTGA	4	susScr3_rmsk_L1_SS
TEs-siRNA9767	ACAGACAGACAGACCAATGGAACA	8	susScr3_rmsk_L1_SS
TEs-siRNA9768	AAGAGTGTAGCAGTAAGTTGGA	12	susScr3_rmsk_L1_SS
TEs-siRNA9769	TAAGTTGGAGTACGGAAAAGCC	21	susScr3_rmsk_L1_SS
TEs-siRNA9770	AATGAAACTAGAACACACCCT	10	susScr3_rmsk_L1_SS
TEs-siRNA9771	AACCCAACGGACCATCTGAACT	24	susScr3_rmsk_L1_SS
TEs-siRNA9772	GATAAAACTGTCACTGTATGC	20	susScr3_rmsk_L1_SS
TEs-siRNA9773	CCCAACGGACCATCTGAAC	32	susScr3_rmsk_L1_SS
TEs-siRNA9774	GGAGGCAAGAACATAAAA	7	susScr3_rmsk_L1_SS
TEs-siRNA9775	GAAGAGATCAAACTGTCACTGT	11	susScr3_rmsk_L1_SS
TEs-siRNA9776	CTGGGTGGGGGCTGGGCA	26	susScr3_rmsk_L1_SS
TEs-siRNA9777	ATAGAACTTCCATATGACCCCT	7	susScr3_rmsk_L1_SS
TEs-siRNA9778	AGAACTTCCATATGACCCT	24	susScr3_rmsk_L1_SS
TEs-siRNA9779	CCACAAAAGACCCAGAATCGCC	3	susScr3_rmsk_L1_SS
TEs-siRNA9780	ACTACAAAGCCACAGTCAT	7	susScr3_rmsk_L1_SS
TEs-siRNA9781	AAGCAACTTATACAACCCAA	4	susScr3_rmsk_L1_SS
TEs-siRNA9782	GCTGTGAATAGATCTGCCT	15	susScr3_rmsk_L1_SS
TEs-siRNA9783	GAATAGATCGGCCTAATTC	14	susScr3_rmsk_L1_SS
TEs-siRNA9784	CTGCCTAATTCTCGGACGGTCT	5	susScr3_rmsk_L1_SS
TEs-siRNA9785	TGCCTAATTCTCGGACGGTCT	13	susScr3_rmsk_L1_SS
TEs-siRNA9786	TCGACCTAATTCTCCGACGGTT	11	susScr3_rmsk_L1_SS
TEs-siRNA9787	CGGCCTAATTCTCCGACGGTT	7	susScr3_rmsk_L1_SS
TEs-siRNA9788	TAATTCTCGGACGGTTTTTCTGA	9	susScr3_rmsk_L1_SS
TEs-siRNA9789	GATGATTGGATTCGGAAGATG	15	susScr3_rmsk_L1_SS
TEs-siRNA9790	TTCTGAGTCGGGCTGCCCTGGGGA	17	susScr3_rmsk_L1_SS
TEs-siRNA9791	ATAGCATTGAGAACTTTGTCT	6	susScr3_rmsk_L1_SS
TEs-siRNA9792	TTCTGAGTCGGGTTGCCCCGGGG	8	susScr3_rmsk_L1_SS
TEs-siRNA9793	GTCAACAATGAAACAGATCTCG	9	susScr3_rmsk_L1_SS
TEs-siRNA9794	GAGAAGAGACTTGTGGTTG	10	susScr3_rmsk_L1_SS
TEs-siRNA9795	ACATGTAAGGATAACCTGACC	29	susScr3_rmsk_L1_SS
TEs-siRNA9796	ACTTATCAGACACAACTTAGA	9	susScr3_rmsk_L1_SS
TEs-siRNA9797	AGACAGACAGACCAATGGAAC	20	susScr3_rmsk_L1_SS
TEs-siRNA9798	AGCAATACAGGCCTTTCTCA	10	susScr3_rmsk_L1_SS
TEs-siRNA9799	GTAAAGGACTTATATGCCGAGA	8	susScr3_rmsk_L1_SS
TEs-siRNA9800	AGTGGACCAGCTGCATAGGACT	26	susScr3_rmsk_L1_SS
TEs-siRNA9801	CTCCAAATGGCTGAAAGACTT	10	susScr3_rmsk_L1_SS
TEs-siRNA9802	ACCCGGACAAAACTCTACT	17	susScr3_rmsk_L1_SS
TEs-siRNA9803	ACAGAAAGACAAAGACAAATA	3	susScr3_rmsk_L1_SS
TEs-siRNA9804	AGTCATCAAAACAGTGTGGTA	9	susScr3_rmsk_L1_SS
TEs-siRNA9805	AGTCGCAACGCTCATATCAGACAA	13	susScr3_rmsk_L1_SS
TEs-siRNA9806	GCTCAGCCAGACTGTGAAAAGA	13	susScr3_rmsk_L1_SS
TEs-siRNA9807	ACAGTCATCAAAACAGTGTGGTA	32	susScr3_rmsk_L1_SS
TEs-siRNA9808	TTGGCCAGACTGTGAAAAG	6	susScr3_rmsk_L1_SS
TEs-siRNA9809	GAACAGTTTGGAGATACCTTA	5	susScr3_rmsk_L1_SS
TEs-siRNA9810	GGCAAAACACTCTCTGACATCA	13	susScr3_rmsk_L1_SS
TEs-siRNA9811	TTCTGAGTCGGGCTGCCCCGGGGA	4	susScr3_rmsk_L1_SS
TEs-siRNA9812	CCTTCTGAGTTGGGCTGCCC	4	susScr3_rmsk_L1_SS
TEs-siRNA9813	GAGGGAGTGGGAGGGATC	6	susScr3_rmsk_L1_SS
TEs-siRNA9814	TTCTGAGTTGGGCTGCCCTAGG	5	susScr3_rmsk_L1_SS
TEs-siRNA9815	AGACAGACAGACCAATGGAA	28	susScr3_rmsk_L1_SS
TEs-siRNA9816	CCTCTCAGGTTCTCAGTGC	11	susScr3_rmsk_L1_SS
TEs-siRNA9817	TCTCAGGTTCTCAGTGCCCCA	6	susScr3_rmsk_L1_SS
TEs-siRNA9818	ATGGAGAACAGTTTGGAGATT	7	susScr3_rmsk_L1_SS
TEs-siRNA9819	AATAAACTCCAAATGGCTGA	3	susScr3_rmsk_L1_SS
TEs-siRNA9820	ATAAACAACTTATACAACCCAA	38	susScr3_rmsk_L1_SS
TEs-siRNA9821	TACCCGGACAAAACTCTACTT	3	susScr3_rmsk_L1_SS
TEs-siRNA9822	ATCCGGACAAAGCTCTACT	7	susScr3_rmsk_L1_SS
TEs-siRNA9823	CCCGGACAAAACTCTACTT	6	susScr3_rmsk_L1_SS
TEs-siRNA9824	GTGGGAGGGATTGGGAGCTTGGGC	15	susScr3_rmsk_L1_SS
TEs-siRNA9825	TAAAGGACCTATATGCCGAGAA	31	susScr3_rmsk_L1_SS
TEs-siRNA9826	CGGCCAGACTGTGAAAAG	3	susScr3_rmsk_L1_SS
TEs-siRNA9827	TGGCCAGACTGTGAAAAGA	5	susScr3_rmsk_L1_SS
TEs-siRNA9828	ACTGTGAAAAGATCCGCCTACA	18	susScr3_rmsk_L1_SS
TEs-siRNA9829	CTGTGAAAAGATCCGCCTACAT	5	susScr3_rmsk_L1_SS
TEs-siRNA9830	AAAGATCCGCCTACATTCTC	18	susScr3_rmsk_L1_SS
TEs-siRNA9831	CGTCCTTCTGAGTTGAGCT	9	susScr3_rmsk_L1_SS
TEs-siRNA9832	GTCCTTCTGAGTTGAGCTG	4	susScr3_rmsk_L1_SS
TEs-siRNA9833	TTCTGAGTTGGGCTGCCCTAGGG	7	susScr3_rmsk_L1_SS
TEs-siRNA9834	CCCACTCTCACCACTGCTCTTT	10	susScr3_rmsk_L1_SS
TEs-siRNA9835	GACTTAAATATACGACAGGAC	14	susScr3_rmsk_L1_SS
TEs-siRNA9836	CTTCACAGGCGAATTCTACCAAA	8	susScr3_rmsk_L1_SS
TEs-siRNA9837	CAGCCTAAAAACACCAGAGCA	13	susScr3_rmsk_L1_SS
TEs-siRNA9838	ACTGGCCGACTTGGGAAAAGAT	7	susScr3_rmsk_L1_SS
TEs-siRNA9839	TTCTGAGTCGGGCTGCCCTGGGG	18	susScr3_rmsk_L1_SS
TEs-siRNA9840	AAACCAACAGGAGAACTCACCT	9	susScr3_rmsk_L1_SS
TEs-siRNA9841	CAACAATGAAACAGATCTCGGC	10	susScr3_rmsk_L1_SS
TEs-siRNA9842	CCACAGCCTAAAAACACCAGAGA	4	susScr3_rmsk_L1_SS
TEs-siRNA9843	AACAGACAGACAGACCAATGG	7	susScr3_rmsk_L1_SS
TEs-siRNA9844	ACCCAAAGCAATCTACAGATTC	13	susScr3_rmsk_L1_SS
TEs-siRNA9845	TTGACCAACAACGACAGCC	3	susScr3_rmsk_L1_SS
TEs-siRNA9846	AGACCTGGAGTTCAAAAGAGAAAG	9	susScr3_rmsk_L1_SS
TEs-siRNA9847	TCTCTACAGAAACACTACAGGCCA	10	susScr3_rmsk_L1_SS
TEs-siRNA9848	AATGAAACTAGAACACACCC	11	susScr3_rmsk_L1_SS
TEs-siRNA9849	AGTCCTCCTTTGCTTCAAAGA	9	susScr3_rmsk_L1_SS
TEs-siRNA9850	AAGGGAGGCAAGAACATCAAAT	9	susScr3_rmsk_L1_SS
TEs-siRNA9851	AATCGCCAAAACAATCCTGAG	13	susScr3_rmsk_L1_SS
TEs-siRNA9852	ACAGTCAACAATGAAACAGATC	10	susScr3_rmsk_L1_SS
TEs-siRNA9853	AAACAGATCTCTGCAGTCAGA	4	susScr3_rmsk_L1_SS
TEs-siRNA9854	AGACTTCAAGAAATACTACAAA	42	susScr3_rmsk_L1_SS
TEs-siRNA9855	TAAGAGAAGATATGAACAGT	43	susScr3_rmsk_L1_SS
TEs-siRNA9856	TTAAGAGAAGATATGAACAGT	9	susScr3_rmsk_L1_SS
TEs-siRNA9857	CCACATCACACCAGTCAGAA	6	susScr3_rmsk_L1_SS
TEs-siRNA9858	ACAGACCTGGAGTTCAAAAGA	12	susScr3_rmsk_L1_SS
TEs-siRNA9859	GGAGCCAAGAAAAACTAGA	4	susScr3_rmsk_L1_SS
TEs-siRNA9860	AAAACACTCTCTGACATCAA	11	susScr3_rmsk_L1_SS
TEs-siRNA9861	ATGGAAGATAGAATAATGGAAA	12	susScr3_rmsk_L1_SS
TEs-siRNA9862	ACTGAACAGACCGATCACTAGA	9	susScr3_rmsk_L1_SS
TEs-siRNA9863	TCAACCCCAAAACTACTTGAAC	3	susScr3_rmsk_L1_SS
TEs-siRNA9864	CAGTCATCAAAACAGTGTGGTA	32	susScr3_rmsk_L1_SS
TEs-siRNA9865	ACCCAAAGCAACCTACAGATTCA	14	susScr3_rmsk_L1_SS
TEs-siRNA9866	GAGAAGAGACTTGTGGCTGT	15	susScr3_rmsk_L1_SS
TEs-siRNA9867	TCTACAGAAACACTACAGGCCA	95	susScr3_rmsk_L1_SS
TEs-siRNA9868	AAACCGGACAGAGATACCACCAA	17	susScr3_rmsk_L1_SS
TEs-siRNA9869	AAACCAACAGGAGAACTCACCTA	8	susScr3_rmsk_L1_SS
TEs-siRNA9870	AGACCTATGGGATAATATA	6	susScr3_rmsk_L1_SS
TEs-siRNA9871	CAACATCGCTGATTATAAG	6	susScr3_rmsk_L1_SS
TEs-siRNA9872	GACAGACAGACCAATGGAAC	4	susScr3_rmsk_L1_SS
TEs-siRNA9873	AACCCAAAAACTACTTGAACTG	26	susScr3_rmsk_L1_SS
TEs-siRNA9874	AATGGCTGAAAGACTTAAAT	14	susScr3_rmsk_L1_SS
TEs-siRNA9875	TCTATCCGGACAAAACTCTAC	17	susScr3_rmsk_L1_SS
TEs-siRNA9876	AGCCAGCATACAGATTTAATCA	10	susScr3_rmsk_L1_SS
TEs-siRNA9877	ACAGACAGACAGACCAATGGAA	99	susScr3_rmsk_L1_SS
TEs-siRNA9878	TCAAATGATGCAACCGACAAGA	14	susScr3_rmsk_L1_SS
TEs-siRNA9879	ATACACAGATGGCCAACAAA	17	susScr3_rmsk_L1_SS
TEs-siRNA9880	CAGACAGACCAATGGAACAGAA	13	susScr3_rmsk_L1_SS
TEs-siRNA9881	GGACAGATCCTCTAGACAG	14	susScr3_rmsk_L1_SS
TEs-siRNA9882	ATGAAACTAGAACACACCCT	4	susScr3_rmsk_L1_SS
TEs-siRNA9883	AGCAACAGAGATCCTAAAGG	3	susScr3_rmsk_L1_SS
TEs-siRNA9884	TACCAAAGCAATCTACAGATTCAA	22	susScr3_rmsk_L1_SS
TEs-siRNA9885	TACCAAAGCAATCTACAGATTCA	12	susScr3_rmsk_L1_SS
TEs-siRNA9886	ACCAAAGCAATCTACAGATTCA	11	susScr3_rmsk_L1_SS
TEs-siRNA9887	ACAGACAGACCAATGGAACA	21	susScr3_rmsk_L1_SS
TEs-siRNA9888	ATAAAGAGGAATTGGTGCCCA	3	susScr3_rmsk_L1_SS
TEs-siRNA9889	TAAAAAGAGGAGAGAAAGAAC	20	susScr3_rmsk_L1_SS
TEs-siRNA9890	AGAGAATACTATGAACAACTGT	6	susScr3_rmsk_L1_SS
TEs-siRNA9891	AAGAGAAGAGATCAAACTGTC	10	susScr3_rmsk_L1_SS
TEs-siRNA9892	TCTAGAATCTTACAGCCTGCCA	25	susScr3_rmsk_L1_SS
TEs-siRNA9893	ACAGACAGACAGACCAATG	8	susScr3_rmsk_L1_SS
TEs-siRNA9894	GAACAGAATAGAGAATCCGGAC	11	susScr3_rmsk_L1_SS
TEs-siRNA9895	ACAGACAGACCAATGGAAC	33	susScr3_rmsk_L1_SS
TEs-siRNA9896	GGCAACAAGTTTGACAATCTGGA	6	susScr3_rmsk_L1_SS
TEs-siRNA9897	GAGAAGAGACTTGTGGCTG	28	susScr3_rmsk_L1_SS
TEs-siRNA9898	AAGGAGAAATCACAACGGAT	9	susScr3_rmsk_L1_SS
TEs-siRNA9899	TCAAAACAGACAGACAGACCAA	17	susScr3_rmsk_L1_SS
TEs-siRNA9900	AGAGATCAAACTGTCACTGT	23	susScr3_rmsk_L1_SS
TEs-siRNA9901	ATGGGGAAAAACTGAAAGTCT	15	susScr3_rmsk_L1_SS
TEs-siRNA9902	AGTTTGACAATCTGGAAGAA	14	susScr3_rmsk_L1_SS
TEs-siRNA9903	TAAAGTCCAACATCCATTCATG	12	susScr3_rmsk_L1_SS
TEs-siRNA9904	AGACAGACCAATGGAACAGAA	21	susScr3_rmsk_L1_SS
TEs-siRNA9905	AAGAGATCAAACTGTCACTGT	3	susScr3_rmsk_L1_SS
TEs-siRNA9906	GGTCAGTCTCCCAAAGCAA	4	susScr3_rmsk_L1_SS
TEs-siRNA9907	ACAAAAAGACAACCTACAGAATG	5	susScr3_rmsk_L1_SS
TEs-siRNA9908	TGGGGAAAAACTGAAAGCCT	15	susScr3_rmsk_L1_SS
TEs-siRNA9909	TAAAGGACCTATATGCTGAGAA	5	susScr3_rmsk_L1_SS
TEs-siRNA9910	ACAGTCATCAAAACAGTGTGGT	129	susScr3_rmsk_L1_SS
TEs-siRNA9911	CGCCAAAGCAATCCTGAGAA	14	susScr3_rmsk_L1_SS
TEs-siRNA9912	ACTACAAAGCCACAGTCATC	12	susScr3_rmsk_L1_SS
TEs-siRNA9913	TCCCTATCAAATTACCCATGA	6	susScr3_rmsk_L1_SS
TEs-siRNA9914	AACCCAAAGCAATCTACAGA	17	susScr3_rmsk_L1_SS
TEs-siRNA9915	TTCAAGAAATACTACAAAGCCA	3	susScr3_rmsk_L1_SS
TEs-siRNA9916	AAAGAAGATATACAGATGGCCA	3	susScr3_rmsk_L1_SS
TEs-siRNA9917	ATTTCTGCTGTATCCGTTGTGAT	5	susScr3_rmsk_L1_SS
TEs-siRNA9918	CCTCATCAAACTGAAAAGCTTTT	11	susScr3_rmsk_L1_SS
TEs-siRNA9919	AAGCAATCCTGAGAAACAAA	9	susScr3_rmsk_L1_SS
TEs-siRNA9920	AGGCTTCAAGAAATACTACAAA	37	susScr3_rmsk_L1_SS
TEs-siRNA9921	ACTTAAATATACGACAGGACA	6	susScr3_rmsk_L1_SS
TEs-siRNA9922	AAGCCACAGTCATCAAAACA	15	susScr3_rmsk_L1_SS
TEs-siRNA9923	AGACAGACAGACCAATGGAACA	24	susScr3_rmsk_L1_SS
TEs-siRNA9924	AAAGTCCATTCAGCAAGCATT	17	susScr3_rmsk_L1_SS
TEs-siRNA9925	ATGGCTGAAAGACTTAAAT	4	susScr3_rmsk_L1_SS
TEs-siRNA9926	AAACACTCTCTGACATCAACCT	15	susScr3_rmsk_L1_SS
TEs-siRNA9927	GAACAAACAATCCAAACATTTATA	13	susScr3_rmsk_L1_SS
TEs-siRNA9928	TCTCAGGTCAGTCTCCCAAA	6	susScr3_rmsk_L1_SS
TEs-siRNA9929	GATGACTGGATTCGGAAGAT	6	susScr3_rmsk_L1_SS
TEs-siRNA9930	AGAACTTCCATATGACCCCGCAA	10	susScr3_rmsk_L1_SS
TEs-siRNA9931	AGGCATCTATCCGGACAAAG	6	susScr3_rmsk_L1_SS
TEs-siRNA9932	ATCCGGACAAAACTCTACT	3	susScr3_rmsk_L1_SS
TEs-siRNA9933	TTTATCCGGACAAAACTCTACTTA	11	susScr3_rmsk_L1_SS
TEs-siRNA9934	TTATCCGGACAAAACTCTACTTA	11	susScr3_rmsk_L1_SS
TEs-siRNA9935	CATCTATCCGGACAAAGCTCT	18	susScr3_rmsk_L1_SS
TEs-siRNA9936	GTGGGAGGGATCGGGAGCTTGGGC	29	susScr3_rmsk_L1_SS
TEs-siRNA9937	TCTATCCGGACAAAGCTCT	64	susScr3_rmsk_L1_SS
TEs-siRNA9938	CAGCAACATGGATGGAACTAGT	8	susScr3_rmsk_L1_SS
TEs-siRNA9939	GCTTGGGCTGTGGGATGGAA	14	susScr3_rmsk_L1-1_SSc
TEs-siRNA9940	AGAAAACCAGGACTCGCAA	16	susScr3_rmsk_L1-1_SSc
TEs-siRNA9941	AGAAGGACTGGAGCTCAACTTC	10	susScr3_rmsk_L1-1_SSc
TEs-siRNA9942	AAGGACTGGAGCTCAACTTC	7	susScr3_rmsk_L1-1_SSc
TEs-siRNA9943	AAGACACATGTACTCCGAT	10	susScr3_rmsk_L1-1_SSc
TEs-siRNA9944	AGAGGAGTGGATCAAGAAGAT	8	susScr3_rmsk_L1-1_SSc
TEs-siRNA9945	GTTCATTGCAGCACTATTTTC	13	susScr3_rmsk_L1-1_SSc
TEs-siRNA9946	TAAAGACTGAGCACTCTTCACC	40	susScr3_rmsk_L1-1_SSc
TEs-siRNA9947	TTCACCCAAATGGACTGGAAACCT	9	susScr3_rmsk_L1-1_SSc
TEs-siRNA9948	TCTACCCAAATGGACTGGAAACCT	3	susScr3_rmsk_L1-1_SSc
TEs-siRNA9949	AAACAACAGCAGCATCTTCTCA	10	susScr3_rmsk_L1-1_SSc
TEs-siRNA9950	AGACACATGTACTCCGATG	4	susScr3_rmsk_L1-1_SSc
TEs-siRNA9951	ACTGTGGAAAACAGTGTGGAG	9	susScr3_rmsk_L1-1_SSc
TEs-siRNA9952	ATGTTCAACATCACTCATTA	14	susScr3_rmsk_L1-1_SSc
TEs-siRNA9953	AGGCATCTATCCAGAGAAAA	20	susScr3_rmsk_L1-1_SSc
TEs-siRNA9954	ACTACAGGAGTGAGAGTTCTGA	13	susScr3_rmsk_L1-1_SSc
TEs-siRNA9955	AGACCTACTCAAACTTCAAAG	3	susScr3_rmsk_L1-1_SSc
TEs-siRNA9956	ACTAAACATAGAACTACCACT	10	susScr3_rmsk_L1-1_SSc
TEs-siRNA9957	ACAGGAGTGAGAGTTCTGAGCCA	8	susScr3_rmsk_L1-1_SSc
TEs-siRNA9958	AATCCCACTCCTGGGCATCTAT	8	susScr3_rmsk_L1-1_SSc
TEs-siRNA9959	TAGAGGATCTGTCCATTGATG	8	susScr3_rmsk_L1-1_SSc
TEs-siRNA9960	TCAGAAAACTAAAAGTAGAAC	19	susScr3_rmsk_L1-1_SSc
TEs-siRNA9961	AACCATGACTCGCAAAGAC	10	susScr3_rmsk_L1-1_SSc
TEs-siRNA9962	TGTGAAATTGGATTGTGAT	9	susScr3_rmsk_L1-1_SSc
TEs-siRNA9963	AAGGACAGACTGAACTTC	7	susScr3_rmsk_L1-1_SSc
TEs-siRNA9964	GCTCCACAGGACTGGGGGAA	11	susScr3_rmsk_L1-1_SSc
TEs-siRNA9965	ACTGTTAGAGCTCATCCACGA	3	susScr3_rmsk_L1-1_SSc
TEs-siRNA9966	GATCATCTGAACCACTGGCC	11	susScr3_rmsk_L1-1_SSc
TEs-siRNA9967	ACTGTTAGAGCTCATCCATGA	15	susScr3_rmsk_L1-1_SSc
TEs-siRNA9968	AAAAAAGGACAGACTGAACTTC	3	susScr3_rmsk_L1-1_SSc
TEs-siRNA9969	ACGGAATATTACTCAGCCATTA	10	susScr3_rmsk_L1-1_SSc
TEs-siRNA9970	CTTTCTCTGGAGATGGCCATT	14	susScr3_rmsk_L1-1_SSc
TEs-siRNA9971	GAGGGAAGGACATTGAAGGCA	16	susScr3_rmsk_L1-1_SSc
TEs-siRNA9972	AAGGACATTGAAAGCAAAGCTCTC	20	susScr3_rmsk_L1-1_SSc
TEs-siRNA9973	AAAGACACATGTACTCCGAT	12	susScr3_rmsk_L1-1_SSc
TEs-siRNA9974	TGTGGAATCTGAAAAAAGGT	11	susScr3_rmsk_L1-1_SSc
TEs-siRNA9975	CATACAATGAGACACCAAC	15	susScr3_rmsk_L1-1_SSc
TEs-siRNA9976	GATCAGTGGAACAGGATAGA	11	susScr3_rmsk_L1-1_SSc
TEs-siRNA9977	ATTCTGCAGCTCCATACCAA	7	susScr3_rmsk_L1-1_SSc
TEs-siRNA9978	AATGTCCATTGACAGAGGAG	13	susScr3_rmsk_L1-1_SSc
TEs-siRNA9979	AAAAAAAGGACAGACTGAAT	12	susScr3_rmsk_L1-1_SSc
TEs-siRNA9980	ATCTTCTCAGATCCACCTCCTA	12	susScr3_rmsk_L1-1_SSc
TEs-siRNA9981	CCCAAGGCAATCTACAGATTCAA	12	susScr3_rmsk_L1-1_SSc
TEs-siRNA9982	AATGAAAAGACAGAGGACT	9	susScr3_rmsk_L1-1_SSc
TEs-siRNA9983	AAATCAGCCATACAATGAGA	11	susScr3_rmsk_L1-1_SSc
TEs-siRNA9984	GCTACAAATCCAACCTCGGTA	11	susScr3_rmsk_L1-1_SSc
TEs-siRNA9985	TTATCAAATTACCAAGGAC	13	susScr3_rmsk_L1-1_SSc
TEs-siRNA9986	CCAAGGCAATCTACAGATTCAAT	24	susScr3_rmsk_L1-1_SSc
TEs-siRNA9987	ATCCAATGTTCATTGCAGCA	11	susScr3_rmsk_L1-1_SSc
TEs-siRNA9988	AGACACATGTACTCCGATGTT	17	susScr3_rmsk_L1-1_SSc
TEs-siRNA9989	AATAGATGCGGAAAAAGCCT	8	susScr3_rmsk_L1-1_SSc
TEs-siRNA9990	AAACTAAACATAGAACTACC	19	susScr3_rmsk_L1-1_SSc
TEs-siRNA9991	AACAGAAACTCTGCAGGCCAGA	7	susScr3_rmsk_L1-1_SSc
TEs-siRNA9992	AGGCAATCTACAAATTCAAT	14	susScr3_rmsk_L1-1_SSc
TEs-siRNA9993	GGCAATCTACAAATTCAAT	6	susScr3_rmsk_L1-1_SSc
TEs-siRNA9994	CCAGAAAACTGTTAGAGCTT	7	susScr3_rmsk_L1-1_SSc
TEs-siRNA9995	AGTCAGCCGTACAATGAGA	7	susScr3_rmsk_L1-1_SSc
TEs-siRNA9996	AACCAAGGCAATCTACAGATTCA	10	susScr3_rmsk_L1-1_SSc
TEs-siRNA9997	TAATGGGCAGAAGATCTAAACAGA	16	susScr3_rmsk_L1-1_SSc
TEs-siRNA9998	GGCCATCATCCAAAAGTCTACA	16	susScr3_rmsk_L1-1_SSc
TEs-siRNA9999	ATCCCTATCAAATTACCAAG	12	susScr3_rmsk_L1-1_SSc
TEs-siRNA10000	AGCTCGAGAGAGAAGAACAGA	12	susScr3_rmsk_L1-1_SSc
TEs-siRNA10001	AAGACCTGTACTCTGAAAACT	4	susScr3_rmsk_L1-1_SSc
TEs-siRNA10002	TACAAAGGATCATAAGAGACT	27	susScr3_rmsk_L1-1_SSc
TEs-siRNA10003	ACACACCTACAGCCAACTCA	9	susScr3_rmsk_L1-1_SSc
TEs-siRNA10004	ATGGACCCATCATAAGAAC	7	susScr3_rmsk_L1-1_SSc
TEs-siRNA10005	TACAGAAATGCAACTGACTTC	11	susScr3_rmsk_L1-1_SSc
TEs-siRNA10006	CTAAGTGAAGTCAGCTGTAC	19	susScr3_rmsk_L1-1_SSc
TEs-siRNA10007	AATGCAACTGACTTCTGAATGT	7	susScr3_rmsk_L1-1_SSc
TEs-siRNA10008	ATGCAACTGACTTCTGAATGT	46	susScr3_rmsk_L1-1_SSc
TEs-siRNA10009	ATGCAACTGACTTCTGAAT	4	susScr3_rmsk_L1-1_SSc
TEs-siRNA10010	TGCAACTGACTTCTGAATGT	32	susScr3_rmsk_L1-1_SSc
TEs-siRNA10011	AAAAGGACAGGCTGAACTTTT	9	susScr3_rmsk_L1-1_SSc
TEs-siRNA10012	GTTCAAGGAGTTTTGGGGTTG	7	susScr3_rmsk_L1-1_SSc
TEs-siRNA10013	AATGCAAGGGTTCTTCAATATC	10	susScr3_rmsk_L1-1_SSc
TEs-siRNA10014	TACCAGAAAACTGTTAGAGC	8	susScr3_rmsk_L1-1_SSc
TEs-siRNA10015	TTTCAATGCAATCCCTATCAA	7	susScr3_rmsk_L1-1_SSc
TEs-siRNA10016	TTTAAAGTTTGTTTGGAAGA	11	susScr3_rmsk_L1-1_SSc
TEs-siRNA10017	TGACAGCCACATGGAAAAGA	3	susScr3_rmsk_L1-1_SSc
TEs-siRNA10018	GGGCAGAAGATCTAAACAGA	32	susScr3_rmsk_L1-1_SSc
TEs-siRNA10019	TTAAAATGGGCAGAAGATCTAAA	3	susScr3_rmsk_L1-2_SSc
TEs-siRNA10020	AGTTCTGAGCCCCACATCAAA	9	susScr3_rmsk_L1-2_SSc
TEs-siRNA10021	ACTCAGAGGAAAACATAGGCCA	15	susScr3_rmsk_L1-2_SSc
TEs-siRNA10022	AGGGTTCTTCAATATCCACAAA	10	susScr3_rmsk_L1-2_SSc
TEs-siRNA10023	CAACCAAATGCTGAACAAC	12	susScr3_rmsk_L1-2_SSc
TEs-siRNA10024	GAGCAACCTTCAACCAAATGGA	7	susScr3_rmsk_L1-2_SSc
TEs-siRNA10025	ATCTTCTCAGATCCATCTCCTA	7	susScr3_rmsk_L1-2_SSc
TEs-siRNA10026	AATGTCCATCGACAGAGGAGT	10	susScr3_rmsk_L1-2_SSc
TEs-siRNA10027	AGGACATTTTTCACAGAACT	13	susScr3_rmsk_L1-2_SSc
TEs-siRNA10028	ACACACCTACAGCCAACTAA	10	susScr3_rmsk_L1-2_SSc
TEs-siRNA10029	AGACAAAAGACCTGTGCTCTGAAA	3	susScr3_rmsk_L1-2_SSc
TEs-siRNA10030	AGGCATCTATTCAGAGAAAA	37	susScr3_rmsk_L1-2_SSc
TEs-siRNA10031	CCAAGGACATTTTTCATAGA	3	susScr3_rmsk_L1-2_SSc
TEs-siRNA10032	AGCCCCACAGACTGGAAAGTAA	29	susScr3_rmsk_L1-2_SSc
TEs-siRNA10033	AAAACCATGACTCGAAAAGACT	13	susScr3_rmsk_L1-2_SSc
TEs-siRNA10034	AAGGAGTGAGAGTTCTGAGC	13	susScr3_rmsk_L1-2_SSc
TEs-siRNA10035	AGTTTTGAGCCCCACATCA	8	susScr3_rmsk_L1-2_SSc
TEs-siRNA10036	GGCAAACAACAATCCAGGTGGGA	26	susScr3_rmsk_L1-2_SSc
TEs-siRNA10037	TAAAGACTACCAGAAAACTGCT	23	susScr3_rmsk_L1-2_SSc
TEs-siRNA10038	TCATATGGTATTTGTCTTTG	8	susScr3_rmsk_L1-2_SSc
TEs-siRNA10039	CCTAAGGCAATCTACAGATTCAA	26	susScr3_rmsk_L1-2_SSc
TEs-siRNA10040	AGGCAGAAGATCTAAACAGAC	17	susScr3_rmsk_L1-2_SSc
TEs-siRNA10041	AAACTGGACAGTCACATGGAAA	28	susScr3_rmsk_L1-2_SSc
TEs-siRNA10042	AGGGCAGAAGATCTAAACAGA	14	susScr3_rmsk_L1-2_SSc
TEs-siRNA10043	ACTGTTAGAACTCATCCATGA	17	susScr3_rmsk_L1-2_SSc
TEs-siRNA10044	TATCATGCTCTTGGATTGGAAA	11	susScr3_rmsk_L1-2_SSc
TEs-siRNA10045	AGGCAATCTACAGATTCAAT	32	susScr3_rmsk_L1-2_SSc
TEs-siRNA10046	ACACTGATTGATTTGTGGAT	13	susScr3_rmsk_L1-2_SSc
TEs-siRNA10047	AGACATACAGATGGCCAAA	3	susScr3_rmsk_L1-2_SSc
TEs-siRNA10048	TCCCACTCCTTGGCATCTAT	12	susScr3_rmsk_L1-2_SSc
TEs-siRNA10049	TCGATGGACATTTAGGTTGT	12	susScr3_rmsk_L1-2_SSc
TEs-siRNA10050	TCCTAAAGACTCTACCAGA	11	susScr3_rmsk_L1-2_SSc
TEs-siRNA10051	AAGCAATCCTGAGAAAGAAAA	8	susScr3_rmsk_L1-2_SSc
TEs-siRNA10052	TCACAGGCGAATTCTACCAAA	6	susScr3_rmsk_L1-2_SSc
TEs-siRNA10053	ATGGTACTGGCACAAAGA	9	susScr3_rmsk_L1-2_SSc
TEs-siRNA10054	TCTGAAAAAAGGACAGAATGAACT	55	susScr3_rmsk_L1-2_SSc
TEs-siRNA10055	TGGCAGAAGATCTAAACAGA	29	susScr3_rmsk_L1-2_SSc
TEs-siRNA10056	GGGGAAGGACATTGGAAGC	3	susScr3_rmsk_L1-2_SSc
TEs-siRNA10057	AGGACATTGAAAGCAAAGCTC	8	susScr3_rmsk_L1-2_SSc
TEs-siRNA10058	GAAGGACATTGGAAGCAAA	9	susScr3_rmsk_L1-2_SSc
TEs-siRNA10059	ACACACCTACAGCCAACTA	5	susScr3_rmsk_L1-2_SSc
TEs-siRNA10060	GTGGGATTGTAAATTGGTGCAT	6	susScr3_rmsk_L1-2_SSc
TEs-siRNA10061	AGGCAACTGCTACAACCGTA	14	susScr3_rmsk_L1-2_SSc
TEs-siRNA10062	TCCTCTAGAGGTGGTCATTTTGGA	5	susScr3_rmsk_L1-2_SSc
TEs-siRNA10063	ACCCAAGGCAATCTACAGACTCA	3	susScr3_rmsk_L1-2_SSc
TEs-siRNA10064	ACTGGACAGCCACATGGAAA	3	susScr3_rmsk_L1-2_SSc
TEs-siRNA10065	GTTCAACATCACTCATTCTTA	9	susScr3_rmsk_L1-2_SSc
TEs-siRNA10066	AGACATACAGATGGACAAAAAA	9	susScr3_rmsk_L1-2_SSc
TEs-siRNA10067	TTACCCAAGGCAATCTACAGACT	18	susScr3_rmsk_L1-2_SSc
TEs-siRNA10068	AGGGTTCTTCAATATCTGCAAA	12	susScr3_rmsk_L1-2_SSc
TEs-siRNA10069	ACAACCAATGGATCACTGAA	8	susScr3_rmsk_L1-2_SSc
TEs-siRNA10070	TGTTAGAGCTCATCCATGAATT	12	susScr3_rmsk_L1-2_SSc
TEs-siRNA10071	AGCAGCATACACACTCCTCTCA	9	susScr3_rmsk_L1-2_SSc
TEs-siRNA10072	TGCTACCAAAATCAGAAATCATA	11	susScr3_rmsk_L1-2_SSc
TEs-siRNA10073	CAAGGCAATCTACAGATTCAAT	12	susScr3_rmsk_L1-2_SSc
TEs-siRNA10074	TCTAGGGATACATACAAATTGAAA	11	susScr3_rmsk_L1-2_SSc
TEs-siRNA10075	CCATCAGGAAGCCTACAGCA	12	susScr3_rmsk_L1-2_SSc
TEs-siRNA10076	ACAGTCATCAAAACCATATGGT	21	susScr3_rmsk_L1-2_SSc
TEs-siRNA10077	ACTACAAAGCAACAATCATCAA	15	susScr3_rmsk_L1-2_SSc
TEs-siRNA10078	GAGGCTACAACTCTTTTATCTGTA	10	susScr3_rmsk_L1-2_SSc
TEs-siRNA10079	ATACACAACGGAATATTACTC	31	susScr3_rmsk_L1-2_SSc
TEs-siRNA10080	GGCAGAAGATCTAAACAGACAA	26	susScr3_rmsk_L1-2_SSc
TEs-siRNA10081	AGACCTCCAACCAAGATTA	12	susScr3_rmsk_L1-2_SSc
TEs-siRNA10082	ACTCCCAGACTTTGAAAAACT	6	susScr3_rmsk_L1-2_SSc
TEs-siRNA10083	AATGAAAGATCAGAAAGGGA	15	susScr3_rmsk_L1-2_SSc
TEs-siRNA10084	TAAAAAAAGGACAGACTGAACTT	23	susScr3_rmsk_L1-2_SSc
TEs-siRNA10085	CCCAAGGCAACCTACAGATTCAA	15	susScr3_rmsk_L1-2_SSc
TEs-siRNA10086	ATACCCAAGGCAATCTACAGATT	11	susScr3_rmsk_L1-2_SSc
TEs-siRNA10087	TCCAGAGAAAACCGTGACTTGA	10	susScr3_rmsk_L1-2_SSc
TEs-siRNA10088	AGTCAGTCAGACAATGAGAC	11	susScr3_rmsk_L1-2_SSc
TEs-siRNA10089	TTAGCCAGACTCATCAAGAA	12	susScr3_rmsk_L1-2_SSc
TEs-siRNA10090	ATGGGCTGGGGTTTGGGAT	6	susScr3_rmsk_L1-2_SSc
TEs-siRNA10091	GTGGGAGGGATTGGGAGCTTGGG	15	susScr3_rmsk_L1-2_SSc
TEs-siRNA10092	AACACTCTCTGACATAAATGA	3	susScr3_rmsk_L1-2_SSc
TEs-siRNA10093	ATGGGCTGGGGGTTTGGGA	12	susScr3_rmsk_L1-2_SSc
TEs-siRNA10094	AAATTACGGATGCAGAACAC	3	susScr3_rmsk_L1-2_SSc
TEs-siRNA10095	TAGAGGAATCAGGCTCCCTGA	11	susScr3_rmsk_L1-2_SSc
TEs-siRNA10096	TACTCTGAAAACTACAAGCCACT	7	susScr3_rmsk_L1-2_SSc
TEs-siRNA10097	TGTGGAATCTGAAAAAAGGAA	7	susScr3_rmsk_L1-2_SSc
TEs-siRNA10098	GACATGCAGATGACCAAAA	23	susScr3_rmsk_L1-2_SSc
TEs-siRNA10099	AAATATAAGACTGGATACT	9	susScr3_rmsk_L1-2_SSc
TEs-siRNA10100	GGCAAAGTCACAGAATACA	13	susScr3_rmsk_L1-2_SSc
TEs-siRNA10101	AAAGTCCAGGACCATATGGCT	6	susScr3_rmsk_L1-2_SSc
TEs-siRNA10102	CTGGGCATCTATTCAGAGAAAA	291	susScr3_rmsk_L1-2_SSc
TEs-siRNA10103	ACTGACATGTGGAATCTGAAT	15	susScr3_rmsk_L1-2_SSc
TEs-siRNA10104	GGGCATCTATTCAGAGAAAA	101	susScr3_rmsk_L1-2_SSc
TEs-siRNA10105	AGCCATACAATGAGACACAA	8	susScr3_rmsk_L1-2_SSc
TEs-siRNA10106	GTACCAAAACAGACAGACAGA	16	susScr3_rmsk_L1-2_SSc
TEs-siRNA10107	ACACCTACAGCCAACTAATCT	9	susScr3_rmsk_L1-2_SSc
TEs-siRNA10108	CCCAAGGCAGTCTATAGATTCA	26	susScr3_rmsk_L1-2_SSc
TEs-siRNA10109	CCAAGGCAGTCTATAGATTCAA	16	susScr3_rmsk_L1-2_SSc
TEs-siRNA10110	TGGGCATCTATTCAGAGAAAA	18	susScr3_rmsk_L1-2_SSc
TEs-siRNA10111	GGCATCTATTCAGAGAAAA	26	susScr3_rmsk_L1-2_SSc
TEs-siRNA10112	AATCAAAAGCTTCACAGAGA	12	susScr3_rmsk_L1-2_SSc
TEs-siRNA10113	AGGCAGAAGATCTAAACAGACA	6	susScr3_rmsk_L1-2_SSc
TEs-siRNA10114	TCACAGGAGAATTCTATCAAA	5	susScr3_rmsk_L1-2_SSc
TEs-siRNA10115	ACAGCTAACATCATTCTCAA	14	susScr3_rmsk_L1-2_SSc
TEs-siRNA10116	ACTCAGCCATTAAAAGGAAAG	8	susScr3_rmsk_L1-2_SSc
TEs-siRNA10117	ATGGACAGAAGATCTAAACAGA	6	susScr3_rmsk_L1-2_SSc
TEs-siRNA10118	AGACCAGACACTACAAAACTCTT	10	susScr3_rmsk_L1-2_SSc
TEs-siRNA10119	AGGGATGCAAGGGTTCTTCAATA	11	susScr3_rmsk_L1-2_SSc
TEs-siRNA10120	CTATCAAATTACCAAGGAC	10	susScr3_rmsk_L1-2_SSc
TEs-siRNA10121	ACAGATCATCCAGACAGAAA	12	susScr3_rmsk_L1-2_SSc
TEs-siRNA10122	GGATGCAAGGATTCTTCAAT	4	susScr3_rmsk_L1-2_SSc
TEs-siRNA10123	ACAGAGGAGTGGATAAAGAA	13	susScr3_rmsk_L1-2_SSc
TEs-siRNA10124	TAAAGAGACAAAAGACCTGT	3	susScr3_rmsk_L1-2_SSc
TEs-siRNA10125	TATGGTACTGGCACAAAGAAA	12	susScr3_rmsk_L1-2_SSc
TEs-siRNA10126	ATGGGCAGAAGATCTAAACAGA	12	susScr3_rmsk_L1-2_SSc
TEs-siRNA10127	GGGCTACAAATCCAACCTCGGTA	19	susScr3_rmsk_L1-2_SSc
TEs-siRNA10128	TATCAGACAAAACAGACCTTAAA	8	susScr3_rmsk_L1-2_SSc
TEs-siRNA10129	CCAAGGCAATCTACAGATTCAA	39	susScr3_rmsk_L1-2_SSc
TEs-siRNA10130	ATGGGCTGGGGGTTTGGGG	8	susScr3_rmsk_L1-2_SSc
TEs-siRNA10131	CCCACTCCTTGGCATCTATCCA	7	susScr3_rmsk_L1-2_SSc
TEs-siRNA10132	AAGAGACAAAAGACCTGTACT	9	susScr3_rmsk_L1-2_SSc
TEs-siRNA10133	GAGGAGTGGATCAAGAAGATG	9	susScr3_rmsk_L1-2_SSc
TEs-siRNA10134	TATGGTACTGGCACAAAGAA	16	susScr3_rmsk_L1-2_SSc
TEs-siRNA10135	CTTTACATCTAAAGCAGCT	13	susScr3_rmsk_L1-2_SSc
TEs-siRNA10136	AAGTTTCTGTACAGCAAAGGAA	13	susScr3_rmsk_L1-2_SSc
TEs-siRNA10137	ACCAGGGATGCAAGGGTTCTTCA	3	susScr3_rmsk_L1-2_SSc
TEs-siRNA10138	AGTGGGCATAGAAGGAACC	5	susScr3_rmsk_L1-2_SSc
TEs-siRNA10139	GGTCATCATCCAAAAGTCTA	8	susScr3_rmsk_L1-2_SSc
TEs-siRNA10140	TTCAAGGCAATCTACAGATTCAAT	3	susScr3_rmsk_L1-2_SSc
TEs-siRNA10141	TCAATACACAGAAATCGACGGC	3	susScr3_rmsk_L1-2_SSc
TEs-siRNA10142	GGACTTCAGGCTATACTACAAA	10	susScr3_rmsk_L1-2_SSc
TEs-siRNA10143	CCCGGACTTCAGACTCTAC	6	susScr3_rmsk_L1-2_SSc
TEs-siRNA10144	CCAAGGCAATCTACAGACTCA	8	susScr3_rmsk_L1-2_SSc
TEs-siRNA10145	ACCCAAGGCAATCTACAGATTCAA	50	susScr3_rmsk_L1-2_SSc
TEs-siRNA10146	ACTACAAAGCAACAATCATCAAAA	13	susScr3_rmsk_L1-2_SSc
TEs-siRNA10147	ACAAAGCAGGCAAGAATATACAA	14	susScr3_rmsk_L1-2_SSc
TEs-siRNA10148	AAAAGACAGCCCCTTCAAT	7	susScr3_rmsk_L1-2_SSc
TEs-siRNA10149	AGAAAAGACAGCCCCTTCAA	10	susScr3_rmsk_L1-2_SSc
TEs-siRNA10150	AGGAAAACACAGGCCAAACA	6	susScr3_rmsk_L1-2_SSc
TEs-siRNA10151	AGACCAGACACTATAAAACT	13	susScr3_rmsk_L1-2_SSc
TEs-siRNA10152	TAAGTCAGTCAGACAGTGAGA	5	susScr3_rmsk_L1-2_SSc
TEs-siRNA10153	GTGGGGTGGACTGGGAGT	6	susScr3_rmsk_L1-3_SSc
TEs-siRNA10154	GGCGGAGGAGTAGGGGGA	6	susScr3_rmsk_L1-3_SSc
TEs-siRNA10155	GCCCAGGGAACCATATCTA	8	susScr3_rmsk_L1-3_SSc
TEs-siRNA10156	GTTCATTGCAGCACTATTTA	16	susScr3_rmsk_L1-3_SSc
TEs-siRNA10157	GATGGCGGAGGAGTAGGGGGACAC	4	susScr3_rmsk_L1-3_SSc
TEs-siRNA10158	TTTGCTGTACACCTGAGATT	26	susScr3_rmsk_L1-3_SSc
TEs-siRNA10159	GATGGCGGAGGAGTAGGGGGAC	13	susScr3_rmsk_L1-3_SSc
TEs-siRNA10160	TGGCGGAGGAGTAGGAGGAC	3	susScr3_rmsk_L1-3_SSc
TEs-siRNA10161	CAATGTCCACTGAAGCACC	9	susScr3_rmsk_L1-3_SSc
TEs-siRNA10162	CAAGGAGATCCTGCTGAATACC	13	susScr3_rmsk_L1-3_SSc
TEs-siRNA10163	ATGGAGGATAATGTGAGAAAAAA	6	susScr3_rmsk_L1-3_SSc
TEs-siRNA10164	TGCTGTACAGTAGAAAATGGACA	30	susScr3_rmsk_L1-3_SSc
TEs-siRNA10165	CTTGTGATGGAACATGATGGCGA	12	susScr3_rmsk_L1-3_SSc
TEs-siRNA10166	GAGGATAATGTGAGAAAAAGAAA	5	susScr3_rmsk_L1-3_SSc
TEs-siRNA10167	CTTTTATCAGACATATTTCT	8	susScr3_rmsk_L1-3_SSc
TEs-siRNA10168	TAGAAAATCCTAAAGACGCT	3	susScr3_rmsk_L1-3_SSc
TEs-siRNA10169	AGAAAAATGGAACTGGAGGAAT	4	susScr3_rmsk_L1-3_SSc
TEs-siRNA10170	ACAGCACAGGGAACTACATA	13	susScr3_rmsk_L1-3_SSc
TEs-siRNA10171	ACCTACATGTAGAACGATTGGCAC	12	susScr3_rmsk_L1-3_SSc
TEs-siRNA10172	CCTACATGTAGAACGATTGGCA	99	susScr3_rmsk_L1-3_SSc
TEs-siRNA10173	ATGGAGGATAATGTGAGAATT	8	susScr3_rmsk_L1-3_SSc
TEs-siRNA10174	TACATGTAGAACGATTGGCAC	37	susScr3_rmsk_L1-3_SSc
TEs-siRNA10175	TACATGTAGAACGATTGGCACA	5	susScr3_rmsk_L1-3_SSc
TEs-siRNA10176	ACATGTAGAACGATTGGCACA	86	susScr3_rmsk_L1-3_SSc
TEs-siRNA10177	AAGCACATCTACAGAATAAATG	34	susScr3_rmsk_L1-3_SSc
TEs-siRNA10178	ACATGTAGAACGATTGGCAC	18	susScr3_rmsk_L1-3_SSc
TEs-siRNA10179	TCTACAGAATAAATGACTCG	12	susScr3_rmsk_L1-3_SSc
TEs-siRNA10180	GACAGATGAATGGATTAAGAAT	26	susScr3_rmsk_L1-3_SSc
TEs-siRNA10181	CATGGATGGGACTAGAGACT	24	susScr3_rmsk_L1-3_SSc
TEs-siRNA10182	GAGGATAATGTGAGAAAAAGA	8	susScr3_rmsk_L1-3_SSc
TEs-siRNA10183	AATCGCTGGCAGAGGAACC	22	susScr3_rmsk_L1-3_SSc
TEs-siRNA10184	CCCAAGGCAATCTACAGACTCA	32	susScr3_rmsk_L1-3_SSc
TEs-siRNA10185	AACCAATCGCTGGCAGAGGAACC	16	susScr3_rmsk_L1-3_SSc
TEs-siRNA10186	AATCGCTGGCAGAAGAACC	64	susScr3_rmsk_L1-3_SSc
TEs-siRNA10187	AGAGAACATAGGCAAAACATT	20	susScr3_rmsk_L1-3_SSc
TEs-siRNA10188	CGCTGGCAGAAGAACCTAAACTC	18	susScr3_rmsk_L1-3_SSc
TEs-siRNA10189	GGCAGAGGAACCTAAACTCCAA	24	susScr3_rmsk_L1-3_SSc
TEs-siRNA10190	TACAGCACAGGGAACTATATC	26	susScr3_rmsk_L1-3_SSc
TEs-siRNA10191	TAATGGCAAGAAGTTCGTGAC	24	susScr3_rmsk_L1-3_SSc
TEs-siRNA10192	AAGAGAATGGAATCATGAACGC	28	susScr3_rmsk_L1-3_SSc
TEs-siRNA10193	AGGCAGAACACTCTTTGACAT	30	susScr3_rmsk_L1-3_SSc
TEs-siRNA10194	TTATTGGGCAGAACGGGAGA	28	susScr3_rmsk_L1-3_SSc
TEs-siRNA10195	AAAACAGAAACAGATCATGGACA	22	susScr3_rmsk_L1-3_SSc
TEs-siRNA10196	TAACTGGGTAGAACAAAAGAAA	28	susScr3_rmsk_L1-3_SSc
TEs-siRNA10197	GAGACTGGGTCACTTTGCT	8	susScr3_rmsk_L1-3_SSc
TEs-siRNA10198	AGAGAAATGCAAATCCAAACTA	6	susScr3_rmsk_L1-3_SSc
TEs-siRNA10199	CACAATGGACTACTACTCAGCC	16	susScr3_rmsk_L1-3_SSc
TEs-siRNA10200	TTCCAAGGCAATCTACAGATTCA	44	susScr3_rmsk_L1-3_SSc
TEs-siRNA10201	ATCCTAAAGACACTACCAGA	14	susScr3_rmsk_L1-3_SSc
TEs-siRNA10202	GGGGGAGGGGAGGGGAGG	8	susScr3_rmsk_L1-3_SSc
TEs-siRNA10203	TAGCACAGGGAACTCTACACA	24	susScr3_rmsk_L1-3_SSc
TEs-siRNA10204	TGGGAATGTAAATTGGTAGAGCCA	26	susScr3_rmsk_L1-3_SSc
TEs-siRNA10205	TGAGGTCCTACTGTAGAGCA	16	susScr3_rmsk_L1-3_SSc
TEs-siRNA10206	CCCAAGGCAGTCTACAGATTCA	52	susScr3_rmsk_L1-3_SSc
TEs-siRNA10207	GGGTCACTTTCCTATACAGCAGAA	8	susScr3_rmsk_L1-3_SSc
TEs-siRNA10208	TCCAAGGCAATCTACAGATTCAA	54	susScr3_rmsk_L1-3_SSc
TEs-siRNA10209	TATGGGCAGAAGATCTAAACA	12	susScr3_rmsk_L1-3_SSc
TEs-siRNA10210	TCCTGAGCATATATCCAGAGAAAA	20	susScr3_rmsk_L1-3_SSc
TEs-siRNA10211	AGTGAAGTAAGTCAGAAAGG	24	susScr3_rmsk_L1-3_SSc
TEs-siRNA10212	TATATGACTGAGTCACTTTGCT	36	susScr3_rmsk_L1-3_SSc
TEs-siRNA10213	ACCCAAGGCAATCTACAGA	6	susScr3_rmsk_L1-3_SSc
TEs-siRNA10214	TAGCAGTAAGTCGGAGTAC	24	susScr3_rmsk_L1-3_SSc
TEs-siRNA10215	TAAGACTGGATACTATAAAAC	28	susScr3_rmsk_L1-3_SSc
TEs-siRNA10216	TTTGCTGTACACCTGAAACC	14	susScr3_rmsk_L1-3_SSc
TEs-siRNA10217	AGGCAATCTACAGATTCAATG	26	susScr3_rmsk_L1-3_SSc
TEs-siRNA10218	ATCAATGCAATCCCTATCAAA	22	susScr3_rmsk_L1-3_SSc
TEs-siRNA10219	TCAGCAGAAACTCTGTAGGCCAC	24	susScr3_rmsk_L1-3_SSc
TEs-siRNA10220	TTGCTGTACACCTGAACCTAAC	30	susScr3_rmsk_L1-3_SSc
TEs-siRNA10221	ACCCAACGGACCATCTGAAC	84	susScr3_rmsk_L1-3_SSc
TEs-siRNA10222	AACCCAACGGACCATCTGAACTA	11	susScr3_rmsk_L1-3_SSc
TEs-siRNA10223	AACCGAACGGACCATCTGAACT	15	susScr3_rmsk_L1-3_SSc
TEs-siRNA10224	ACCATCTGAACTACGGGCAC	7	susScr3_rmsk_L1-3_SSc
TEs-siRNA10225	ATTCACTTTGCCATACACCTGAA	4	susScr3_rmsk_L1-3_SSc
TEs-siRNA10226	CCATCTGAACTACGGGCACAGT	11	susScr3_rmsk_L1-3_SSc
TEs-siRNA10227	ATCATCTGAACCACTGGCACAG	25	susScr3_rmsk_L1-3_SSc
TEs-siRNA10228	GAACATGATGGCGGATAATGT	8	susScr3_rmsk_L1-3_SSc
TEs-siRNA10229	GAGTACATGGAATGACCGGCCA	10	susScr3_rmsk_L1-3_SSc
TEs-siRNA10230	CTGGGTGGGGGCTGGGCACC	20	susScr3_rmsk_L1-3_SSc
TEs-siRNA10231	TCATTGCAGCCCTATTCTCA	9	susScr3_rmsk_L1-3_SSc
TEs-siRNA10232	AGCTCATACAACTCAACATCAAA	12	susScr3_rmsk_L1-3_SSc
TEs-siRNA10233	ATACCCAAAGCAATCTACA	10	susScr3_rmsk_L1-3_SSc
TEs-siRNA10234	ATACCAAGGCAATCTACAGATTCA	12	susScr3_rmsk_L1-3_SSc
TEs-siRNA10235	ATATATCCGGACAAAACTTTC	9	susScr3_rmsk_L1-3_SSc
TEs-siRNA10236	TTGCTGTACACCTGAAACTAAC	5	susScr3_rmsk_L1-3_SSc
TEs-siRNA10237	CCAAGGCAAGCTACAGATTCA	11	susScr3_rmsk_L1-3_SSc
TEs-siRNA10238	AATGAGATCCTGCTGTATAACA	11	susScr3_rmsk_L1-3_SSc
TEs-siRNA10239	GGTACCTCACTGTCCTTTCA	3	susScr3_rmsk_L1-3_SSc
TEs-siRNA10240	AGCAATGAGGTCCTACTGTAGA	14	susScr3_rmsk_L1-3_SSc
TEs-siRNA10241	CAGAAGCAGACTCACAGACA	3	susScr3_rmsk_L1-3_SSc
TEs-siRNA10242	TACCAGAAAACCGTTAGAGCTC	10	susScr3_rmsk_L1-3_SSc
TEs-siRNA10243	TCAAAAAATGGGCAGAAGACT	13	susScr3_rmsk_L1-3_SSc
TEs-siRNA10244	ACCAGAAAACTGTTAGAGCTC	16	susScr3_rmsk_L1-3_SSc
TEs-siRNA10245	ACCTGACTTCAGACTATACTA	13	susScr3_rmsk_L1-3_SSc
TEs-siRNA10246	AAGCTACAGTCATCAAAACAG	15	susScr3_rmsk_L1-3_SSc
TEs-siRNA10247	AGGATAGAGGATAATGTGAAA	11	susScr3_rmsk_L1-3_SSc
TEs-siRNA10248	ACGATAGCCGAGACATGGAAA	10	susScr3_rmsk_L1-3_SSc
TEs-siRNA10249	CCCTTAGCCAGACTCATCA	3	susScr3_rmsk_L1-3_SSc
TEs-siRNA10250	TCATGAATGGATGTTGGAC	11	susScr3_rmsk_L1-3_SSc
TEs-siRNA10251	TTGCTGTACACCCAAAACTAAT	9	susScr3_rmsk_L1-3_SSc
TEs-siRNA10252	TCTACAGATGTGATAAATTCATT	7	susScr3_rmsk_L1-3_SSc
TEs-siRNA10253	TAAGTATCTAGACATAGTTCT	10	susScr3_rmsk_L1-3_SSc
TEs-siRNA10254	TTTGTTGGCCATCTGTATATC	8	susScr3_rmsk_L1-3_SSc
TEs-siRNA10255	TTGGGTTGTTGGCTTTTTTGCT	11	susScr3_rmsk_L1-3_SSc
TEs-siRNA10256	GCCCGATAGCTTAGCTTAGCT	13974	susScr3_rmsk_L1-3_SSc
TEs-siRNA10257	CCCGATAGCTTAGCTTAGCTG	147	susScr3_rmsk_L1-3_SSc
TEs-siRNA10258	CCGATAGCTTAGCTTAGCTG	36	susScr3_rmsk_L1-3_SSc
TEs-siRNA10259	GAGGGACTGGGAGCTTGGGGT	14	susScr3_rmsk_L1B_SS
TEs-siRNA10260	TATATCCGGACAAAACTTTCC	12	susScr3_rmsk_L1B_SS
TEs-siRNA10261	AAATATACAGATGGCCAACAA	13	susScr3_rmsk_L1B_SS
TEs-siRNA10262	TTTCCACAGAAAAGCAACTCAT	16	susScr3_rmsk_L1B_SS
TEs-siRNA10263	AGACATACAGACCAATGGAACA	25	susScr3_rmsk_L1B_SS
TEs-siRNA10264	TGCAGACTATTGCCTTTGGAAT	8	susScr3_rmsk_L1B_SS
TEs-siRNA10265	ACCTGAACAGACATTTCTCC	12	susScr3_rmsk_L1B_SS
TEs-siRNA10266	TGCTGTACAGTAGAAAACTG	16	susScr3_rmsk_L1B_SS
TEs-siRNA10267	AAAAGAAACAAACTCATGGGC	8	susScr3_rmsk_L1B_SS
TEs-siRNA10268	AAAGAAAATCATGGACTTGT	12	susScr3_rmsk_L1B_SS
TEs-siRNA10269	TAGCACTGAGAACTATGTTTAG	7	susScr3_rmsk_L1B_SS
TEs-siRNA10270	GTAGGCAAAACATTCTCTGACA	15	susScr3_rmsk_L1B_SS
TEs-siRNA10271	TCCCCAAAGCAATCTACAGATTCA	7	susScr3_rmsk_L1B_SS
TEs-siRNA10272	TATATCCGGACAAAACTTTCCTT	14	susScr3_rmsk_L1B_SS
TEs-siRNA10273	CGGGAATGTAGATTGGTACA	15	susScr3_rmsk_L1B_SS
TEs-siRNA10274	ACTAAGTGAAGTCAGTCAGAA	8	susScr3_rmsk_L1B_SS
TEs-siRNA10275	CAGACATACAGACCAATGGAA	9	susScr3_rmsk_L1B_SS
TEs-siRNA10276	AACATTCTCTGACATCAACCT	16	susScr3_rmsk_L1B_SS
TEs-siRNA10277	TAGCACTGAGAACTATGTTTAGT	9	susScr3_rmsk_L1B_SS
TEs-siRNA10278	TTACAGAAACACTACAGGCCAGA	20	susScr3_rmsk_L1B_SS
TEs-siRNA10279	GGTCAGTCTCCCAAAGCA	8	susScr3_rmsk_L1B_SS
TEs-siRNA10280	ACTTGCGGTTGCCCAGGGGGAGG	12	susScr3_rmsk_L1B_SS
TEs-siRNA10281	CACAGAACTAGAACAAACAATT	11	susScr3_rmsk_L1B_SS
TEs-siRNA10282	AGGTTATCAGCAGTTTTCTCTA	22	susScr3_rmsk_L1B_SS
TEs-siRNA10283	TGTCACCTTGCTATACAGTAGA	10	susScr3_rmsk_L1B_SS
TEs-siRNA10284	GGTTATCAGCAGTTTTCTCTA	14	susScr3_rmsk_L1B_SS
TEs-siRNA10285	GATGGACTGGGAATTTGG	4	susScr3_rmsk_L1B_SS
TEs-siRNA10286	CACAGAACTAGAACAAACAATC	12	susScr3_rmsk_L1B_SS
TEs-siRNA10287	TAGAACTACCATATGACCTAGA	15	susScr3_rmsk_L1B_SS
TEs-siRNA10288	AATGGAACAGAATAGAGAAT	8	susScr3_rmsk_L1B_SS
TEs-siRNA10289	TAGAAAACTGTACATAGAACT	9	susScr3_rmsk_L1B_SS
TEs-siRNA10290	TACAGTAGAAAATGGACAGAA	10	susScr3_rmsk_L1B_SS
TEs-siRNA10291	AATGAGATCCTGCTGTGTA	3	susScr3_rmsk_L1B_SS
TEs-siRNA10292	GTACCCAAAGCAATCTACAGATT	11	susScr3_rmsk_L1B_SS
TEs-siRNA10293	ACACGGATGGAACTAGAGACT	13	susScr3_rmsk_L1B_SS
TEs-siRNA10294	TCACAATAGCCAAGACATAGAA	11	susScr3_rmsk_L1B_SS
TEs-siRNA10295	ACAGAAAAGAAACTCATGGACT	3	susScr3_rmsk_L1B_SS
TEs-siRNA10296	TGACCAATGGAACAGAATAGA	6	susScr3_rmsk_L1B_SS
TEs-siRNA10297	GGGTCACCACGTTGTACAGTAGA	10	susScr3_rmsk_L1B_SS
TEs-siRNA10298	ACATTCTCTGACATCAACCT	7	susScr3_rmsk_L1B_SS
TEs-siRNA10299	TATCCAGCAAGACTATCATTTCA	14	susScr3_rmsk_L1B_SS
TEs-siRNA10300	TATCCGGACAAAACTCTACTTT	10	susScr3_rmsk_L1B_SS
TEs-siRNA10301	ATCCGGACAAAACTCTACTTT	175	susScr3_rmsk_L1B_SS
TEs-siRNA10302	AGAAATAGGTCAACTGAACAGA	6	susScr3_rmsk_L1B_SS
TEs-siRNA10303	AGATCAGCTGAGATGGAGGGACCT	13	susScr3_rmsk_L1B_SS
TEs-siRNA10304	AATGAGATCCTGCTGTATAAC	14	susScr3_rmsk_L1B_SS
TEs-siRNA10305	CATCTATCCGGACAAAACTTT	9	susScr3_rmsk_L1B_SS
TEs-siRNA10306	GGCCATCATTAATAAGTCCACA	22	susScr3_rmsk_L1B_SS
TEs-siRNA10307	TACTGTCAAGAGCCCAGCAACC	9	susScr3_rmsk_L1B_SS
TEs-siRNA10308	ATCATCTGAACCACCAGCCTGG	13	susScr3_rmsk_L1B_SS
TEs-siRNA10309	GACAAAGCAGGCAAGAATATA	12	susScr3_rmsk_L1B_SS
TEs-siRNA10310	AAGACATACAGACCAATGGAA	9	susScr3_rmsk_L1B_SS
TEs-siRNA10311	AGCGGTGCTGGGAAAACT	13	susScr3_rmsk_L1B_SS
TEs-siRNA10312	GGCCAAAGCAATCCTGAGAAA	3	susScr3_rmsk_L1B_SS
TEs-siRNA10313	AGATAGACAGACCAATGGAA	3	susScr3_rmsk_L1B_SS
TEs-siRNA10314	CAGGTCAGTCTCCCAAAGCAA	11	susScr3_rmsk_L1B_SS
TEs-siRNA10315	TCAAAGTAGCAGGATATAAG	9	susScr3_rmsk_L1B_SS
TEs-siRNA10316	ACTAGAGACTCTCATACTGA	16	susScr3_rmsk_L1B_SS
TEs-siRNA10317	AGAAGATATACAGATGGCCAA	13	susScr3_rmsk_L1B_SS
TEs-siRNA10318	TTAACATTCAGAAATCAGTCAC	14	susScr3_rmsk_L1B_SS
TEs-siRNA10319	TAGATCGACCTAATTCTCCGACGG	11	susScr3_rmsk_L1B_SS
TEs-siRNA10320	TTCTCAGGTCAGTCTCTCAAA	6	susScr3_rmsk_L1B_SS
TEs-siRNA10321	GAGGGCACTGTGACTGAACACC	6	susScr3_rmsk_L1B_SS
TEs-siRNA10322	TCAAAAAGTGGGCAGAAGACT	15	susScr3_rmsk_L1B_SS
TEs-siRNA10323	ATACCCAAAGCAATCTACAGATT	3	susScr3_rmsk_L1B_SS
TEs-siRNA10324	AAAGACATACAGACCAATGG	4	susScr3_rmsk_L1B_SS
TEs-siRNA10325	AATGGATAAGCAATGAGATC	10	susScr3_rmsk_L1B_SS
TEs-siRNA10326	TTCTCTGATTGCTGTGGCTAG	6	susScr3_rmsk_L1B_SS
TEs-siRNA10327	TCAGACAGACAGACCAATGGAA	10	susScr3_rmsk_L1B_SS
TEs-siRNA10328	AATCAAACTGACAAGCTCT	7	susScr3_rmsk_L1B_SS
TEs-siRNA10329	ACTAACAAGTCAACAAATAACA	10	susScr3_rmsk_L1B_SS
TEs-siRNA10330	GGGTGCTTCTTGAATGGTCTACA	9	susScr3_rmsk_L1B_SS
TEs-siRNA10331	TACCAAAACAGACAGACAGA	6	susScr3_rmsk_L1B_SS
TEs-siRNA10332	TTTATGGCTGAGTAGTATT	24	susScr3_rmsk_L1B_SS
TEs-siRNA10333	AGAATGATGTTCGCTGTGGGTT	9	susScr3_rmsk_L1B_SS
TEs-siRNA10334	TTCCGAATCCAATCATCTGT	5	susScr3_rmsk_L1B_SS
TEs-siRNA10335	ATGGGGAAAAATTGAAAGCC	3	susScr3_rmsk_L1B_SS
TEs-siRNA10336	ACAGGTCCTTGCTACTGTCAAGA	11	susScr3_rmsk_L1B_SS
TEs-siRNA10337	CAATGAGATCCTGCTGTATAGA	7	susScr3_rmsk_L1B_SS
TEs-siRNA10338	ATAGGCAAAACATTCTCTGAA	18	susScr3_rmsk_L1B_SS
TEs-siRNA10339	AGAGAGGATTCTAAAGGCAGCA	14	susScr3_rmsk_L1B_SS
TEs-siRNA10340	AGACATACAGACCAATGGAA	10	susScr3_rmsk_L1B_SS
TEs-siRNA10341	AGCAATCCTGAGAAACAAAAAC	12	susScr3_rmsk_L1B_SS
TEs-siRNA10342	AAGTGAAGTAAGTCAGAAAA	7	susScr3_rmsk_L1B_SS
TEs-siRNA10343	CAATGAGATCCTGCTGTAGAG	17	susScr3_rmsk_L1B_SS
TEs-siRNA10344	TGCTCATATCCAACAAAATCGCCT	9	susScr3_rmsk_L1B_SS
TEs-siRNA10345	CAGAGAAGGACATTGTGATGGAAC	3	susScr3_rmsk_L1B_SS
TEs-siRNA10346	CATTCTCTGACATCAACCTCA	14	susScr3_rmsk_L1B_SS
TEs-siRNA10347	ACTACCCAAAGCAATCTACA	5	susScr3_rmsk_L1B_SS
TEs-siRNA10348	ACAGACATACAGATCAATGGAA	7	susScr3_rmsk_L1B_SS
TEs-siRNA10349	AGTCCTAGTCACAGCAATT	6	susScr3_rmsk_L1B_SS
TEs-siRNA10350	AAAGATATACAGATGGCCA	9	susScr3_rmsk_L1B_SS
TEs-siRNA10351	AGGCAAAACAGTCTCTGACA	33	susScr3_rmsk_L1B_SS
TEs-siRNA10352	CATGCCTGATCTCTGTCAC	8	susScr3_rmsk_L1B_SS
TEs-siRNA10353	AGGCAAAACATTCTCTGACGTAAA	6	susScr3_rmsk_L1B_SS
TEs-siRNA10354	TCACCTTGTAGATCTGCCT	10	susScr3_rmsk_L1B_SS
TEs-siRNA10355	AGGCATCAAGACAGTGTGGTA	9	susScr3_rmsk_L1B_SS
TEs-siRNA10356	AACAGATGACTGGATTAGGAA	13	susScr3_rmsk_L1B_SS
TEs-siRNA10357	TGCTGTACAGTAGAAAATGGAC	10	susScr3_rmsk_L1B_SS
TEs-siRNA10358	TCCCAAAGCAATCTACAGA	9	susScr3_rmsk_L1B_SS
TEs-siRNA10359	AGCTCACCCGAGGGCAAAGGAC	13	susScr3_rmsk_L1B_SS
TEs-siRNA10360	TCTCATTGTATGGCTGACTTCA	45	susScr3_rmsk_L1B_SS
TEs-siRNA10361	ATGGAACTAGAGACTCTCATACT	21	susScr3_rmsk_L1B_SS
TEs-siRNA10362	ACCCAAAGCGATCTACAGATTCA	7	susScr3_rmsk_L1B_SS
TEs-siRNA10363	CAGGAGATCAGGAGTAGCGCTGCT	12	susScr3_rmsk_L1B_SS
TEs-siRNA10364	TTTGTCTGGTTTTGGTATC	5	susScr3_rmsk_L1B_SS
TEs-siRNA10365	GTACCCAAAGCAATCTACA	3	susScr3_rmsk_L1B_SS
TEs-siRNA10366	TACTACCCAAAGCAATCTACAGA	4	susScr3_rmsk_L1B_SS
TEs-siRNA10367	TAAACTCAAAATGGCCGAAAGAC	10	susScr3_rmsk_L1B_SS
TEs-siRNA10368	ACATTCAGAAATCAGTCGCATTT	16	susScr3_rmsk_L1B_SS
TEs-siRNA10369	CCCTGGAAACACACTCAGCACC	8	susScr3_rmsk_L1B_SS
TEs-siRNA10370	AAACACTACAGGCCAGAAGA	8	susScr3_rmsk_L1B_SS
TEs-siRNA10371	GGCACACATCCAGACAAA	13	susScr3_rmsk_L1B_SS
TEs-siRNA10372	TTCCCAAAGCAATCTACAGATT	141	susScr3_rmsk_L1B_SS
TEs-siRNA10373	AATAGAACATGATGGAGGATA	7	susScr3_rmsk_L1B_SS
TEs-siRNA10374	ATAGAAAACCCTAAGGACT	5	susScr3_rmsk_L1B_SS
TEs-siRNA10375	CAACAAATACTAAAGGAACTT	13	susScr3_rmsk_L1B_SS
TEs-siRNA10376	AGAGATGATTGGATTCGGAA	4	susScr3_rmsk_L1B_SS
TEs-siRNA10377	AGACAGACCAATGGAACAGAAT	10	susScr3_rmsk_L1B_SS
TEs-siRNA10378	CAGAACTAGAACAAACAATCT	17	susScr3_rmsk_L1B_SS
TEs-siRNA10379	ACTCAGAAAACTAAACGTAGAA	16	susScr3_rmsk_L1B_SS
TEs-siRNA10380	TCAGAAAACTAAACGTAGAACT	11	susScr3_rmsk_L1B_SS
TEs-siRNA10381	AGGGCACTGCAATCAAACACAA	13	susScr3_rmsk_L1B_SS
TEs-siRNA10382	TACCTCAGAAAACTAAATATAGA	15	susScr3_rmsk_L1B_SS
TEs-siRNA10383	GAGGGATTGGGAATTTGGGG	7	susScr3_rmsk_L1B_SS
TEs-siRNA10384	GTACCCAAAGCAATCTACAGA	53	susScr3_rmsk_L1B_SS
TEs-siRNA10385	TAAAACAACAGGAGAACTCACC	13	susScr3_rmsk_L1B_SS
TEs-siRNA10386	CATGATAGAGGATAATGTGAGA	14	susScr3_rmsk_L1B_SS
TEs-siRNA10387	TTCCCAGGATCCTACAACT	14	susScr3_rmsk_L1B_SS
TEs-siRNA10388	AAGTACCTCAGAAAACTAAA	11	susScr3_rmsk_L1B_SS
TEs-siRNA10389	AATGGGCAGAAGATCTAAACAGA	7	susScr3_rmsk_L1B_SS
TEs-siRNA10390	CAGACAGACAGACCAATGGAA	6	susScr3_rmsk_L1B_SS
TEs-siRNA10391	GAGGGACTGGGAATTTGGGA	4	susScr3_rmsk_L1B_SS
TEs-siRNA10392	AGAGTACAGCAACACGAAA	15	susScr3_rmsk_L1B_SS
TEs-siRNA10393	TTCAAAGTCTGTGAGTCAGTGTCT	4	susScr3_rmsk_L1B_SS
TEs-siRNA10394	TGGACTTGGAGAATAGACTTGTA	10	susScr3_rmsk_L1B_SS
TEs-siRNA10395	CTACCCAAAGCAATCTACA	5	susScr3_rmsk_L1B_SS
TEs-siRNA10396	TGGTCACCTTGTAGATCTGCCT	12	susScr3_rmsk_L1B_SS
TEs-siRNA10397	ATTCAGAAATCAGTCGCAT	10	susScr3_rmsk_L1B_SS
TEs-siRNA10398	GATTCAATGCAATCCCTA	12	susScr3_rmsk_L1B_SS
TEs-siRNA10399	AATGCTCAGAGGGAAATTCATA	13	susScr3_rmsk_L1B_SS
TEs-siRNA10400	CATCTCAATAGACACAGAAAAA	4	susScr3_rmsk_L1B_SS
TEs-siRNA10401	TGCCCAACATCACTAATTATTA	11	susScr3_rmsk_L1B_SS
TEs-siRNA10402	TGAGGTCCTACTGTAGAGC	9	susScr3_rmsk_L1B_SS
TEs-siRNA10403	GACGGAACTAGAGACTCTC	3	susScr3_rmsk_L1B_SS
TEs-siRNA10404	TTAAAACTGTCACTGTATGC	17	susScr3_rmsk_L1B_SS
TEs-siRNA10405	ACCCAAAGCAATCTACAGATT	101	susScr3_rmsk_L1B_SS
TEs-siRNA10406	AATTTCTCTACAGAAACACTA	8	susScr3_rmsk_L1B_SS
TEs-siRNA10407	ATACCCAAAGCAATCTACAGA	36	susScr3_rmsk_L1B_SS
TEs-siRNA10408	TCTGGAATCTAATATAGGGC	17	susScr3_rmsk_L1B_SS
TEs-siRNA10409	ATTCACAATGGCCAGGAC	5	susScr3_rmsk_L1B_SS
TEs-siRNA10410	AGGCAACAGAGATCCTAAA	8	susScr3_rmsk_L1B_SS
TEs-siRNA10411	AGTTCATAGCAATACAGGCCTT	8	susScr3_rmsk_L1B_SS
TEs-siRNA10412	TTCCCAAGGCAATCTACAGATTC	25	susScr3_rmsk_L1B_SS
TEs-siRNA10413	TCCCAAGGCAATCTACAGATTCA	33	susScr3_rmsk_L1B_SS
TEs-siRNA10414	AACAGAATAGAGAACCCAGAA	5	susScr3_rmsk_L1B_SS
TEs-siRNA10415	TACCAAAACAGACAGACAGAC	11	susScr3_rmsk_L1B_SS
TEs-siRNA10416	ACAGACCAGTGGAACAGAATAGA	16	susScr3_rmsk_L1B_SS
TEs-siRNA10417	ACAGACAGACAGACCAATGGA	19	susScr3_rmsk_L1B_SS
TEs-siRNA10418	AGACATACAGACCAATGGAAC	13	susScr3_rmsk_L1B_SS
TEs-siRNA10419	GGAAGAGAAGAGGACAAA	8	susScr3_rmsk_L1B_SS
TEs-siRNA10420	AGTCATCCAGACAGTGTGGTA	3	susScr3_rmsk_L1B_SS
TEs-siRNA10421	ACAGACATACAGACCAATGGAA	45	susScr3_rmsk_L1B_SS
TEs-siRNA10422	AGACAGATCATCCAGACAGAA	19	susScr3_rmsk_L1M2
TEs-siRNA10423	TCCCGGACTTCAGACTATAC	8	susScr3_rmsk_L1M2
TEs-siRNA10424	GGTGCAGCAAAAGCAGTTCTAA	13	susScr3_rmsk_L1M2
TEs-siRNA10425	AGTGGGCAGAAGATCTAAACAGA	10	susScr3_rmsk_L1M2
TEs-siRNA10426	AGTGGGCAGAAGATCTAAACAG	7	susScr3_rmsk_L1M2
TEs-siRNA10427	CAACATCATTAGTCATCAGGGAA	6	susScr3_rmsk_L1M2
TEs-siRNA10428	AAGAGGATGTGGAGAAAAGGGAAC	14	susScr3_rmsk_L1M3
TEs-siRNA10429	TCCCAAAGCAATCTACAGATTC	30	susScr3_rmsk_L1M3
TEs-siRNA10430	TCCACAGGTGAATTCTATCAAA	6	susScr3_rmsk_L1M3
TEs-siRNA10431	AGGCAGAACAGTCTTTGACA	16	susScr3_rmsk_L1M3de
TEs-siRNA10432	AGGCAGAACAGTCTTTGACAT	3	susScr3_rmsk_L1M3de
TEs-siRNA10433	CCACCCCTCCCCCAGCCCT	23	susScr3_rmsk_L1M4a1
TEs-siRNA10434	ACAGCAAAGGACACCATTAATA	15	susScr3_rmsk_L1M5
TEs-siRNA10435	ACAATCCAACTCTTGGGCATA	3	susScr3_rmsk_L1M5
TEs-siRNA10436	CCAAGGCAATCTACAGATTTAA	8	susScr3_rmsk_L1M5
TEs-siRNA10437	ATGGGCTTGGGGAAGGGA	7	susScr3_rmsk_L1MA10
TEs-siRNA10438	GAGGGGAGGGGGAGGGGC	4	susScr3_rmsk_L1MA6
TEs-siRNA10439	ACTACAAAGCTACAGTAATCA	8	susScr3_rmsk_L1MA9
TEs-siRNA10440	TAGAACTACCATATGACCTA	15	susScr3_rmsk_L1MA9
TEs-siRNA10441	TGGACCTTGAGGGCATTATGCT	11	susScr3_rmsk_L1MA9
TEs-siRNA10442	TGGTACAGTCACTATGGAA	3	susScr3_rmsk_L1MA9
TEs-siRNA10443	CAAACCAACAGGAGAACTCACC	11	susScr3_rmsk_L1MA9
TEs-siRNA10444	TCTAAGGCAATCTACAGATTCA	6	susScr3_rmsk_L1MA9
TEs-siRNA10445	CAGGGGCTGGGGGAGGGG	11	susScr3_rmsk_L1MB1
TEs-siRNA10446	CAGGGCTGGGGGAGAGGG	3	susScr3_rmsk_L1MB3
TEs-siRNA10447	AGTCCTGCCCTCAAGAGAA	3	susScr3_rmsk_L1MC1
TEs-siRNA10448	CAGGGATTGGGGAGGGGA	15	susScr3_rmsk_L1MC2
TEs-siRNA10449	AATGGCAAGGTGGGTGGGAGG	11	susScr3_rmsk_L1MC5a
TEs-siRNA10450	AGGCATCACAGAAGTAGA	11	susScr3_rmsk_L1MCa
TEs-siRNA10451	GTTCAGAGGGACTCTAGCCAAGGA	12	susScr3_rmsk_L1MD
TEs-siRNA10452	AGGTAGTAGGATTCAGAC	7	susScr3_rmsk_L1MD
TEs-siRNA10453	CCCCGTAAAGAACATCTCGACA	4	susScr3_rmsk_L1MD
TEs-siRNA10454	AGGCAGACAGAGTTCAGTGT	26	susScr3_rmsk_L1MD
TEs-siRNA10455	TAGTACTGTAGCTACGAGCCA	11	susScr3_rmsk_L1MD
TEs-siRNA10456	TTATCCGATACGAAAATGAAC	10	susScr3_rmsk_L1MD
TEs-siRNA10457	CCACAAAAGAACATGGCAC	13	susScr3_rmsk_L1MD
TEs-siRNA10458	GATGCAAGGCTGGTTCAATA	10	susScr3_rmsk_L1MD2
TEs-siRNA10459	ACTGACAAGGGCTTAATCT	18	susScr3_rmsk_L1MDa
TEs-siRNA10460	AAAAGACAGCCCCTTCAATA	6	susScr3_rmsk_L1ME1
TEs-siRNA10461	TGCCCAAAAGATCTCTGAAAAGA	8	susScr3_rmsk_L1ME4b
TEs-siRNA10462	AGCTTTCTTTCCTGATCTCTA	5	susScr3_rmsk_L2
TEs-siRNA10463	TTCCATTATATGTGACTGAGGC	24	susScr3_rmsk_L2
TEs-siRNA10464	TTATATGTGACTGAGGCCC	47	susScr3_rmsk_L2
TEs-siRNA10465	TTATATGTGACTGAGGCC	26	susScr3_rmsk_L2
TEs-siRNA10466	TGAGGCCCAGATTTGTATCTTC	5	susScr3_rmsk_L2
TEs-siRNA10467	TGGTGCCTGGCACATAGTAGGT	22	susScr3_rmsk_L2a
TEs-siRNA10468	TGGCCTCCTTCCTCCTAA	10	susScr3_rmsk_L2a
TEs-siRNA10469	TGGCACACAGTAGGTACTCAAT	10	susScr3_rmsk_L2a
TEs-siRNA10470	AGCCAGAGTGATCTTTTAA	24	susScr3_rmsk_L2a
TEs-siRNA10471	GGTCCCTTCTCTCCATCT	20	susScr3_rmsk_L2a
TEs-siRNA10472	AGGTCCAGCTCAAATGCGA	70	susScr3_rmsk_L2b
TEs-siRNA10473	TCTGGCAGGCCTTCCTTGA	7	susScr3_rmsk_L2b
TEs-siRNA10474	TATAGCAGAGTACTTCATCCATC	13	susScr3_rmsk_L2b
TEs-siRNA10475	GCAGAGTACTTCATCCATCGGAGG	20	susScr3_rmsk_L2b
TEs-siRNA10476	GCAGAGTACTTCATCCATCGGA	20	susScr3_rmsk_L2b
TEs-siRNA10477	CAGCCTGCACCTTTCTCTCT	28	susScr3_rmsk_L2b
TEs-siRNA10478	TTGCTCTGGTACTTGGCACCT	8	susScr3_rmsk_L2b
TEs-siRNA10479	TGCTCTGGTACTTGGCACCTA	30	susScr3_rmsk_L2b
TEs-siRNA10480	TCGAGGGCAGGATCCATGTCTGA	11	susScr3_rmsk_L2b
TEs-siRNA10481	TCATTCATTCTCTTGCCCA	10	susScr3_rmsk_L2c
TEs-siRNA10482	AGGCCCAGCTCAAATGTCT	11	susScr3_rmsk_L2c
TEs-siRNA10483	TACACATGCTCAGTAAGACTC	6	susScr3_rmsk_LTR10_SS
TEs-siRNA10484	TTGGTCTGTGAGAGGAAGGGTCT	9	susScr3_rmsk_LTR104_Mam
TEs-siRNA10485	CTCATGGTTCCTAGTCGGATT	7	susScr3_rmsk_LTR10A2_SS
TEs-siRNA10486	AGGCTGCCCAGGTTCAATTC	14	susScr3_rmsk_LTR10A2_SS
TEs-siRNA10487	TTAAGCTTAAGAACAAAGACCT	9	susScr3_rmsk_LTR2_SS
TEs-siRNA10488	ACCCGTTCTTCAGCCCCATCCT	15	susScr3_rmsk_LTR2_SS
TEs-siRNA10489	TTCTTTGATATGGCTGTTGATT	4	susScr3_rmsk_LTR21_SS
TEs-siRNA10490	ATCTCCACAGGCCTTGTTTACTA	7	susScr3_rmsk_LTR21_SS
TEs-siRNA10491	TCTCCACAGGCCTTGTTTACTA	5	susScr3_rmsk_LTR21_SS
TEs-siRNA10492	CCCCCTCCCAGCAGCCCTG	33	susScr3_rmsk_LTR21_SS
TEs-siRNA10493	CCCCTCCCAGCAGCCCTG	34	susScr3_rmsk_LTR21_SS
TEs-siRNA10494	TGTGTTCACAAAGTTCATTCTTCA	21	susScr3_rmsk_LTR21_SS
TEs-siRNA10495	GTGTTCACAAAGTTCATTCTT	10	susScr3_rmsk_LTR21_SS
TEs-siRNA10496	TGTGTGAACAAGAACCTGGATT	13	susScr3_rmsk_LTR21_SS
TEs-siRNA10497	GAGCTCTTTGCTTTCCTGTAATAA	12	susScr3_rmsk_LTR21C_SS
TEs-siRNA10498	TCTCTTCAGGCACCCCAT	13	susScr3_rmsk_LTR33
TEs-siRNA10499	GGGTTCAGACAGTTGCTGATCA	13	susScr3_rmsk_LTR39_SSc
TEs-siRNA10500	GGGCAGGTTCAGACAGTTGCTG	14	susScr3_rmsk_LTR39_SSc
TEs-siRNA10501	GGGCAGGTTCAGACAGTTGCTGA	11	susScr3_rmsk_LTR39_SSc
TEs-siRNA10502	GGGGCACAGTCTTTAAGGCATTA	21	susScr3_rmsk_LTR39_SSc
TEs-siRNA10503	AGGGCACAGTCTTTAAGGCATTA	16	susScr3_rmsk_LTR39_SSc
TEs-siRNA10504	TTTACCCAAAACTCTGTCT	22	susScr3_rmsk_LTR39_SSc
TEs-siRNA10505	GGGCACAGTCTTTAAGGCATTA	365	susScr3_rmsk_LTR39_SSc
TEs-siRNA10506	TCTCCTTTACCCCAAACTCTGTCT	7	susScr3_rmsk_LTR39_SSc
TEs-siRNA10507	TCCTTTACCCCAAACTCTGTCT	9	susScr3_rmsk_LTR39_SSc
TEs-siRNA10508	TTTACCCCAAACTCTGTCT	184	susScr3_rmsk_LTR39_SSc
TEs-siRNA10509	AAGAGCAGGTTCAAACAG	10	susScr3_rmsk_LTR39A2_SSc
TEs-siRNA10510	GGGGGGCACAGTCTTTAAGGCA	20	susScr3_rmsk_LTR39A2_SSc
TEs-siRNA10511	TCCACTCCCCAAACTATAA	8	susScr3_rmsk_LTR39A2_SSc
TEs-siRNA10512	TCACTCCCAAACTATAAAA	9	susScr3_rmsk_LTR39A2_SSc
TEs-siRNA10513	CCAAGGGGGGCACAGTCTTTA	136	susScr3_rmsk_LTR39A2_SSc
TEs-siRNA10514	GGCACAGTCTTTAAGGCATTA	152	susScr3_rmsk_LTR39A2_SSc
TEs-siRNA10515	AGGCACAGTCTTTAAGGCATTA	15	susScr3_rmsk_LTR39A2_SSc
TEs-siRNA10516	ACAAACAGGAAAAACAGACTC	18	susScr3_rmsk_LTR3E_SS
TEs-siRNA10517	AAGAACCAGAGCTTCATCAA	3	susScr3_rmsk_LTR41_SS
TEs-siRNA10518	AGGTTACACAGCTCTCATTTTGA	6	susScr3_rmsk_LTR4C_SS
TEs-siRNA10519	GCCTCAGGTTACACAGCTCTCA	4	susScr3_rmsk_LTR4C_SS
TEs-siRNA10520	CAGGGCTGGGGGCGGGAGGAGG	6	susScr3_rmsk_LTR50
TEs-siRNA10521	CAGGGGAAACTTATGATTTC	13	susScr3_rmsk_LTR6_SS
TEs-siRNA10522	TTAAGGACCTGACATTGTCA	15	susScr3_rmsk_SINE1_SS
TEs-siRNA10523	AGTTTTGATCCCTGGCCCAG	3	susScr3_rmsk_SINE1_SS
TEs-siRNA10524	AGTTTGATCCCTGGCCTGGAAAC	10	susScr3_rmsk_SINE1_SS
TEs-siRNA10525	CTGGCCTGGGAACTTCTGCATGC	12	susScr3_rmsk_SINE1_SS
TEs-siRNA10526	GCCCAGGAACTTCCATATGCCA	3	susScr3_rmsk_SINE1_SS
TEs-siRNA10527	GCCCAGGAAATTCTACATGCCA	7	susScr3_rmsk_SINE1A_SS
TEs-siRNA10528	ACTCGGCATTGCTTCTACAGTG	17	susScr3_rmsk_SINE1B_SS
TEs-siRNA10529	TACAGTGGCTGTGGCTCGACCCCT	12	susScr3_rmsk_SINE1B_SS
TEs-siRNA10530	ACAGTGGCTGTGGCTCGAC	5	susScr3_rmsk_SINE1B_SS
TEs-siRNA10531	ACAGTGGCTGTGGCTCGACCCCT	8	susScr3_rmsk_SINE1B_SS
TEs-siRNA10532	CTGTGGCTCGACCCCTGGCCTGG	29	susScr3_rmsk_SINE1B_SS
TEs-siRNA10533	TGGCTCGACCCCTGGCCTGGGAA	3	susScr3_rmsk_SINE1B_SS
TEs-siRNA10534	TGACCCAGGAACTTCTGCAT	29	susScr3_rmsk_SINE1B_SS
TEs-siRNA10535	TGGCCTGGGAACTTCTACGTGC	12	susScr3_rmsk_SINE1C_SS
TEs-siRNA10536	TTAAGGACCTGGCCTTGTCACT	8	susScr3_rmsk_SINE1C_SS
TEs-siRNA10537	TAGCCTGGGAACTTCTGCAT	7	susScr3_rmsk_SINE1C_SS
TEs-siRNA10538	GTCCAGGAACTTCTGCATGCCT	3	susScr3_rmsk_SINE1C_SS
TEs-siRNA10539	TAAGGATCTGGCATTGGCAC	16	susScr3_rmsk_SINE1D_SS
Lhp-siRNA18	AGAAGTTTCAGAGCTCATGGAA	25	chr14
Lhp-siRNA19	AAGTTTCAGAGCTCATGGAAA	5	chr14
Lhp-siRNA20	CCAATTCCTGGCTCTACGTTT	5	chr14
Lhp-siRNA21	CTACGTTTCAGTCTCTGACC	17	chr14
Lhp-siRNA22	TGACTGAAACCTGACCAGTCCC	56	chr14
Lhp-siRNA23	TCAACCACGTCCAGTCTCTGCT	10	chr14
Lhp-siRNA24	TCTCAAATCGACTCACTGGTGT	4	chr14
Lhp-siRNA25	TCAAATCGACTCACTGGTGTTC	4	chr14
Lhp-siRNA26	TGTTGCTGGGCCAGATGTTGACTC	10	chr14
Lhp-siRNA27	TTGACTCTCATGTGTCTGAACCCC	15	chr14
Lhp-siRNA28	TGAGCCATGATCCTGGAAACC	3	chr14
Lhp-siRNA29	CTGGGCTTGGGAAGGGGGAA	26	chr14
Lhp-siRNA30	TGTGTGAGGACAGGACTTGACT	31	chr14
Lhp-siRNA31	TGTGAGGACAGGACTTGACT	88	chr14
Lhp-siRNA32	TGAGGACAGGACTTGACTCAGA	6	chr14
Lhp-siRNA33	ACAGGACTTGACTCAGAGGAG	14	chr14
Lhp-siRNA34	CTACGTGTTGCTATCGTGAGGC	13	chr14
Lhp-siRNA35	TTGCTATCGTGAGGCTATAGGT	13	chr14
Lhp-siRNA36	TGAGGCTATAGGTGAATTCGGAT	5	chr14
Lhp-siRNA37	TATAGGTGAATTCGGATAAAGTC	10	chr14
Lhp-siRNA38	TAGGTGAATTCGGATAAAGT	13	chr14
Lhp-siRNA39	GGTGAATTCGGATAAAGTCTGA	8	chr14
Lhp-siRNA40	TACACGAGTCAGATGGTTTAGAGC	21	chr14
Lhp-siRNA41	TGATGAGTGATGAATCTGAGAC	42	chr14
Lhp-siRNA42	CACAAAGTTCCCTGAACACCT	12	chr14
Lhp-siRNA43	AGTTCCCTGAACACCTTAGA	6	chr14
Lhp-siRNA44	TCCCTGAACACCTTAGACCTCT	4	chr14
Lhp-siRNA45	TGAACACCTTAGACCTCTAGAT	14	chr14
Lhp-siRNA46	ACACCTTAGACCTCTAGATCA	4	chr14
Lhp-siRNA47	TTAGACCTCTAGATCATGCACT	11	chr14
Lhp-siRNA48	TAGACCTCTAGATCATGCACT	11	chr14
Lhp-siRNA49	AGACCTCTAGATCATGCACTG	4	chr14
Lhp-siRNA50	TCTAGATCATGCACTGAACT	12	chr14
Lhp-siRNA51	TATAGAAGAAGAAGAAGAAT	12	chr14
Lhp-siRNA52	GAGGGCAGGGGTGAGGATGGG	8	chr14
Lhp-siRNA53	TGCAGGGTTGTTGTGAGGAT	10	chr14
Lhp-siRNA54	TAGGCGGAGCGGCGGGCAC	7	chr14
Lhp-siRNA55	TTGGAAACCGAGGGGCTGCT	25	chr14
Lhp-siRNA56	AGGGACCGCAGGGAAGATGAGCA	7	chr14
Lhp-siRNA57	ATGGGTGTGGGGCTCCAGGGA	161	chr14
Lhp-siRNA58	GAGGGCAGAGGTCAGGGC	7	chr14
Lhp-siRNA59	AGGGATGTAGCACCGAGGAT	10	chr14
Lhp-siRNA60	TCAGACACAGATACTCCAATT	13	chr14
Lhp-siRNA61	AGGTTAAAGTTCAAAGAAAT	13	chr14
Lhp-siRNA62	TATAGACCCTCTTCCTGCTGCC	25	chr14
Lhp-siRNA63	CCTCAGGACCCAGGTAGAAA	10	chr14
Lhp-siRNA64	TAGAAATGGAAGGAGAGTGGAC	12	chr14
Lhp-siRNA65	ATTGTCAGAGAGTTTGGGGCT	14	chr7
Lhp-siRNA66	ATGAAAGACGAACTCCTGCCT	6	chr7
Lhp-siRNA67	AGGCCTTGGTCAGGGTTGCTCA	6	chr7
Lhp-siRNA68	AGAGAGGTTACAATGTTAAGA	12	chr7
Lhp-siRNA69	ATTTCTTCCAGGATCTCTCA	12	chr7
Lhp-siRNA70	GAGCAGGTCTCAGTGTTTCAGA	4	chr7
Lhp-siRNA71	GTTTCAGAGAGCACTGACCTCA	33	chr7
Lhp-siRNA72	CTCAAGGAACCAACTGCAT	24	chr7
Lhp-siRNA73	GAACCAACTGCATTCCTGTCCCA	15	chr7
Lhp-siRNA74	TGTCCCAGATTCCTTGCTTATCA	10	chr7
Lhp-siRNA75	GTCCCAGATTCCTTGCTTAT	52	chr7
Lhp-siRNA76	TCCTATGTCAAGTCCTTTTCA	8	chr7
Lhp-siRNA77	AGTCCTTTTCATTTGTGAT	9	chr7
Lhp-siRNA78	AGTTCTTTTTCTCTCACATATCTA	18	chr7
Lhp-siRNA79	GTTCTTTTTCTCTCACATATCTAA	12	chr7
Lhp-siRNA80	TCCCAAATGCCATACCTGTCCATA	16	chr7
Lhp-siRNA81	CTGTCCATAAATTCACTCATCTA	12	chr7
Lhp-siRNA82	GGACCCATAGTGCCCAGAGTCA	25	chr7
Lhp-siRNA83	ACCCATAGTGCCCAGAGTCA	3	chr7
Lhp-siRNA84	CACTCTGAAAGCTCTGTGATGA	12	chr7
Lhp-siRNA85	CTCTGAAAGCTCTGTGATGA	62	chr7
Lhp-siRNA86	TCTGAAAGCTCTGTGATGA	330	chr7
Lhp-siRNA87	GAAAGCTCTGTGATGACTGGTT	10	chr7
Lhp-siRNA88	AAGCTCTGTGATGACTGGTTA	96	chr7
Lhp-siRNA89	AGCTCTGTGATGACTGGTTACC	19	chr7
Lhp-siRNA90	GATGCTCATCTACACTTCTGTT	45	chr7
Lhp-siRNA91	TGCTCATCTACACTTCTGTTCCAA	10	chr7
Lhp-siRNA92	GCTCATCTACACTTCTGTT	44	chr7
Lhp-siRNA93	TTCTGTTCCAACTGCCATGCTC	22	chr7
Lhp-siRNA94	TGTTCCAACTGCCATGCTC	35	chr7
Lhp-siRNA95	TCCAACTGCCATGCTCTGTGCT	39	chr7
Lhp-siRNA96	CCAACTGCCATGCTCTGTGCT	40	chr7
Lhp-siRNA97	AACTGCCATGCTCTGTGCT	7	chr7
Lhp-siRNA98	CTGAGAAGTTCAAACTGGAT	8	chr7
Lhp-siRNA99	GAGAAGTTCAAACTGGATGACA	45	chr7
Lhp-siRNA100	AGCATTTGAAGATGGGAAA	16	chr7
Lhp-siRNA101	GAAGATGGGAAATCTGAGCTGT	7	chr7
Lhp-siRNA102	CTGTAGATACATTGATGCT	11	chr7
Lhp-siRNA103	GACTGCCTCAGTAGTTTTCCTA	11	chr7
Lhp-siRNA104	CATATAAGTATCTGAAGCCA	15	chr7
Lhp-siRNA105	TAGTGAGGGCTTTGATTGGC	46	chr7
Lhp-siRNA106	GTCCTCGGTCTTCTTTTTATGA	16	chr7
Lhp-siRNA107	TGCTCTTAGGTCTGTTTCTCC	23	chr7
Lhp-siRNA108	CTTAGGTCTGTTTCTCCCCGAAGC	28	chr7
Lhp-siRNA109	TGTCCCGAATCCGCCGTGG	13	chr7
Lhp-siRNA110	GTGTTCAACATCCCCGGCTT	3	chr7
Lhp-siRNA111	GTTCACTCTGCAGCCCCCGC	11	chr7
Lhp-siRNA112	TTCACTCTGCAGCCCCCGC	4	chr7
Lhp-siRNA113	TTACCGGGCTCAGTTTTTACCA	12	chr7
Lhp-siRNA114	CGAGCTCAAGTATGATTTTATT	14	chr7
Lhp-siRNA115	GAGCTCAAGTATGATTTTATT	37	chr7
Lhp-siRNA116	TCTTGCTGAGATTCTGAGGTT	28	chr7
Lhp-siRNA117	TTGCTGAGATTCTGAGGTTCT	14	chr7
Lhp-siRNA118	TGCTGAGATTCTGAGGTTCTTC	23	chr7
Lhp-siRNA119	ATGGGAGAAGGGGTGGTGCC	14	chr7
Lhp-siRNA120	GTGGAGGATTAGGAAAGGGC	12	chr7
Lhp-siRNA121	TCTTTCGCTGTCCCAGAAGTC	14	chr7
Lhp-siRNA122	CATCCAGAGGCTACAGTTC	8	chr7
Lhp-siRNA123	ATCCAGAGGCTACAGTTCGA	10	chr7
Lhp-siRNA124	ACAGTTCGAAGCCTACATTGT	14	chr7
Lhp-siRNA125	AGCCTACATTGTATCCTGT	14	chr7
Lhp-siRNA126	TACATTGTATCCTGTGGGCTT	12	chr7
Lhp-siRNA127	TTGGGTGAGGGAGGGGCC	3	chr7
Lhp-siRNA128	TTCTGGACTGAGGGAGAGGA	12	chr7
Lhp-siRNA129	TGCAGCGCTCTGTGAACTTGAGAA	8	chr7
Lhp-siRNA130	TCGTGGTGTATTTCTGCAA	9	chr7
Lhp-siRNA131	TGAAAACATGTAACTGCTGAGC	316	chr7
Lhp-siRNA132	TGAAAACATGTAACTGCTGAGCA	78	chr7
Lhp-siRNA133	AAACATGTAACTGCTGAGCAAA	5	chr7
Lhp-siRNA134	TGAGCAAAAGAGGTCAGACC	41	chr7
Lhp-siRNA135	TGCTCTTGGGGAGAACTCACT	12	chr7
IC-siRNA7	TCGGACTCGTTAACCGCTGCACC	16	ENSSSCT00000027153
IC-siRNA8	GAAGACTCGGCTCGGATCCCGTG	9	ENSSSCT00000000811
IC-siRNA9	TTATAATACAACCTGATAAGTGT	10	ENSSSCT00000020314

## Sheet: zygote
name	sequence	reads	symbol
TEs-siRNA996	ATGGATGGAACTAGAGAATC	22	susScr3_rmsk_L1_SS
TEs-siRNA995	AGAAAATCATGGACTTGGAA	3	susScr3_rmsk_L1_SS
TEs-siRNA993	GGACAAAGCTCTACTTAAAAGA	54	susScr3_rmsk_L1_SS
TEs-siRNA991	TTCCATATGACCCTGCAATCC	170	susScr3_rmsk_L1_SS
TEs-siRNA989	TACTGAGTGAAATGAGCCAGAA	20	susScr3_rmsk_L1_SS
TEs-siRNA987	GATGGAACTAGAGAATCTCAT	6	susScr3_rmsk_L1_SS
TEs-siRNA979	TCCAACACAAATGAACATCTCC	3	susScr3_rmsk_L1_SS
TEs-siRNA976	AATTCAGCAGAGTAGCAGGATA	29	susScr3_rmsk_L1_SS
TEs-siRNA975	TGGACTTGGAGAAGAGACTTGTG	44	susScr3_rmsk_L1_SS
TEs-siRNA971	TCATGGACTTGGAGAAGAGAC	10	susScr3_rmsk_L1_SS
TEs-siRNA970	TAGCCAGGACATAGAAACAAC	18	susScr3_rmsk_L1_SS
TEs-siRNA965	CATGTAAGGATAACCTGACCC	6	susScr3_rmsk_L1_SS
TEs-siRNA964	TCACTTATAACTGGAATCTGAT	86	susScr3_rmsk_L1_SS
TEs-siRNA963	CAGAAAAAATCATGGACTTGGA	30	susScr3_rmsk_L1_SS
TEs-siRNA961	CATGTAAGGATAACCTGACCCC	46	susScr3_rmsk_L1_SS
TEs-siRNA959	GAGAAGAGACTTGTGGCTGCCTG	3	susScr3_rmsk_L1_SS
TEs-siRNA958	GGAAACAACCCAAATGTCCATCGA	36	susScr3_rmsk_L1_SS
TEs-siRNA949	ACAGATGACTGGATTCGGAAGA	28	susScr3_rmsk_L1_SS
TEs-siRNA944	TACCTAGAAAACCCTAAGGACTC	5	susScr3_rmsk_L1_SS
TEs-siRNA943	TCCGGACAAAGCTTTACTTAAAA	14	susScr3_rmsk_L1_SS
TEs-siRNA942	AACAAGCCTGGCCGAATCGGGA	21	susScr3_rmsk_L1_SS
TEs-siRNA940	TTGGGCATCTATCCGGACAAA	122	susScr3_rmsk_L1_SS
TEs-siRNA938	AAACTGGTACAGTCACTATGGAGA	3	susScr3_rmsk_L1_SS
TEs-siRNA935	TAAACTGGTACAGTCACTATGGAG	3	susScr3_rmsk_L1_SS
TEs-siRNA934	ATAAACTGGTACAGTCACTATGGA	4	susScr3_rmsk_L1_SS
TEs-siRNA932	GGAAAAAACCCAAATGTCCAT	35	susScr3_rmsk_L1_SS
TEs-siRNA931	TAGCCAGGATGTGGAAACAAC	33	susScr3_rmsk_L1_SS
TEs-siRNA93	TTCTGCCAGATGAAGCGGGGCC	4	susScr3_rmsk_ERV1-1_SSc-I-int
TEs-siRNA929	AGCATTGAGAACTATGTCTAGAT	69	susScr3_rmsk_L1_SS
TEs-siRNA928	TGAGCCAGAAAGACAAAGACAAA	31	susScr3_rmsk_L1_SS
TEs-siRNA925	CAGTTTGGAGATACCTTAGAA	10	susScr3_rmsk_L1_SS
TEs-siRNA924	ACCAGTCAGAATGGCCATCATTA	7	susScr3_rmsk_L1_SS
TEs-siRNA923	TCCAGCACAAATGAACATCTCCT	4092	susScr3_rmsk_L1_SS
TEs-siRNA920	TCTTGGGCATCTATCTGGACAAA	35	susScr3_rmsk_L1_SS
TEs-siRNA919	TAGCCAGGACGTGGAAACAACCT	12	susScr3_rmsk_L1_SS
TEs-siRNA918	AGCATTGAGAACTGTCTAGATACT	24	susScr3_rmsk_L1_SS
TEs-siRNA915	TAGCATTGAGAACTTTGTTTAGAT	15	susScr3_rmsk_L1_SS
TEs-siRNA914	TAGATACTCATGTTGCAACAGA	643	susScr3_rmsk_L1_SS
TEs-siRNA912	GGCATCTATCCGGACAAA	877	susScr3_rmsk_L1_SS
TEs-siRNA911	TAGCCAGGACATGGAAACAACCCA	1287	susScr3_rmsk_L1_SS
TEs-siRNA910	TCTGACCACAATGCCATGAAAT	11	susScr3_rmsk_L1_SS
TEs-siRNA91	TCTGAACCCAGCCACTTTTCT	217	susScr3_rmsk_ERV1-1_SSc-I-int
TEs-siRNA909	TCCAGACAAAACTCTACTTA	29	susScr3_rmsk_L1_SS
TEs-siRNA907	CATGGATGGAACTAGAGAATCTCA	15	susScr3_rmsk_L1-1_SSc
TEs-siRNA9069	TGGATTCAGTCCCTGGTCTGGAA	13	susScr3_rmsk_L1-1_SSc
TEs-siRNA9060	TGGCCCAGGAACTTCTGTA	60	susScr3_rmsk_L1-1_SSc
TEs-siRNA9058	CAGCTTCCATCCCTGGCCTGGGA	17	susScr3_rmsk_L1-2_SSc
TEs-siRNA9054	CAGGTTGGATCCCTGGCCCAGGA	3	susScr3_rmsk_L1-2_SSc
TEs-siRNA9051	ACGGTTTGATCCCTGGCCCAGGA	15	susScr3_rmsk_L1-2_SSc
TEs-siRNA9041	TAAGGATCTGGCACTGGCACT	9	susScr3_rmsk_L1-2_SSc
TEs-siRNA904	CGGACAAAGCTCTACTTAAAA	3	susScr3_rmsk_L1_SS
TEs-siRNA9036	TTAAGGATCTGGCACTGGCA	129	susScr3_rmsk_ERV1-1_SSc-I-int
TEs-siRNA9035	GGTTAAGGATCTGGCACTGGC	31	susScr3_rmsk_L1-2_SSc
TEs-siRNA9030	TAGCAGTTAAGGATCTGGCATT	135	susScr3_rmsk_L1-2_SSc
TEs-siRNA903	ACAGAGGATTGGATTCGGAAGA	6	susScr3_rmsk_L1_SS
TEs-siRNA9022	TGGCCCAGGAACTTCTGA	6	susScr3_rmsk_L1-2_SSc
TEs-siRNA9019	TCCCTGGCCCAGGAACTTCTGTA	7	susScr3_rmsk_L1_SS
TEs-siRNA9018	TGGCCCAGGAACTTCTGTATA	9	susScr3_rmsk_L1-2_SSc
TEs-siRNA9010	TACGGGTTTGATCCCTGGCCC	3	susScr3_rmsk_L1_SS
TEs-siRNA901	TGGACTTGGAGAAAAGACT	7	susScr3_rmsk_L1-3_SSc
TEs-siRNA9005	GGGTTCAGTCTCTGGCCTGGGA	31	susScr3_rmsk_L1_SS
TEs-siRNA9002	AGTTGTAGCATGAGTTCAA	8	susScr3_rmsk_L1_SS
TEs-siRNA90	TAAAACTGGAGGTTGTACGAACT	19	susScr3_rmsk_L1_SS
TEs-siRNA9	AAGCCCACTGTCTTAGAGTGTA	3	susScr3_rmsk_ERV1-1_SSc-I-int
TEs-siRNA8999	TGCTGTGGCACAGGTTCAA	55	susScr3_rmsk_L1_SS
TEs-siRNA8998	GCTGTAGCTCAAGTTCAA	65	susScr3_rmsk_L1-3_SSc
TEs-siRNA8997	TGCTGTAGCTCAAGTTCAA	72	susScr3_rmsk_L1-3_SSc
TEs-siRNA8996	CTGCTGTAGCTCAAGTTCAA	75	susScr3_rmsk_L1-3_SSc
TEs-siRNA8995	CAGTGCTGTGACACAGGTTCAA	10	susScr3_rmsk_L1_SS
TEs-siRNA8992	ACTGCTGTAGCTCAAGTTCAA	248	susScr3_rmsk_L1-3_SSc
TEs-siRNA8986	TCCAGTGTTGTCACTGCTGTAGCT	21	susScr3_rmsk_L1_SS
TEs-siRNA8982	TTAAAGATCCAGCCTTGTCACTG	3	susScr3_rmsk_L1-3_SSc
TEs-siRNA8981	AGCAGGTTAAGGGTCTGGCATTGT	10	susScr3_rmsk_L1-3_SSc
TEs-siRNA898	TGAACATCTCCTCAGAAAAGA	18	susScr3_rmsk_L1-3_SSc
TEs-siRNA8971	TCCCTGGTGGTTCAGCAAGTTAA	12	susScr3_rmsk_L1_SS
TEs-siRNA8967	TTCCCTGGTGGTTCAGCAAGTTAA	31	susScr3_rmsk_L1B_SS
TEs-siRNA8964	ACTTCCCGTGTGGCTCACAACA	54	susScr3_rmsk_L1_SS
TEs-siRNA8963	AATTCCCTGGTGGCTCAG	14	susScr3_rmsk_ERV1-1_SSc-I-int
TEs-siRNA8946	TGGCCCAGGAACTTCTGCAT	4	susScr3_rmsk_L1_SS
TEs-siRNA8945	TGGCCCAGGAACTTCTGTATG	112	susScr3_rmsk_L1B_SS
TEs-siRNA8942	CTGGCCCAGGAACTTCTGTATGC	27	susScr3_rmsk_L1B_SS
TEs-siRNA8938	TGGCCTGGGAACTTCTGCAT	4	susScr3_rmsk_L1_SS
TEs-siRNA8933	AGGTTCAATTCCTGGTCCAGGA	66	susScr3_rmsk_L1_SS
TEs-siRNA8932	CAGGTTCAATTCCTGGTCCAGGA	391	susScr3_rmsk_L1B_SS
TEs-siRNA8928	AGTGGCTGTGGCTCGACCCCT	22	susScr3_rmsk_L1B_SS
TEs-siRNA8927	GTGGCTGTGGCTCGACCCCT	14	susScr3_rmsk_L1_SS
TEs-siRNA8926	CAGTGGCTGTGGCTCGACCCCT	11	susScr3_rmsk_ERV1-1_SSc-I-int
TEs-siRNA8922	TGCAGTGGCTGTGGCTCGACC	12	susScr3_rmsk_L1B_SS
TEs-siRNA8921	TCTGTGAGGATGTGGGTTTGATC	35	susScr3_rmsk_L1_SS
TEs-siRNA8918	AGTGCTGTGGCACAGGTTCAA	221	susScr3_rmsk_L1B_SS
TEs-siRNA8916	CAGTGCTGTGGCACAGGTTCAA	64	susScr3_rmsk_L1MA9
TEs-siRNA8914	TCTACAGTGGCTGTGGCTCGACCC	635	susScr3_rmsk_L1_SS
TEs-siRNA8905	TGGCCCAGGAACTTCTGTATGC	1495	susScr3_rmsk_LTR2_SS
TEs-siRNA8902	AAGGATCTGGCACTGGCAC	28	susScr3_rmsk_ERV1-1_SSc-I-int
TEs-siRNA8901	TAAGGATCTGGCACTGGCAC	682	susScr3_rmsk_L1_SS
TEs-siRNA8900	TTAAGGATCTGGCACTGGCACT	4	susScr3_rmsk_SINE1B_SS
TEs-siRNA890	TAGTCAAGACATGGAAACAACCCA	3	susScr3_rmsk_ERV1-1_SSc-I-int
TEs-siRNA8899	TAAGGATCCAGTGTTGCCACTG	41	susScr3_rmsk_ERV1-1_SSc-I-int
TEs-siRNA8898	GTTAAGGATCTGGCACTGGCAC	4	susScr3_rmsk_ERV1-1_SSc-I-int
TEs-siRNA8897	TTAAGGATCTGGCACTGGCAC	489	susScr3_rmsk_ERV1-1_SSc-I-int
TEs-siRNA8896	TAGTAGTTAAGGATCTGGCATT	34	susScr3_rmsk_ERV1-1_SSc-I-int
TEs-siRNA8890	TGTGGCTCACAACATAACTACT	9	susScr3_rmsk_ERV1-1_SSc-I-int
TEs-siRNA8884	TTCCCTGGTGGCCTAGCAGTCAA	8	susScr3_rmsk_ERV1-1_SSc-I-int
TEs-siRNA8882	AATTCCCTGGTGGCTCAGT	51	susScr3_rmsk_ERV1-1_SSc-I-int
TEs-siRNA8879	GGAATTCCCTGGTGGCTCAGT	39	susScr3_rmsk_ERV1-1_SSc-I-int
TEs-siRNA8873	AGGGTTCAATCCCTGGCCCAGGA	4	susScr3_rmsk_ERV1-1_SSc-I-int
TEs-siRNA8871	CAGGTTCAATCCCTGGCCCAGGA	263	susScr3_rmsk_ERV1-1_SSc-I-int
TEs-siRNA887	ATACACGTAAGGATAACCTGACCC	52	susScr3_rmsk_ERV1-1_SSc-I-int
TEs-siRNA8868	TGCAGGTTCAGTCCTTGGCCCG	70	susScr3_rmsk_ERV1-1_SSc-I-int
TEs-siRNA8860	TAAAGATCCAGCCTTGTCACTG	71	susScr3_rmsk_ERV1-1_SSc-I-int
TEs-siRNA886	TACATAGAACTTCCATATGACCCT	52	susScr3_rmsk_ERV1-1_SSc-I-int
TEs-siRNA8859	TTAAGGATCCAGTGTTGTAGCTG	21	susScr3_rmsk_ERV1-1_SSc-I-int
TEs-siRNA8856	AAGTTAAGGATCCAGTGTTA	81	susScr3_rmsk_ERV1-1_SSc-I-int
TEs-siRNA8854	CAAGTTAAGGATCCAGTGTTA	304	susScr3_rmsk_ERV1-1_SSc-I-int
TEs-siRNA885	CACTATGGAGAACAGTTTGGAC	21	susScr3_rmsk_ERV1-1_SSc-I-int
TEs-siRNA8849	TTATGGCACAGCAGATTAAGGAT	10	susScr3_rmsk_ERV1-1_SSc-I-int
TEs-siRNA8845	TTCCTGTGTGGCTCACAACATA	8	susScr3_rmsk_ERV1-1_SSc-I-int
TEs-siRNA8841	TGGCCCAGGAACTTCTGCATGC	10	susScr3_rmsk_ERV1-1_SSc-I-int
TEs-siRNA8836	GTGCTGTGGCACAGGTTCAA	56	susScr3_rmsk_ERV1-1_SSc-I-int
TEs-siRNA8830	TTAAGGATCCAGTGTTGTAGCT	16	susScr3_rmsk_ERV1-1_SSc-I-int
TEs-siRNA8827	AGTTAAGGATCCAGTGTTA	18	susScr3_rmsk_ERV1-1_SSc-I-int
TEs-siRNA8825	GCAAGTTAAGGATCCAGTGTTA	25	susScr3_rmsk_ERV1-1_SSc-I-int
TEs-siRNA8824	TAGCAGTTAAGGATCTGGCAT	3	susScr3_rmsk_ERV1-1_SSc-I-int
TEs-siRNA8823	AGCAAGTTAAGGATCCAGTGTTA	344	susScr3_rmsk_ERV1-1_SSc-I-int
TEs-siRNA8820	TAGTAGTTAAGGATCTGGCATTG	10	susScr3_rmsk_ERV1-1_SSc-I-int
TEs-siRNA882	ACCTTAGAAATCTATACATAGAA	27	susScr3_rmsk_ERV1-1_SSc-I-int
TEs-siRNA8817	TAGCAGTTAAGGATCTGGTATTG	14	susScr3_rmsk_ERV1-1_SSc-I-int
TEs-siRNA8814	TTCCCTGGTGGCCTAGCAGTTAA	3	susScr3_rmsk_L1_SS
TEs-siRNA8813	ATTCCCTGATGGCCTAACAGTTAA	9	susScr3_rmsk_ERV1-1_SSc-I-int
TEs-siRNA8802	TCAAGGAGATAGAACTCAAAGCCT	248	susScr3_rmsk_ERV1-1_SSc-I-int
TEs-siRNA88	AGTCCCACACTCAGTTGTA	20	susScr3_rmsk_ERV1-1_SSc-I-int
TEs-siRNA8795	ACAGTCTGTTATCTCACCACCAA	3	susScr3_rmsk_ERV1-1_SSc-I-int
TEs-siRNA8793	GGCAACTTCAGGCTGAGCCCAA	13	susScr3_rmsk_ERV1-1_SSc-I-int
TEs-siRNA8789	AACAGTCAAGAAACAATAGTGCA	15	susScr3_rmsk_ERV1-1_SSc-I-int
TEs-siRNA8786	TTCCAAAGGTCAGGTTCAAACA	3	susScr3_rmsk_ERV1-1_SSc-I-int
TEs-siRNA8784	CAGTCAAGAAACCATAGTGCA	4	susScr3_rmsk_ERV1-1_SSc-I-int
TEs-siRNA8783	AGGCCTTCTGAGTTCCAAAGA	14	susScr3_rmsk_ERV1-1_SSc-I-int
TEs-siRNA8782	CTCCTAGGCCTTCTGAGTTCCAA	12	susScr3_rmsk_ERV1-1_SSc-I-int
TEs-siRNA8781	TTGGGTTTTTTGAGCATGAGCT	15	susScr3_rmsk_ERV1-1_SSc-I-int
TEs-siRNA878	CACTATGGAGAACAGTTTGGAGAA	56	susScr3_rmsk_ERV1-1_SSc-I-int
TEs-siRNA8778	ACCTCACCACCAACCAATCAGAA	7	susScr3_rmsk_ERV1-1_SSc-I-int
TEs-siRNA8777	TTCTGAGCCATGTCCTTGGA	11	susScr3_rmsk_ERV1-1_SSc-I-int
TEs-siRNA8776	ATTCTGAGCCATGTCCTTGGA	103	susScr3_rmsk_ERV1-1_SSc-I-int
TEs-siRNA8774	TATTCTGAGCCATGTCCTTGGA	35	susScr3_rmsk_ERV1-1_SSc-I-int
TEs-siRNA8773	ATATTCTGAGCCATGTCCTTGGA	108	susScr3_rmsk_ERV1-1_SSc-I-int
TEs-siRNA8771	AAAGTTAACTGTATGCTGCCC	28	susScr3_rmsk_ERV1-1_SSc-I-int
TEs-siRNA8765	AATATTCTGAGCCATGTCCTTGGA	154	susScr3_rmsk_ERV1-1_SSc-I-int
TEs-siRNA8763	GACCTTTAGTTCTTCCTCAAGGA	15	susScr3_rmsk_ERV1-1_SSc-I-int
TEs-siRNA876	ATCCAGCACAAATGAACATCTCCT	101	susScr3_rmsk_ERV1-1_SSc-I-int
TEs-siRNA8754	CTATAGAAAACCTTTAGTCAAA	46	susScr3_rmsk_ERV1-1_SSc-I-int
TEs-siRNA8753	ATCTATAGAAAACCTTTAGTCAAA	119	susScr3_rmsk_ERV1-1_SSc-I-int
TEs-siRNA8751	TTCTGCAGAACTAAAACCCCC	21	susScr3_rmsk_ERV1-1_SSc-I-int
TEs-siRNA875	CTATGGAGAACAGTTTGGAGATAC	9	susScr3_rmsk_ERV1-1_SSc-I-int
TEs-siRNA8749	AGGGTCCTGGTTCCTCCTCAAGGA	30	susScr3_rmsk_ERV1-1_SSc-I-int
TEs-siRNA8748	AGGAGCAGTCAAAAGACAATA	12	susScr3_rmsk_ERV1-1_SSc-I-int
TEs-siRNA8747	CAGTTGCTAATCAGGGAAGGGA	5	susScr3_rmsk_ERV1-1_SSc-I-int
TEs-siRNA8743	CAATGCAAGCTTGCTTCTA	12	susScr3_rmsk_ERV1-1_SSc-LTR
TEs-siRNA8741	TTATCTGTGGTCCTATTTTCTACT	3	susScr3_rmsk_ERV1-1_SSc-LTR
TEs-siRNA8736	TTCTGCAGAACTAAACCCCC	36	susScr3_rmsk_L1_SS
TEs-siRNA8731	AGGGTCCTGGTTCCTCCTCAAAGA	24	susScr3_rmsk_ERV1-1_SSc-LTR
TEs-siRNA8728	GCTTCTACCTTGATCCTTA	19	susScr3_rmsk_ERV1-1_SSc-LTR
TEs-siRNA8725	GCTTGCTTCTACCTTGATCCTTA	7	susScr3_rmsk_ERV1-1_SSc-LTR
TEs-siRNA8723	AAGCTTGCTTCTACCTTGATCCT	104	susScr3_rmsk_ERV1-1_SSc-LTR
TEs-siRNA8721	TAGGGAATAAACTTCAGCCT	13	susScr3_rmsk_ERV1-1_SSc-LTR
TEs-siRNA8719	CATTTCTTGTTTTTAGGGAATAA	279	susScr3_rmsk_ERV1-2_SSc-I-int
TEs-siRNA8718	CCATTTCTTGTTTTTAGGGAATAA	30	susScr3_rmsk_ERV1-2_SSc-I-int
TEs-siRNA8713	CTTGTTTTTAGGGAATAA	3	susScr3_rmsk_ERV1-2_SSc-I-int
TEs-siRNA871	TACCTTAGAAATCTATACATAG	17	susScr3_rmsk_ERV1-2_SSc-I-int
TEs-siRNA8702	GAGCTCTTTGCTTTCCTGTAA	251	susScr3_rmsk_ERV1-2_SSc-I-int
TEs-siRNA8701	TTTCCTGTAATAAAGACTTTGCT	403	susScr3_rmsk_ERV1-2_SSc-I-int
TEs-siRNA870	TCAACTGGTACAGCCACTATGGA	8	susScr3_rmsk_ERV1-2_SSc-I-int
TEs-siRNA87	AAGTCCCACACTCAGTTGTA	10	susScr3_rmsk_ERV1-2_SSc-I-int
TEs-siRNA8697	TTTCCTGTAATAAAGACTTTGCCT	26	susScr3_rmsk_ERV1-2_SSc-I-int
TEs-siRNA8696	GAGCTATTTGCTTTCCTGTAA	14	susScr3_rmsk_ERV1-2_SSc-I-int
TEs-siRNA8690	GCTCTTTGCTTTCCTGTAA	8	susScr3_rmsk_ERV1-2_SSc-I-int
TEs-siRNA869	TCCAGACAAAGCTCTACTTAAA	16	susScr3_rmsk_ERV1-2_SSc-I-int
TEs-siRNA8689	GGAGCTCTTTGCTTTCCTGTAA	236	susScr3_rmsk_ERV1-2_SSc-I-int
TEs-siRNA8687	GAGCTGTTTGCTTTCCTGTAA	102	susScr3_rmsk_ERV1-2_SSc-I-int
TEs-siRNA8686	GAGCTATTTGCTTTCCTGTAATA	9	susScr3_rmsk_ERV1-2_SSc-I-int
TEs-siRNA8685	AGCTCTTTGCTTTCCTGTAATA	226	susScr3_rmsk_ERV1-2_SSc-I-int
TEs-siRNA8684	TCCTGTAATAAAGACTTTGCTTG	22	susScr3_rmsk_ERV1-2_SSc-I-int
TEs-siRNA8683	AGCTCTTTGCTTTCCTGTAA	46	susScr3_rmsk_ERV1-2_SSc-I-int
TEs-siRNA8682	GGAGCTCTTTGCTTTCCTGTAATA	95	susScr3_rmsk_ERV1-2_SSc-I-int
TEs-siRNA868	TTGGGCTTATCAGATACAACT	13	susScr3_rmsk_ERV1-2_SSc-I-int
TEs-siRNA8675	GACATTTCCACCCCTAAAACT	11	susScr3_rmsk_ERV1-2_SSc-I-int
TEs-siRNA8674	CAAGGCCAATGGGAGAAAA	15	susScr3_rmsk_ERV1-2_SSc-I-int
TEs-siRNA8671	TGAACAAGAACCTGGATTCT	8	susScr3_rmsk_ERV1-2_SSc-I-int
TEs-siRNA8670	CCCCTAAAACTCCTATTGGA	31	susScr3_rmsk_ERV1-2_SSc-I-int
TEs-siRNA8669	ACCCCTAAAACTCCTATTGGA	70	susScr3_rmsk_ERV1-2_SSc-I-int
TEs-siRNA8668	CACCCCTAAAACTCCTATTGGA	259	susScr3_rmsk_ERV1-2_SSc-I-int
TEs-siRNA8662	TGGACAAGGACTGATGTAGGTAAT	55	susScr3_rmsk_ERV1-2_SSc-I-int
TEs-siRNA866	TCCGGACAAAACTCTACTTAAAA	5498	susScr3_rmsk_ERV1-2_SSc-I-int
TEs-siRNA8657	GAGCTATCTGCTTTCCTGTAA	53	susScr3_rmsk_ERV1-2_SSc-LTR
TEs-siRNA8654	TCTAAGGAAAGAGAAGGACAAA	3	susScr3_rmsk_ERV1-2_SSc-LTR
TEs-siRNA8651	TGTTTACTATAGGAAATGTGCCT	11	susScr3_rmsk_ERV1-2B_SSc-LTR
TEs-siRNA8647	ATTCCCCACAGACTTTGTTTACTA	5	susScr3_rmsk_ERV1N-1A2_SSc-LTR
TEs-siRNA8646	TTGTTTACTGTAGGGAGT	60	susScr3_rmsk_ERV1N-2_SSc-I-int
TEs-siRNA8645	CACAGGCCTTGTTTACTA	20	susScr3_rmsk_ERV1N-2_SSc-I-int
TEs-siRNA8641	ATCCCCACAGGTCTTGTTTACTA	11	susScr3_rmsk_ERV1N-2_SSc-I-int
TEs-siRNA8640	ATCCCCACAGGCCTTGTTTACTA	215	susScr3_rmsk_L1_SS
TEs-siRNA8635	TGTGGCTTAAGGGCTCCAGGGAG	4	susScr3_rmsk_ERV1N-2_SSc-I-int
TEs-siRNA8633	TGTGGCTTAAGGGCTCCAGGGAGT	11	susScr3_rmsk_ERV1N-2_SSc-I-int
TEs-siRNA8629	TCCTGTAATAAAGACTTTGCT	21	susScr3_rmsk_ERV1N-2_SSc-I-int
TEs-siRNA8627	TTTCCTGTAATAAAGACTTTGC	11	susScr3_rmsk_ERV1N-2_SSc-I-int
TEs-siRNA8626	CCACAGGCCTTGTTTACTA	18	susScr3_rmsk_ERV1N-2_SSc-I-int
TEs-siRNA8625	TCCACAGGCCTTGTTTACTA	300	susScr3_rmsk_ERV1N-3_SSc-LTR
TEs-siRNA8624	CTCCACAGGCCTTGTTTACTA	621	susScr3_rmsk_ERV1N-3_SSc-LTR
TEs-siRNA8623	TCTCCACAGGCCTTGTTTACT	4278	susScr3_rmsk_ERV2N-1_SSc-I-int
TEs-siRNA8622	ATCTCCACAGGCCTTGTTTA	15430	susScr3_rmsk_ERV2N-1_SSc-I-int
TEs-siRNA8621	CATCTCCACAGGCCTTGTTTACTA	39	susScr3_rmsk_ERV2N-1_SSc-I-int
TEs-siRNA862	CATGTAAGGATAACCTGACCCCA	15	susScr3_rmsk_ERV2N-1_SSc-I-int
TEs-siRNA8614	TTGTGGCTTAAGGGCTCCAGGGA	169	susScr3_rmsk_ERV2N-1_SSc-I-int
TEs-siRNA861	TAGCCAGGACATGGAAACAAGC	28	susScr3_rmsk_ERV2N-1_SSc-I-int
TEs-siRNA860	TGGACTTGGAGAATAGACTTGTGA	15	susScr3_rmsk_ERV2N-1_SSc-I-int
TEs-siRNA8598	TAAGAGCAAAGACCTAAAGGC	89	susScr3_rmsk_ERV2N-1_SSc-I-int
TEs-siRNA8595	TTAAGAACAAAGACCTAAAGGCA	142	susScr3_rmsk_ERV2N-1_SSc-I-int
TEs-siRNA859	TTGGAGAAAAGACTTGTGGCTG	3	susScr3_rmsk_ERV2N-1_SSc-I-int
TEs-siRNA8588	AAGAACAAAGACCAAAAGGCATA	3	susScr3_rmsk_ERV2N-1_SSc-I-int
TEs-siRNA8587	TAAGAACAAAGACCTAAAGGC	2383	susScr3_rmsk_ERV2N-1_SSc-LTR
TEs-siRNA8584	TTAAGCTTAAGAACAAAGACC	17	susScr3_rmsk_ERV2N-1_SSc-LTR
TEs-siRNA8582	TGCTTGAAAAACAGTCGCTGTGCT	32	susScr3_rmsk_L1_SS
TEs-siRNA8580	GTCCTGCTTTACCTTTACCCTA	44	susScr3_rmsk_ERV2N-1_SSc-LTR
TEs-siRNA8579	TGTCCTGCTTTACCTTTACCCTA	57	susScr3_rmsk_ERV3-1_SSc-I-int
TEs-siRNA8576	CACGAGACATGTTTCTACAATA	3	susScr3_rmsk_ERV3-16A3_I-int
TEs-siRNA8574	TCACGAGACATGTTTCTACAATA	18	susScr3_rmsk_ERV3-16A3_I-int
TEs-siRNA8572	GTCACGAGACATGTTTCTACAATA	3	susScr3_rmsk_ERV3-16A3_I-int
TEs-siRNA857	TTTCACAGAACTAGAACAAACAAT	10	susScr3_rmsk_L1-2_SSc
TEs-siRNA8569	AGTCTTGTGTGTTTTGTTA	46	susScr3_rmsk_L1-1_SSc
TEs-siRNA8563	TTCAAAGACAAGATAAGGGAG	262	susScr3_rmsk_L1-1_SSc
TEs-siRNA856	TAGATACTCATGTTGCAACAGAAA	81	susScr3_rmsk_L1_Art
TEs-siRNA8558	TGAACTGCTGAGCTCTGCAGAA	13	susScr3_rmsk_L1_Art
TEs-siRNA8554	CACTGAACTGCTGAGCTCTGCA	15	susScr3_rmsk_L1_Art
TEs-siRNA8550	TGGAGACCACTGAACTGCTGA	9	susScr3_rmsk_L1_Art
TEs-siRNA8545	GAACAGAGTGCCTCCTGGTCCC	3	susScr3_rmsk_L1_Art
TEs-siRNA8543	TTCTGCAGAACAGAGTGCCT	43	susScr3_rmsk_L1_Art
TEs-siRNA8541	TCTATGCCTGTTCTTGCCCAC	3	susScr3_rmsk_L1_Art
TEs-siRNA8537	AGAGTCTTGTGTGTTCTGTTA	192	susScr3_rmsk_L1_Art
TEs-siRNA8536	AAGAGTCTTGTGTGTTCTGTTA	168	susScr3_rmsk_L1_Art
TEs-siRNA8535	TAAGAGTCTTGTGTGTTCTGTTA	43	susScr3_rmsk_L1_Art
TEs-siRNA8534	AGTCTTGTGTGTTCTGTTA	58	susScr3_rmsk_L1_Art
TEs-siRNA8533	GAGTCTTGTGTGTTCTGTTA	517	susScr3_rmsk_L1_Art
TEs-siRNA8532	CTAAGAGTCTTGTGTGTTCTGTTA	8	susScr3_rmsk_L1_SS
TEs-siRNA8529	TTGTTCTGCAGAACAGAGTGCCT	65	susScr3_rmsk_L1_SS
TEs-siRNA8525	GCACCTTTGTTCTGCAGAA	46	susScr3_rmsk_L1_SS
TEs-siRNA8524	ACCTTCCTTAATAAAAGTCA	12	susScr3_rmsk_L1_SS
TEs-siRNA8523	AGCTGCACTATGTCCTAAGGA	243	susScr3_rmsk_L1_SS
TEs-siRNA8522	CAGCTGCACTATGTCCTAAGG	264	susScr3_rmsk_L1_SS
TEs-siRNA852	GACAGACGATTGGATTCGGA	50	susScr3_rmsk_L1_SS
TEs-siRNA8519	AACAGCTGCACTATGTCCTAA	1257	susScr3_rmsk_L1_SS
TEs-siRNA8518	AAACAGCTGCACTATGTCCTA	735	susScr3_rmsk_L1_SS
TEs-siRNA8517	TAAACAGCTGCACTATGTCCTA	230	susScr3_rmsk_L1_SS
TEs-siRNA8516	ATAAACAGCTGCACTATGTCCTA	77	susScr3_rmsk_L1_SS
TEs-siRNA8515	TATAAACAGCTGCACTATGTCCTA	12	susScr3_rmsk_L1_SS
TEs-siRNA8513	TTCAAAGACAAGATAAAGGACT	124	susScr3_rmsk_L1_SS
TEs-siRNA8512	TCTGCAGAAGGCAAATATCTA	3	susScr3_rmsk_L1_SS
TEs-siRNA8511	GCCTGCTTTTGCTCACTA	25	susScr3_rmsk_L1_SS
TEs-siRNA8510	CAATCTTGGTCTCTTTGC	3	susScr3_rmsk_L1_SS
TEs-siRNA8503	ACTACCCTCAGTCTCTTTG	4	susScr3_rmsk_L1_SS
TEs-siRNA8502	GGACAAAGTTCTGGGGACCTA	14	susScr3_rmsk_L1_SS
TEs-siRNA8501	GGCCAGAGGAAGCCCAGAAGGA	6	susScr3_rmsk_L1_SS
TEs-siRNA850	CTCTTGGGCATGTATCCGGACAAA	35	susScr3_rmsk_L1_SS
TEs-siRNA8498	AGGGGTCAGAGAAAGGAGGGGCA	14	susScr3_rmsk_L1_SS
TEs-siRNA8497	CTCAGGGGTCAGAGAAAGGA	3	susScr3_rmsk_L1_SS
TEs-siRNA8495	TCCTCAGGGGTCAGAGAAAGGA	161	susScr3_rmsk_L1_SS
TEs-siRNA8494	TTCCTCAGGGGTCAGAGAAAGGA	97	susScr3_rmsk_L1_SS
TEs-siRNA8491	AAGGTTCCTCAGGGGTCAGAGAAA	3	susScr3_rmsk_L1_SS
TEs-siRNA8489	AGAAAGGTTCCTCAGGGGTCAGA	59	susScr3_rmsk_L1_SS
TEs-siRNA8488	CAGAAAGGTTCCTCAGGGGTCA	24	susScr3_rmsk_L1_SS
TEs-siRNA8487	CAGGCTGAGCAACTGTAATCTGT	31	susScr3_rmsk_L1_SS
TEs-siRNA8485	CCTCAGTCTCTTTGCCAAA	9	susScr3_rmsk_L1_SS
TEs-siRNA8484	CCCTCAGTCTCTTTGCCAA	4	susScr3_rmsk_L1_SS
TEs-siRNA8483	ACCCTCAGTCTCTTTGCCAAA	55	susScr3_rmsk_L1_SS
TEs-siRNA8482	TACCCTCAGTCTCTTTGCCAA	42	susScr3_rmsk_L1_SS
TEs-siRNA8481	CTACCCTCAGTCTCTTTGCCAA	107	susScr3_rmsk_L1_SS
TEs-siRNA8480	ACTACCCTCAGTCTCTTTGCCAA	154	susScr3_rmsk_L1_SS
TEs-siRNA848	ACATGGATGGAACTAGAGAATC	3	susScr3_rmsk_L1_SS
TEs-siRNA8479	CACTACCCTCAGTCTCTTTGCCAA	292	susScr3_rmsk_L1_SS
TEs-siRNA8473	CCAGGCTGCCCAGGTTCAATTCCT	7	susScr3_rmsk_L1_SS
TEs-siRNA8471	CAGGCTGCCCAGGTTCAATTCCT	666	susScr3_rmsk_L1_SS
TEs-siRNA847	AAAGACTTGTGGCTGCCTGATGG	8	susScr3_rmsk_L1_SS
TEs-siRNA8469	AGTCTTTGCCTCCTTGAAACA	116	susScr3_rmsk_L1_SS
TEs-siRNA8465	TCATGGTTCCTAGTCGGAT	7	susScr3_rmsk_L1_SS
TEs-siRNA8462	TCCAGGTTCAATTCCTGAG	4	susScr3_rmsk_L1_SS
TEs-siRNA8461	GGCTGCCCAGGTTCAATTCCTG	87	susScr3_rmsk_L1_SS
TEs-siRNA8459	TTCTACCTTAGATACCAAGACTA	8	susScr3_rmsk_L1_SS
TEs-siRNA8458	AGTAATGACAGGATCAAAA	4	susScr3_rmsk_L1_SS
TEs-siRNA8455	TACTTGTCTTCTGTGAACT	9	susScr3_rmsk_L1_SS
TEs-siRNA8452	GGTACTTGTCTTCTGTGA	3	susScr3_rmsk_L1_SS
TEs-siRNA8451	TCTTCTGTGAACTTGTTAAACA	10	susScr3_rmsk_L1_SS
TEs-siRNA8450	CTGGTACTTGTCTTCTGTGA	27	susScr3_rmsk_L1_SS
TEs-siRNA845	TTTGCAGCAACATGGATGGAAC	45	susScr3_rmsk_L1_SS
TEs-siRNA8449	AACTGGTACTTGTCTTCTGTGA	105	susScr3_rmsk_L1_SS
TEs-siRNA8448	TAACTGGTACTTGTCTTCTGTGA	20	susScr3_rmsk_L1_SS
TEs-siRNA8447	ACTGGTACTTGTCTTCTGTGA	89	susScr3_rmsk_L1_SS
TEs-siRNA8446	ATAACTGGTACTTGTCTTCTGTGA	98	susScr3_rmsk_L1_SS
TEs-siRNA8444	AGCCTCTTATTTACACTTCCTGA	384	susScr3_rmsk_L1_SS
TEs-siRNA8440	AGTCTTTGCCTCCTTGAA	73	susScr3_rmsk_L1_SS
TEs-siRNA844	TCCAAATGGCTGAAAGACTT	128	susScr3_rmsk_L1_SS
TEs-siRNA8438	TTCTGCCTTAGATAAATAGACT	28	susScr3_rmsk_L1_SS
TEs-siRNA8430	GTCTTTGCCTCCTTGAAACATT	8	susScr3_rmsk_L1_SS
TEs-siRNA8429	AGTCTTTGCCTCCTTGAAACATT	212	susScr3_rmsk_L1_SS
TEs-siRNA842	GCACAAATGAACATCTCCACAGAA	14	susScr3_rmsk_L1_SS
TEs-siRNA8413	AGATCCAGACCTCATTTCTTGA	17	susScr3_rmsk_L1_SS
TEs-siRNA8411	AACAATCCTTGACCCCGGGGGA	3	susScr3_rmsk_L1_SS
TEs-siRNA841	CATTGAGAACTATGTCTAGATACT	49	susScr3_rmsk_L1_SS
TEs-siRNA8401	TACCTTAGAAATCTATACACAGAA	5	susScr3_rmsk_L1_SS
TEs-siRNA840	TACTACTCAGCCATAAAAAGGATG	6	susScr3_rmsk_L1_SS
TEs-siRNA84	AGGCCAGTGGCATATCTGTCTAAA	46	susScr3_rmsk_L1_SS
TEs-siRNA8399	TACAGTAGAAATTGATAGAACACT	26	susScr3_rmsk_L1_SS
TEs-siRNA8395	AGCACTGAGAACTATGTCTAGAT	9	susScr3_rmsk_L1_SS
TEs-siRNA8393	ACTCTATCCAGTCACTTGTGA	4	susScr3_rmsk_L1_SS
TEs-siRNA8392	TTGGGATAGAACATGATGGAAA	16	susScr3_rmsk_L1_SS
TEs-siRNA8391	TATGGCACAAATGAACCTATCTGC	3	susScr3_rmsk_L1_SS
TEs-siRNA8390	AGTAGAATACTACTCAGCCATAA	28	susScr3_rmsk_L1_SS
TEs-siRNA839	TTGGAGAAGAGACTTGTGGTTGCC	63	susScr3_rmsk_L1_SS
TEs-siRNA8388	TACTCAGTCATAAAAAAGAATG	8	susScr3_rmsk_L1_SS
TEs-siRNA8386	TGTACAGGAGAAATTGACAGAACA	11	susScr3_rmsk_L1_SS
TEs-siRNA8383	CAGATGAATGGATTAAGAAGA	3	susScr3_rmsk_L1_SS
TEs-siRNA8382	ATTAGAGAAATGCAAGTCAA	10	susScr3_rmsk_L1_SS
TEs-siRNA8381	TTTGCAGCAACATGAATGGACCT	263	susScr3_rmsk_L1_SS
TEs-siRNA8380	TACTACTCAGCCATAAAAAAG	57	susScr3_rmsk_L1_SS
TEs-siRNA838	TATGCCGAGAACTATAAAACTTTA	7	susScr3_rmsk_L1_SS
TEs-siRNA8378	TAGCCAGGACATGGAAGCAACCT	74	susScr3_rmsk_L1_SS
TEs-siRNA8377	TAGCATTGAGAACTATGTCTAGA	327	susScr3_rmsk_L1_SS
TEs-siRNA8375	TACTACTCAGTCATAAAAAAGGAC	3	susScr3_rmsk_L1_SS
TEs-siRNA8368	CATGTAGAATCTGAAAAAAGG	23	susScr3_rmsk_L1_SS
TEs-siRNA8367	ACATGTAGAATCTGAAAAAAGG	248	susScr3_rmsk_L1_SS
TEs-siRNA8365	CTTTCACTGACATGTAGAATCTG	9	susScr3_rmsk_L1_SS
TEs-siRNA8364	TGCTTTCACTGACATGTAGAATCT	69	susScr3_rmsk_L1_SS
TEs-siRNA8363	AATGCTTTCACTGACATGTAGAA	21	susScr3_rmsk_L1_SS
TEs-siRNA8362	GTTAGCAACATGGATAGACCT	23	susScr3_rmsk_L1_SS
TEs-siRNA836	TAGATTTACAAGGAGATCCCGCTG	3	susScr3_rmsk_L1_SS
TEs-siRNA8358	ACTCTATCTAGTCACTTGTGA	4	susScr3_rmsk_L1_SS
TEs-siRNA8357	GAACTCTATCTAGTCACTTGTGA	42	susScr3_rmsk_L1_SS
TEs-siRNA8354	TGTAGCAACATGGATGGACCT	51	susScr3_rmsk_L1_SS
TEs-siRNA8350	CAAATGTCCACTGATAGATGATT	68	susScr3_rmsk_L1_SS
TEs-siRNA8346	GGACTCTAATATCCAGCACAAA	3	susScr3_rmsk_L1_SS
TEs-siRNA8343	TTTGCAGCAACATGGACGGAACT	4	susScr3_rmsk_L1_SS
TEs-siRNA8342	TAGCCAGGACATGGAAACAACC	164	susScr3_rmsk_L1_SS
TEs-siRNA834	AGTCCCATCAACACTCCAGAA	3	susScr3_rmsk_L1_SS
TEs-siRNA8338	TTGGAGTGGATAAGCAATGAGCT	26	susScr3_rmsk_L1_SS
TEs-siRNA8331	GGGCGTCTATCCAGAGAAA	43	susScr3_rmsk_L1_SS
TEs-siRNA8329	GAACTATGTCTGGTCACTTATGA	6	susScr3_rmsk_L1_SS
TEs-siRNA8328	TGCTGACTCAGACATTGAAAAACT	37	susScr3_rmsk_L1_SS
TEs-siRNA8326	TTTGAAAAAAAGGTCAGACAACTT	10	susScr3_rmsk_L1_SS
TEs-siRNA8324	TAGCCAAGATGTGGAAACAACC	15	susScr3_rmsk_L1_SS
TEs-siRNA8323	TAACCAAGACATGGAAACAGCCT	26	susScr3_rmsk_L1_SS
TEs-siRNA8321	TACCACATGACCCAGCAATCCC	7	susScr3_rmsk_L1_SS
TEs-siRNA8320	TACTAAGTGAAGTGAGTCAGAAAG	3	susScr3_rmsk_L1_SS
TEs-siRNA832	ATGGATGGAACTAGAGAAT	57	susScr3_rmsk_L1_SS
TEs-siRNA8315	TAAACGGGTACAGCCACTATGGAG	3	susScr3_rmsk_L1_SS
TEs-siRNA8313	TCCCGTGTGGCTCACAACATAAC	74	susScr3_rmsk_L1_SS
TEs-siRNA8312	TTCCCGTGTGGCTCACAACAT	100	susScr3_rmsk_L1_SS
TEs-siRNA8311	GGACTTCCCGTGTGGCTC	3	susScr3_rmsk_L1_SS
TEs-siRNA831	ACAGAAAAGAAAATCATGGACT	4	susScr3_rmsk_L1_SS
TEs-siRNA8307	TTCCTTGAAAAAGACACATGCAC	6	susScr3_rmsk_L1_SS
TEs-siRNA8300	TTTGTAGCAACATGGATGGACCTA	13	susScr3_rmsk_L1_SS
TEs-siRNA830	GAGCTTGGGCTTATCAGTCACAA	10	susScr3_rmsk_L1_SS
TEs-siRNA8299	ATGGACCTAGAAATTATCT	3	susScr3_rmsk_L1_SS
TEs-siRNA8298	TGGACTTGGAGAATAGACTTGT	22	susScr3_rmsk_L1_SS
TEs-siRNA8297	ACAAAGGAACCTTTCCACAGAA	29	susScr3_rmsk_L1_SS
TEs-siRNA8295	TCAATGGAGAAAAGCTGAAAGCCT	16	susScr3_rmsk_ERV1-1_SSc-I-int
TEs-siRNA8294	GGGTCCCCATGCTGTACAGTAGAA	3	susScr3_rmsk_L1_SS
TEs-siRNA8292	TTTGCAGCAACATGGATGGACCTA	17	susScr3_rmsk_L1_SS
TEs-siRNA8291	TACCATATGATCCAGTAGTTG	32	susScr3_rmsk_L1_SS
TEs-siRNA8289	TAGGTGTACAACAATCATC	3	susScr3_rmsk_L1_SS
TEs-siRNA8288	TTATAGGTGTACAACAATC	21	susScr3_rmsk_L1_SS
TEs-siRNA8286	TTGGGCATCTATCCGGACAAAACT	8	susScr3_rmsk_L1_SS
TEs-siRNA8281	AGAAAATCATGGACTTGGAGAAAA	5	susScr3_rmsk_L1_SS
TEs-siRNA8280	AAGAAAATCATGGACTTGGAGAA	45	susScr3_rmsk_L1_SS
TEs-siRNA8279	CAACATGGATGGAACTAGAGAA	16	susScr3_rmsk_L1_SS
TEs-siRNA8276	TGACTCAGACTTTGAAAAACT	207	susScr3_rmsk_L1_SS
TEs-siRNA8275	TCTGATAAAAGGACAGAATGAACT	19	susScr3_rmsk_L1_SS
TEs-siRNA8273	TGAACTTTGCAGAACAGATACTG	3	susScr3_rmsk_L1_SS
TEs-siRNA8268	AGGACAGAATGAACTTTGCAG	64	susScr3_rmsk_L1_SS
TEs-siRNA8267	TGCTAAGTGAAGTCAGCCATACA	4	susScr3_rmsk_L1_SS
TEs-siRNA826	TGGGAATGTAAACTGGTACAGC	168	susScr3_rmsk_L1_SS
TEs-siRNA8258	GGCAGAGCTACACAATGGA	6	susScr3_rmsk_L1_SS
TEs-siRNA8257	TGGCAGAGCTACACAATGGA	10	susScr3_rmsk_L1_SS
TEs-siRNA8256	GTGGCAGAGCTACACAATGGA	25	susScr3_rmsk_L1_SS
TEs-siRNA8255	TGTGGCAGAGCTACACAATGGA	64	susScr3_rmsk_L1_SS
TEs-siRNA8254	AGTGTGGCAGAGCTACACAATGGA	35	susScr3_rmsk_L1_SS
TEs-siRNA8252	CAGGGAAACAATCCAAATGTCCA	10	susScr3_rmsk_L1_SS
TEs-siRNA8250	TATAGCACTGGGAACTATGTCT	13	susScr3_rmsk_L1_SS
TEs-siRNA825	AACCCAAATGTCCATCGA	3	susScr3_rmsk_L1_SS
TEs-siRNA8247	TCACTTATATCTGGACTCTAAT	3	susScr3_rmsk_L1_SS
TEs-siRNA8244	TACCATATGATCCAGCAATT	3	susScr3_rmsk_L1_SS
TEs-siRNA824	TCCAAATGGCTGAAAGACTTAAAT	147	susScr3_rmsk_L1_SS
TEs-siRNA8239	AATGCCACAGAACCGTACAGTTA	9	susScr3_rmsk_L1_SS
TEs-siRNA8238	TCAGGAACAAGACAAGGATGCCT	301	susScr3_rmsk_L1_SS
TEs-siRNA8234	TAGCCAAGACATGGGAGCAACCT	53	susScr3_rmsk_L1_SS
TEs-siRNA823	AACATGGATGGAACTAGAGAA	108	susScr3_rmsk_L1_SS
TEs-siRNA8229	GTAATACTACTCAGCCATAA	37	susScr3_rmsk_L1_SS
TEs-siRNA8228	TACCATATGATCTAGCAATCCT	70	susScr3_rmsk_L1_SS
TEs-siRNA8227	CAATGTAATACTACTCAGCCATAA	3	susScr3_rmsk_L1_SS
TEs-siRNA8225	CATACAATGTAATACTACTCAG	16	susScr3_rmsk_L1_SS
TEs-siRNA8224	TAGCCAAGATGTAGAAACAACCT	4	susScr3_rmsk_L1_SS
TEs-siRNA8223	TACATACAATGTAATACTACTCAG	14	susScr3_rmsk_L1_SS
TEs-siRNA8220	AATTGTTGCAGCCACTATGGAA	7	susScr3_rmsk_L1_SS
TEs-siRNA822	TATCCGGACAAAACTCTACT	76	susScr3_rmsk_L1_SS
TEs-siRNA8217	AAGTACATACCTATCAATAATTA	743	susScr3_rmsk_L1_SS
TEs-siRNA8216	ACAGGAGTGAGAATTCTGAGCCC	22	susScr3_rmsk_L1_SS
TEs-siRNA8215	TACCATATGATCCAGCAATTCCA	44	susScr3_rmsk_L1_SS
TEs-siRNA8210	AAATTGGTACAGCCACTATGGAA	269	susScr3_rmsk_L1_SS
TEs-siRNA821	AGGACATGGAAACAACCCAAATGT	29	susScr3_rmsk_L1_SS
TEs-siRNA8209	TAAGTCAGACAGAGAAAGACAAAA	11	susScr3_rmsk_L1_SS
TEs-siRNA8208	TAGCTGAGACATGGAAACAACCT	55	susScr3_rmsk_L1_SS
TEs-siRNA8207	TGGTACAGCCACTATGGAA	36	susScr3_rmsk_L1_SS
TEs-siRNA8205	CATGTAAGGATAACCTGACCCCT	3	susScr3_rmsk_L1_SS
TEs-siRNA8202	TCACTTATATGTGGGATCT	12	susScr3_rmsk_L1_SS
TEs-siRNA8201	TGGTACAGCCACTGTGGAAA	10	susScr3_rmsk_L1_SS
TEs-siRNA8200	ACAGCCAAGACACGGAAACAA	3	susScr3_rmsk_L1_SS
TEs-siRNA82	TCATGAGAAAAATGGGATGGCT	76	susScr3_rmsk_L1_SS
TEs-siRNA8199	TAGCCAAGACATGGAAGCAACCT	118	susScr3_rmsk_L1_SS
TEs-siRNA8193	CAGATGAATGGATAAAGGT	3	susScr3_rmsk_L1_SS
TEs-siRNA8190	ATTGGTACAGCCACTGTGGAAA	79	susScr3_rmsk_L1_SS
TEs-siRNA8188	TGGTACAGCCACTGTGGAA	12	susScr3_rmsk_L1_SS
TEs-siRNA8187	AGTACAGCCACTATGGAA	20	susScr3_rmsk_L1_SS
TEs-siRNA8184	TTACAATGGAATATTACTCAGCC	9	susScr3_rmsk_L1_SS
TEs-siRNA8183	GGTACAGTCACTATGGAAAA	15	susScr3_rmsk_L1_SS
TEs-siRNA8182	TGGTACAGTCACTATGGAAA	146	susScr3_rmsk_L1_SS
TEs-siRNA8181	TTGGTACAGTCACTATGGAAA	139	susScr3_rmsk_L1_SS
TEs-siRNA8178	TCACTTATATGTGGAATCTGAAAA	27	susScr3_rmsk_L1_SS
TEs-siRNA8177	TCACTTATATGTGGAATCTGAAA	114	susScr3_rmsk_L1_SS
TEs-siRNA8175	TCCGGACAAAACTCTACTTAAGA	59	susScr3_rmsk_L1_SS
TEs-siRNA8173	TTTGTCTGGATATATGCCCA	131	susScr3_rmsk_L1_SS
TEs-siRNA8172	TTTTGTCTGGATATATGCCC	13	susScr3_rmsk_L1_SS
TEs-siRNA8170	TATAGGAGTGAGAGTTCTGAGC	6	susScr3_rmsk_L1_SS
TEs-siRNA8169	ATGGACCTAGAGAATATTA	8	susScr3_rmsk_L1_SS
TEs-siRNA8168	TAGCCAAGACATGGGAACAACCT	17	susScr3_rmsk_L1_SS
TEs-siRNA8167	AATTGGTGCAGCCACTATGGAA	5	susScr3_rmsk_L1_SS
TEs-siRNA8166	GAAAAGACAGTCTCTTCA	10	susScr3_rmsk_L1_SS
TEs-siRNA8165	TTGTGAATAGTGCTGCAATGAAC	7	susScr3_rmsk_L1_SS
TEs-siRNA8164	GGTACAGTCACTATGGAAA	95	susScr3_rmsk_L1_SS
TEs-siRNA8163	GCTATTGTGAATAGTGCTGCAAT	6	susScr3_rmsk_L1_SS
TEs-siRNA8157	AAGCAACCTAAGTGTCCATCAA	9	susScr3_rmsk_L1_SS
TEs-siRNA8154	AATTGGTACAGCCACTATGGAA	137	susScr3_rmsk_L1_SS
TEs-siRNA8152	TAGGCAAGACATGGAAACAACT	28	susScr3_rmsk_L1_SS
TEs-siRNA8150	AGTTGGTACAGCCACTATGGAA	20	susScr3_rmsk_L1_SS
TEs-siRNA8148	TAAGTTGGTACAGCCACTATGGAA	14	susScr3_rmsk_L1_SS
TEs-siRNA8143	GGTACAGTCACTATGGAA	879	susScr3_rmsk_L1_SS
TEs-siRNA814	CACTATGGAGAACAGTTTGGAGAT	251	susScr3_rmsk_L1_SS
TEs-siRNA8139	TAAGTCAGACAGAGAAAGAC	32	susScr3_rmsk_L1_SS
TEs-siRNA8138	TTTGCAGCAGCATGGATGGACCTA	19	susScr3_rmsk_L1_SS
TEs-siRNA8137	TCACAACTAAAGACTGAGCAATCT	16	susScr3_rmsk_L1_SS
TEs-siRNA8134	GTACATACCTATCAATAATTA	9	susScr3_rmsk_L1_SS
TEs-siRNA8133	AGTACATACCTATCAATAATTA	208	susScr3_rmsk_L1_SS
TEs-siRNA8132	AAGTACATACCTATCAATAATT	3	susScr3_rmsk_L1_SS
TEs-siRNA8131	ATAAGTACATACCTATCAATAA	10	susScr3_rmsk_L1_SS
TEs-siRNA813	CATGTAAGGATAACCTGACCCCCT	22	susScr3_rmsk_L1_SS
TEs-siRNA8127	TACCATATGATCCAGCAGT	4	susScr3_rmsk_L1_SS
TEs-siRNA8121	TAAAAATAGAACTACCATATGAT	3	susScr3_rmsk_L1_SS
TEs-siRNA8120	AGAATACTATTCAGCCATAA	7	susScr3_rmsk_L1_SS
TEs-siRNA812	CATCGACAGATGATTGGATTC	6	susScr3_rmsk_L1_SS
TEs-siRNA8119	TAGAATACTATTCAGCCATAAA	3	susScr3_rmsk_L1_SS
TEs-siRNA8117	ATAGAATACTATTCAGCCATAAAA	12	susScr3_rmsk_L1_SS
TEs-siRNA8114	TACTATATGATCCAGCAATCCTG	25	susScr3_rmsk_L1_SS
TEs-siRNA8112	TGTCCAGTCTCTTGGGATAGA	7	susScr3_rmsk_L1_SS
TEs-siRNA8110	TATGGCACAAATGAACCTTTCCAA	30	susScr3_rmsk_L1_SS
TEs-siRNA811	AACAGTTTGGAGATACCTTAGA	16	susScr3_rmsk_L1_SS
TEs-siRNA8107	TCTCTTGGGATAGAACACGA	4	susScr3_rmsk_L1_SS
TEs-siRNA8104	ACAATGGAGTACTACTCAGCCA	3	susScr3_rmsk_L1_SS
TEs-siRNA8103	TCACTTATAAGTAGAATCTAAA	62	susScr3_rmsk_L1_SS
TEs-siRNA8102	TGAGATCCTGTTGTATAGCACTG	28	susScr3_rmsk_L1_SS
TEs-siRNA8101	GGATTACTACTCAGCCATAAAAA	4	susScr3_rmsk_L1_SS
TEs-siRNA8100	CAGAAAAGAAAATCATTG	4	susScr3_rmsk_L1_SS
TEs-siRNA810	TCCAGCACAAATGAACATCTCCTT	9	susScr3_rmsk_L1_SS
TEs-siRNA81	GGGACTTCCTGATGTAACCAGA	3	susScr3_rmsk_L1_SS
TEs-siRNA8097	TCACTTATATGTGGAATCTGAA	4	susScr3_rmsk_ERV1-1_SSc-I-int
TEs-siRNA8096	TAGCCAAGACATGGAAACAACCTG	16	susScr3_rmsk_L1_SS
TEs-siRNA8095	TACCCAAGGCAGTCTACAGATTCA	20	susScr3_rmsk_L1_SS
TEs-siRNA8094	ATCGACAGATGAATGGATTAAGA	13	susScr3_rmsk_L1_SS
TEs-siRNA809	TTGGAGAAGAGACTTGTGGCT	31	susScr3_rmsk_L1_SS
TEs-siRNA8089	TCCAGCACAAATGAACATCTCAG	3	susScr3_rmsk_L1_SS
TEs-siRNA8086	TGCAGCAACATGGATGGAACTAGA	26	susScr3_rmsk_L1_SS
TEs-siRNA8084	AGAACTCTGTCTAGTCACTTATGA	9	susScr3_rmsk_L1_SS
TEs-siRNA8080	CAGAATGAACTTTGCAGAACAGA	3	susScr3_rmsk_L1_SS
TEs-siRNA8074	ACTGGCATGTGGAATCTGAAA	38	susScr3_rmsk_L1_SS
TEs-siRNA8071	ATCATGGACTTGGAGAATAGACT	3	susScr3_rmsk_L1_SS
TEs-siRNA807	GTAAACTGGTACAGCCACTATGGA	60	susScr3_rmsk_L1_SS
TEs-siRNA8067	TTCCAGAAGAACTGAGAACC	11	susScr3_rmsk_L1_SS
TEs-siRNA8063	CATACCTATCAATAATTACTTTA	10	susScr3_rmsk_L1_SS
TEs-siRNA806	TCATGGACTTGGAGAAGAGA	11	susScr3_rmsk_L1_SS
TEs-siRNA8057	AGCACTGAGAACTATGTCTAG	15	susScr3_rmsk_L1_SS
TEs-siRNA8055	ACTGACATGTGGAATCTGAAA	18	susScr3_rmsk_L1_SS
TEs-siRNA8053	TTTGGCAACATGGATGGACCTA	41	susScr3_rmsk_L1_SS
TEs-siRNA8051	AGCACTGGGAACTATGTCT	3	susScr3_rmsk_L1_SS
TEs-siRNA8050	CATGATTCAGCAGTCCCA	16	susScr3_rmsk_L1_SS
TEs-siRNA8049	CAGTATGGAGATTCTTCAGAA	9	susScr3_rmsk_L1_SS
TEs-siRNA8048	AACAGTATGGAGATTCTTCAGAA	19	susScr3_rmsk_L1_SS
TEs-siRNA8046	TATGGCACAAAGGAACCTTTCCA	8	susScr3_rmsk_L1_SS
TEs-siRNA8044	ACACAATGGAATATTACTGAGCCA	79	susScr3_rmsk_L1_SS
TEs-siRNA8043	TAAGTACATACCTATCAATAATTA	82	susScr3_rmsk_L1_SS
TEs-siRNA8042	AACTGATACAGCCACTATGGAA	3	susScr3_rmsk_L1_SS
TEs-siRNA8041	AAACTGATACAGCCACTATGGAA	9	susScr3_rmsk_L1_SS
TEs-siRNA804	TAGCCAGGACGTGGAAACAATCCA	3	susScr3_rmsk_L1_SS
TEs-siRNA8039	TACAGTAGAAACTGAAAGAACACT	12	susScr3_rmsk_L1_SS
TEs-siRNA8038	AGTACATACCTATCAATAA	308	susScr3_rmsk_L1_SS
TEs-siRNA8037	AAAGAAAATCATGGACTTGGAGC	8	susScr3_rmsk_L1_SS
TEs-siRNA8034	TTGGTACAGTCACTATGGAA	8628	susScr3_rmsk_L1_SS
TEs-siRNA8033	ATTGGTACAGTCACTATGGAA	21	susScr3_rmsk_L1_SS
TEs-siRNA8032	AAATTGGTACAGTCACTATGGAA	137	susScr3_rmsk_L1_SS
TEs-siRNA8031	TAAATTGGTACAGTCACTATGGAA	61	susScr3_rmsk_L1_SS
TEs-siRNA8029	ATGGACCTAGAAACTATCATGCC	11	susScr3_rmsk_L1_SS
TEs-siRNA8028	CACAGAACTCGAACAAAATATTTT	3	susScr3_rmsk_L1_SS
TEs-siRNA8027	TTTGCAGCAACCTGGATGGAACT	3	susScr3_rmsk_L1_SS
TEs-siRNA8026	AGGCTCTCATTCAGACTTGA	210	susScr3_rmsk_L1_SS
TEs-siRNA8024	AGAGTCACCCAAGTCCAGGAA	6	susScr3_rmsk_L1_SS
TEs-siRNA8020	TTGTGATGTAACATGATGGAGGAT	3	susScr3_rmsk_L1_SS
TEs-siRNA8019	GAACTCTGTCTAGTCACTTATGA	1220	susScr3_rmsk_L1_SS
TEs-siRNA8013	TATGGCACAAATGAACTTATT	16	susScr3_rmsk_L1_SS
TEs-siRNA8010	GACCTAGAGATTATCATGCTA	8	susScr3_rmsk_L1_SS
TEs-siRNA801	AACTGGTACAGCCACTATGGAGAA	4779	susScr3_rmsk_L1_SS
TEs-siRNA8007	TCCCAAAGCAATCTACAGATTCA	210	susScr3_rmsk_L1_SS
TEs-siRNA8005	TTTCCACAGAAAAGAAACTCATG	15	susScr3_rmsk_L1_SS
TEs-siRNA8004	TGCTAAGTGAAGTAAGTCAGAAAG	3	susScr3_rmsk_L1_SS
TEs-siRNA8003	CCAAGGCAGTCTACAGATTCA	13	susScr3_rmsk_L1_SS
TEs-siRNA8001	TCTGAAAAAAGGACAGACG	72	susScr3_rmsk_L1_SS
TEs-siRNA800	CACTTACAACTGGAATCTAA	4	susScr3_rmsk_L1_SS
TEs-siRNA8	TTACTGCAAAGAAAAGGGAC	16	susScr3_rmsk_L1_SS
TEs-siRNA7999	GAGAACTATGTCTAGATACTG	6	susScr3_rmsk_L1_SS
TEs-siRNA7997	TTGAGAACTATGTCTAGATACTG	21	susScr3_rmsk_L1_SS
TEs-siRNA7993	TTGGAGAATAGACTTGTGGTTGC	9	susScr3_rmsk_L1_SS
TEs-siRNA7991	CCGGACAAAACTCGACTTAAAAG	35	susScr3_rmsk_L1_SS
TEs-siRNA7990	TCCGGACAAAACTCGACTT	223	susScr3_rmsk_L1_SS
TEs-siRNA7989	TTTGGGCATCTATCCGGACAAA	35	susScr3_rmsk_L1_SS
TEs-siRNA7988	TTTTGGGCATCTATCCGGACAAA	27	susScr3_rmsk_L1_SS
TEs-siRNA7987	AATGTCCATCGACAGATGATT	11	susScr3_rmsk_L1_SS
TEs-siRNA7986	TTGCAGCCCTATTCACAATAGC	17	susScr3_rmsk_L1_SS
TEs-siRNA7985	GGAATACTAATCAGCCATAA	8	susScr3_rmsk_L1_SS
TEs-siRNA7984	TCACTTATATGTAGAATCTAAAAA	28	susScr3_rmsk_L1_SS
TEs-siRNA7981	CATCGACAGACAATTGGATTAGGA	34	susScr3_rmsk_L1_SS
TEs-siRNA7980	GGGTCACCATGCTCTACAGTAGAA	76	susScr3_rmsk_L1_SS
TEs-siRNA7979	ACAGTGGAAAACTGACAGAACA	6	susScr3_rmsk_L1_SS
TEs-siRNA7978	TCGACAGAGGATTGGATTCGGAAG	12	susScr3_rmsk_L1_SS
TEs-siRNA7977	CAAATGTCCATCGACAGAGGATTG	3	susScr3_rmsk_L1_SS
TEs-siRNA7976	AATCCAAATGTCCATCGA	36	susScr3_rmsk_L1_SS
TEs-siRNA7975	AACAATCCAAATGTCCATCGA	258	susScr3_rmsk_L1_SS
TEs-siRNA7973	TGGGAATGTAAGCTGGTACAACCA	3	susScr3_rmsk_L1_SS
TEs-siRNA7972	TATGGCACAAATGAACCTTTCCA	56	susScr3_rmsk_L1_SS
TEs-siRNA7971	ACAAATGAATCTTTCCACAGAA	71	susScr3_rmsk_L1_SS
TEs-siRNA797	GGAATCTAATATCCAGCGCAAA	6	susScr3_rmsk_L1_SS
TEs-siRNA7968	TACCATATGACTCAGCAATCCC	17	susScr3_rmsk_L1_SS
TEs-siRNA7966	ATCACTTATATCTGGAATCTA	4	susScr3_rmsk_L1_SS
TEs-siRNA7965	CATGGACAGATGATTGGATTAGGA	8	susScr3_rmsk_L1_SS
TEs-siRNA7960	ACAACCCAAATGTCCATCGA	34	susScr3_rmsk_L1_SS
TEs-siRNA796	TGAGAACTATGTCTAGATACT	3	susScr3_rmsk_L1_SS
TEs-siRNA7956	TCCGGACAAAACTTTCCTTAAAAA	44	susScr3_rmsk_L1_SS
TEs-siRNA7952	TGTCCATCAACAGATGACTGGATT	20	susScr3_rmsk_L1_SS
TEs-siRNA7951	ACTGACACGTGGAATCTGAAAAAA	25	susScr3_rmsk_L1_SS
TEs-siRNA7950	TCTGGAACAAGACAAGGATGCCC	29	susScr3_rmsk_L1_SS
TEs-siRNA7947	ATCCTGACAAAACTTTCCTTGAAA	3	susScr3_rmsk_L1_SS
TEs-siRNA7944	TAGCCAAGACATGAAACGAGCCT	12	susScr3_rmsk_L1_SS
TEs-siRNA7942	AAGAAAATCGTGGACTTGGAGA	10	susScr3_rmsk_L1_SS
TEs-siRNA7941	ACACAATGGAATACTACTCGGCCA	7	susScr3_rmsk_L1_SS
TEs-siRNA7940	TTCCACAGAAAAGAAAATCGT	31	susScr3_rmsk_L1_SS
TEs-siRNA794	TAGATTTACAATGAGATCCTGCTG	4	susScr3_rmsk_L1_SS
TEs-siRNA7938	TGCAGCAACATGGATAGAACT	47	susScr3_rmsk_L1_SS
TEs-siRNA7937	ACCCAAAGCAATCTACAGATTCAA	180	susScr3_rmsk_L1_SS
TEs-siRNA7936	TTAGCAATGAGATCCTGCTGTGTA	13	susScr3_rmsk_L1_SS
TEs-siRNA7933	TAAGAAAGAATGACATAATGCC	32	susScr3_rmsk_L1_SS
TEs-siRNA7932	TACTCAGCCATAAGAAAGAATGAC	13	susScr3_rmsk_L1_SS
TEs-siRNA7930	AATGGAACTAGAGACTCTCATC	3	susScr3_rmsk_L1_SS
TEs-siRNA7929	ATTGACAGACGATTGGATTAGGA	11	susScr3_rmsk_L1_SS
TEs-siRNA7928	TCACAATAGCCAGGACATGGAAAA	13	susScr3_rmsk_L1_SS
TEs-siRNA7927	GAGTGAAGTAAGTCAGAAAGA	3	susScr3_rmsk_L1_SS
TEs-siRNA7925	GATGGAACTAGAGACTCTCAAA	4	susScr3_rmsk_L1_SS
TEs-siRNA7921	GGGTCACCTCGCTGTACAGTAGAA	7	susScr3_rmsk_L1_SS
TEs-siRNA7920	TTGGGATAGACCATGATGGAAGAT	151	susScr3_rmsk_L1_SS
TEs-siRNA7919	GATGGAACTAGAGACTCTCATACT	8	susScr3_rmsk_L1_SS
TEs-siRNA7917	TACCCAAAGCAATCTACAGATT	5	susScr3_rmsk_L1_SS
TEs-siRNA7915	CTGTCTAGTCACTTATGATGGAA	3	susScr3_rmsk_L1_SS
TEs-siRNA7913	TCTACAGATGAATGGATTAAGA	3	susScr3_rmsk_L1_SS
TEs-siRNA7912	ATCTACAGATGAATGGATTAAGA	23	susScr3_rmsk_L1_SS
TEs-siRNA7911	TCTCCATGTAGTAAGTTTTTT	135	susScr3_rmsk_ERV1-1_SSc-I-int
TEs-siRNA7909	CCTAGCCACAGCAATCAAACAAAA	5	susScr3_rmsk_L1_SS
TEs-siRNA7905	AAGTCCAACATCCACTCATGATA	18	susScr3_rmsk_L1_SS
TEs-siRNA7902	TACATAGAAAACCCTAAGGAC	8	susScr3_rmsk_L1_SS
TEs-siRNA7901	TATGGCACAAATGAACCTATCTGA	23	susScr3_rmsk_L1_SS
TEs-siRNA790	TATGTCTAGATACTCATGTTGCA	13	susScr3_rmsk_L1_SS
TEs-siRNA79	TTTCAGACAATCAAAACTAAACT	20	susScr3_rmsk_L1_SS
TEs-siRNA7897	GAATACTATTCAGCCATAA	22	susScr3_rmsk_L1_SS
TEs-siRNA7896	TGACAGAACACTGTAAATCAACT	42	susScr3_rmsk_L1_SS
TEs-siRNA7894	TTCCTTGAAAAAGACACATGCACC	7	susScr3_rmsk_L1_SS
TEs-siRNA7891	TATGCTGAGAACTATAAAACATTA	21	susScr3_rmsk_L1_SS
TEs-siRNA789	ACTTGGAGAAGAGACTTGTGGCTG	41	susScr3_rmsk_L1_SS
TEs-siRNA7888	TAAGCAATGAGGTCCTACTG	30	susScr3_rmsk_L1_SS
TEs-siRNA7885	TATGGCACAAATGAACCTTTCCT	7	susScr3_rmsk_L1_SS
TEs-siRNA7884	CGTTTCTGTATACTAACAATGAA	3	susScr3_rmsk_L1_SS
TEs-siRNA7883	ATATCATTTATATCTGGAATCTAA	9	susScr3_rmsk_L1_SS
TEs-siRNA7880	TGGGAATGTAAGCTGGTACAAC	9	susScr3_rmsk_L1_SS
TEs-siRNA788	TGTCCATCGACAGATGATTGGAT	52	susScr3_rmsk_L1_SS
TEs-siRNA7876	GAGTTTGGAGTTAGTAGATGCAAA	3	susScr3_rmsk_L1_SS
TEs-siRNA7875	TAGTCAAGACATGGAAACAACCT	432	susScr3_rmsk_L1_SS
TEs-siRNA7872	CATACTAAGTGAAGTAAGTCAGAA	33	susScr3_rmsk_L1_SS
TEs-siRNA7870	TATGGCACAAATGAACCTATCTAT	28	susScr3_rmsk_L1_SS
TEs-siRNA787	ACCTTAGAAATCTATACATAGA	102	susScr3_rmsk_L1_SS
TEs-siRNA7868	AGTACTACTCAGCCATAAAAAA	16	susScr3_rmsk_L1_SS
TEs-siRNA7866	ACACAATGGAGTACTACTCAGCCA	239	susScr3_rmsk_L1_SS
TEs-siRNA7865	TATGTATACACAATGGAGTACTA	16	susScr3_rmsk_L1_SS
TEs-siRNA7864	TATATAGAAAATCCTAAGGACT	5	susScr3_rmsk_L1_SS
TEs-siRNA7863	CACTGAGAACTATGTCTAGA	9	susScr3_rmsk_L1_SS
TEs-siRNA786	GCATGTTCATTGCAGCCCTATT	17	susScr3_rmsk_L1_SS
TEs-siRNA7859	TCGACAGAGGAGTGGATCCAGA	7	susScr3_rmsk_L1_SS
TEs-siRNA7854	TATGCTGAGAACTATAAAACAT	4	susScr3_rmsk_L1_SS
TEs-siRNA7853	GGTCACCATGCTCTACAGTAGAA	18	susScr3_rmsk_L1_SS
TEs-siRNA7851	TTATGATGGAGCCTGATAATGTGA	61	susScr3_rmsk_L1_SS
TEs-siRNA7850	TAGCCAAGACATGGAAACAACCG	7	susScr3_rmsk_L1_SS
TEs-siRNA785	ACACGTAAGGATAACCTGACCCC	14	susScr3_rmsk_L1_SS
TEs-siRNA7848	CATGAAACTAGAAATCAA	6	susScr3_rmsk_L1_SS
TEs-siRNA7844	TGCAGCAACATGGATGGA	4	susScr3_rmsk_L1_SS
TEs-siRNA7840	ACAGACGATTGGATTAGGA	11	susScr3_rmsk_L1_SS
TEs-siRNA784	TAGCAGGATATAAGATTAACATT	35	susScr3_rmsk_L1_SS
TEs-siRNA7839	AACAGACGATTGGATTAGGA	21	susScr3_rmsk_L1_SS
TEs-siRNA7833	CATTGCGGCACTATTCACAATAGC	14	susScr3_rmsk_L1_SS
TEs-siRNA7832	TCACAATAGCTAAGACATG	4	susScr3_rmsk_L1_SS
TEs-siRNA783	ATACACGTAAGGATAACCTGACC	43	susScr3_rmsk_L1_SS
TEs-siRNA7827	TGACAGAACATTGTAAATCAACTA	7	susScr3_rmsk_L1_SS
TEs-siRNA7822	TGTCCATTGACAGATGATTGGA	7	susScr3_rmsk_L1_SS
TEs-siRNA7821	TACCATATGACCCAGCAATCCCA	8	susScr3_rmsk_L1_SS
TEs-siRNA7820	TATATAGAAAACCCTAAGGACTCA	27	susScr3_rmsk_L1_SS
TEs-siRNA7818	TACCATATGATGTCACTTATAACT	20	susScr3_rmsk_L1_SS
TEs-siRNA7816	CTCTTGGGCATATATCCGGACAAA	14	susScr3_rmsk_L1_SS
TEs-siRNA7814	TTCTGAGGAATCTCCATACTG	290	susScr3_rmsk_L1_SS
TEs-siRNA7811	TAGCATTGAGAACTATGTCT	317	susScr3_rmsk_L1_SS
TEs-siRNA7810	TTTGCAGCAACATAGATGGAACT	26	susScr3_rmsk_L1_SS
TEs-siRNA781	TCTGGAACAAGACAGGGATGCC	37	susScr3_rmsk_L1_SS
TEs-siRNA7808	TTTCTCTGGATAGATGCCCAG	1004	susScr3_rmsk_L1_SS
TEs-siRNA7806	AGTCCAACATCCATTCATGATCAA	7	susScr3_rmsk_L1_SS
TEs-siRNA7804	TCTTGGGCATATATCCGGACAAA	16	susScr3_rmsk_L1_SS
TEs-siRNA780	ACACAATGGAATACTACTCA	3	susScr3_rmsk_L1_SS
TEs-siRNA7799	AAAGATATACAGATGGCCAA	13	susScr3_rmsk_L1_SS
TEs-siRNA7797	GTCTTGGCTATTGTGAATA	22	susScr3_rmsk_L1_SS
TEs-siRNA7793	TCCATGTCTTGGCTATTGTGAAT	4	susScr3_rmsk_L1_SS
TEs-siRNA7790	CAGTCAGAATGGCCATCATTAGTA	9	susScr3_rmsk_L1_SS
TEs-siRNA7788	TTGGCAACCACAAGTCTGTTC	42	susScr3_rmsk_L1_SS
TEs-siRNA7784	TGCTAAGTGAAGTCAGTCAGACA	64	susScr3_rmsk_L1_SS
TEs-siRNA778	TCCTGAGTGAAATGAGCC	10	susScr3_rmsk_L1_SS
TEs-siRNA7778	TGAACTATATCCAGTCACTTGTGA	167	susScr3_rmsk_L1_SS
TEs-siRNA7777	TATGGCACAAATGAACATATCT	47	susScr3_rmsk_L1_SS
TEs-siRNA7775	AATGAACCTTTCCACAGAA	84	susScr3_rmsk_L1_SS
TEs-siRNA7773	TGCTGTGTAACACTGAGAACT	4	susScr3_rmsk_L1_SS
TEs-siRNA7772	CGGATGGAACTAGAGACTCTC	3	susScr3_rmsk_L1_SS
TEs-siRNA7771	TGAGATCCTGCTGTGTAACACT	15	susScr3_rmsk_L1_SS
TEs-siRNA7768	TACAGTAGAAAATTGACAGAATGC	10	susScr3_rmsk_L1_SS
TEs-siRNA7767	ATTGACAGATGAATGGATTAAGA	16	susScr3_rmsk_L1_SS
TEs-siRNA7764	ACAGATGAATGGATTAAGAAG	4	susScr3_rmsk_L1_SS
TEs-siRNA7763	TGACAGATGAATGGATTAAGAAG	4	susScr3_rmsk_L1_SS
TEs-siRNA7762	TATAGCACTGAGAACTATGTCT	36	susScr3_rmsk_L1_SS
TEs-siRNA7760	TACAGTAGAAAATTGACAGAACAA	98	susScr3_rmsk_L1_SS
TEs-siRNA776	ATCCGGACAAAGCTCTACTTA	27	susScr3_rmsk_L1_SS
TEs-siRNA7759	TGCAGTAGAAAATTGACAGAACA	310	susScr3_rmsk_L1_SS
TEs-siRNA7758	TGAGATCCTGCTGTGTAGCACTG	3	susScr3_rmsk_L1_SS
TEs-siRNA7754	TTCAAAAAGATACATGCACCCCTG	6	susScr3_rmsk_L1_SS
TEs-siRNA7753	ACTCTGTCTAGTCACTTATGA	104	susScr3_rmsk_L1_SS
TEs-siRNA775	CTATACATAGACCTTCCATATGA	11	susScr3_rmsk_L1_SS
TEs-siRNA7749	TTCAAAGTCTGTGAGTCAGTG	13067	susScr3_rmsk_L1_SS
TEs-siRNA7748	TGCAGTAGAAAATTGACAGAAC	283	susScr3_rmsk_L1_SS
TEs-siRNA7745	ATTATTAGAGAAATGCAAATCAA	86	susScr3_rmsk_L1_SS
TEs-siRNA7743	CACAGTAGAAAATTGACAGAACA	3	susScr3_rmsk_L1_SS
TEs-siRNA7742	CATTATTAGAGAAATGCAAATCAA	47	susScr3_rmsk_L1_SS
TEs-siRNA7741	TACTAAGTGAAATAAGTCAGAAAG	27	susScr3_rmsk_L1_SS
TEs-siRNA7740	AAACCCAAATGTCCATCGA	22	susScr3_rmsk_L1_SS
TEs-siRNA7739	AAAACCCAAATGTCCATCGA	6	susScr3_rmsk_L1_SS
TEs-siRNA7738	AAAAACCCAAATGTCCATCGA	65	susScr3_rmsk_L1_SS
TEs-siRNA7736	TCTGGAACAAGACAAGGATGCCT	26	susScr3_rmsk_L1_SS
TEs-siRNA7735	AAAAAACCCAAATGTCCATCGA	222	susScr3_rmsk_L1_SS
TEs-siRNA7733	TGACAGAACATTGTGAATCAACT	15	susScr3_rmsk_L1_SS
TEs-siRNA7732	GGTACCACTTCACACCAGTCAGAA	49	susScr3_rmsk_L1_SS
TEs-siRNA7731	CATGGAAAAAACCCAAATGTCCAT	54	susScr3_rmsk_L1_SS
TEs-siRNA7727	TTGGAGAATAGACTTGTGGTTGCC	99	susScr3_rmsk_L1_SS
TEs-siRNA7726	CTATATCTGATCACTTGTGATGGA	7	susScr3_rmsk_L1_SS
TEs-siRNA7725	TTTTCAGCAACATGGATGGAACT	3	susScr3_rmsk_L1_SS
TEs-siRNA7724	TACCTTAGAAATCTATACATA	4	susScr3_rmsk_L1_SS
TEs-siRNA7723	GCACAAAGGAACCTTTCCACAGAA	26	susScr3_rmsk_L1_SS
TEs-siRNA772	TACTCAGCCATAAAAAAGGATG	157	susScr3_rmsk_L1_SS
TEs-siRNA7718	AATGGAGTACTACTCAGCCATAA	11	susScr3_rmsk_L1_SS
TEs-siRNA7717	AGTGAAGTAAGTCAGAAAGAGAA	3	susScr3_rmsk_L1_SS
TEs-siRNA7715	TAGCCAAGACATGGAAACACCT	7	susScr3_rmsk_L1_SS
TEs-siRNA7714	AGCACAAATGAACCTTTCCACAGA	3	susScr3_rmsk_L1_SS
TEs-siRNA7713	TTGGAGAATAGACTTGTGATTGCC	3	susScr3_rmsk_L1_SS
TEs-siRNA7711	TTCCACAGACAAGAAAATCATG	12	susScr3_rmsk_L1_SS
TEs-siRNA771	AAACTGGTACAGCCACTATGGAGA	2075	susScr3_rmsk_L1_SS
TEs-siRNA7707	AAGCTGGTACAGCCACTATGGAG	30	susScr3_rmsk_L1_SS
TEs-siRNA7705	CACTGTAAACCAACTATAATGGAA	8	susScr3_rmsk_L1_SS
TEs-siRNA7700	GGAACTAGAGACTCTCATACTA	32	susScr3_rmsk_L1_SS
TEs-siRNA770	CATGTAAGGATAACCTGACC	20	susScr3_rmsk_L1_SS
TEs-siRNA7699	ACAGAAAAGAAAGTCATG	8	susScr3_rmsk_L1_SS
TEs-siRNA7696	ACACAATGGAATGTTACTCAGCC	11	susScr3_rmsk_L1_SS
TEs-siRNA7689	ATCCAGACAAAGCTTTCCTTGAAA	101	susScr3_rmsk_L1_SS
TEs-siRNA7687	TAGCCAAGACATAGAAACAACCTA	35	susScr3_rmsk_L1_SS
TEs-siRNA7684	TGTCCATCGAGAGATGATTGGATT	13	susScr3_rmsk_L1_SS
TEs-siRNA768	TACATGTAAGGATAACCTGACCCC	907	susScr3_rmsk_L1_SS
TEs-siRNA7675	AACATGGATGGAACTAGAGACC	10	susScr3_rmsk_L1_SS
TEs-siRNA7674	GGGCATATGTCCAGACAAAA	400	susScr3_rmsk_L1_SS
TEs-siRNA7673	TGGGCATATGTCCAGACAAA	416	susScr3_rmsk_L1_SS
TEs-siRNA7672	TGTAGCACTGGGAACTATGCCT	3	susScr3_rmsk_L1_SS
TEs-siRNA7670	TAAATGTCCACTGACAGATGATTG	6	susScr3_rmsk_L1_SS
TEs-siRNA767	TACTGAGTGAAATGAGCCAGAAAG	22	susScr3_rmsk_L1_SS
TEs-siRNA7667	TTACACAATGGAATACTACTCAG	20	susScr3_rmsk_L1_SS
TEs-siRNA7664	TTATGATGGAGCATGACAATGGGA	6	susScr3_rmsk_L1_SS
TEs-siRNA7662	TAGCCAAGACATGGAAACAACCCA	148	susScr3_rmsk_L1_SS
TEs-siRNA7661	GTCCAACATCCACTCATGATAAA	27	susScr3_rmsk_L1_SS
TEs-siRNA7657	TACTCGGCCATAAAAAAGAACA	55	susScr3_rmsk_L1_SS
TEs-siRNA7656	TGACAAAGTCCAACATCCACT	9	susScr3_rmsk_L1_SS
TEs-siRNA7653	AGCACAGGGAACTCTATCTAGTCA	25	susScr3_rmsk_L1_SS
TEs-siRNA7648	TCCGGACAAAACTTTCTTTGAAA	7	susScr3_rmsk_L1_SS
TEs-siRNA7642	CAGCATCACTGATTATTAGAGAA	7	susScr3_rmsk_L1_SS
TEs-siRNA7641	ATATCACTTATATCTGGAATCTAA	18	susScr3_rmsk_L1_SS
TEs-siRNA764	TCCAGCACAAGTGAACATCTCCT	6	susScr3_rmsk_L1_SS
TEs-siRNA7638	GACAGACGACTGGATTAGGA	11	susScr3_rmsk_L1_SS
TEs-siRNA7637	TAGCCAAGACATGGAAAGAACC	1405	susScr3_rmsk_L1_SS
TEs-siRNA7636	TATATAGAAAACCATAAGGACT	283	susScr3_rmsk_L1_SS
TEs-siRNA7634	AAGAAACTCATGGACTTGGAGA	4	susScr3_rmsk_L1_SS
TEs-siRNA7631	CATTGGCATGAAACTAGAAATCAA	19	susScr3_rmsk_L1_SS
TEs-siRNA763	CGGACAAAACTCTACTTAAAAGA	41	susScr3_rmsk_L1_SS
TEs-siRNA7628	GGAACTATATCCAGTCACTTGTGA	564	susScr3_rmsk_L1_SS
TEs-siRNA7626	GGCATGAAACTAGAAATCAA	7	susScr3_rmsk_L1_SS
TEs-siRNA7625	TAAGTAATGAGATCCTGCTG	51	susScr3_rmsk_L1_SS
TEs-siRNA7623	TAGATGTAGACTGTTGCCT	17	susScr3_rmsk_L1_SS
TEs-siRNA7622	TAGAGACTCTCATCCTGAGTGA	31	susScr3_rmsk_L1_SS
TEs-siRNA7620	ATTACTAGAGAAATGCAAATCAA	309	susScr3_rmsk_L1_SS
TEs-siRNA762	CCAGCACAAATGAACATCTCCT	34	susScr3_rmsk_L1_SS
TEs-siRNA7618	AATGAACATTTCCACAGAA	30	susScr3_rmsk_L1_SS
TEs-siRNA7616	TACAGTAGAAATTGACAGAACTCT	3	susScr3_rmsk_L1_SS
TEs-siRNA7615	TAGCCAGGACATGGAAACAATCT	10	susScr3_rmsk_L1_SS
TEs-siRNA7614	GGTCACTTTGCTGTACAGTAGAA	100	susScr3_rmsk_L1_SS
TEs-siRNA7612	TGTCCACTGATAGATGATTG	32	susScr3_rmsk_L1_SS
TEs-siRNA7610	GCAACATGGATGGAACTAGAGACT	60	susScr3_rmsk_L1_SS
TEs-siRNA7608	AACTATATCCATTCACTTGTGA	15	susScr3_rmsk_L1_SS
TEs-siRNA7607	GAACTATATCCATTCACTTGTGA	26	susScr3_rmsk_L1_SS
TEs-siRNA7605	TATATAGAAAACCCTAAGGACT	405	susScr3_rmsk_L1_SS
TEs-siRNA7604	ATCCGGACAAAACTCTACTTAAA	20	susScr3_rmsk_L1_SS
TEs-siRNA7601	TAGATGCAAACTATTGCCTCTGGA	6	susScr3_rmsk_L1_SS
TEs-siRNA760	TCCAGCACAAATGAACACCTCCT	8	susScr3_rmsk_L1_SS
TEs-siRNA76	ATGACCAATGCGCTTACTGCAAA	3	susScr3_rmsk_L1_SS
TEs-siRNA7599	ACAAAGGAATCTTTCCACAGAAA	20	susScr3_rmsk_L1_SS
TEs-siRNA7598	CACAAAGGAATCTTTCCACAGAA	249	susScr3_rmsk_L1_SS
TEs-siRNA7592	TGCAGCAACATGAATGGAACT	16	susScr3_rmsk_L1_SS
TEs-siRNA7591	CATGGATGGAACTAGAGAA	15	susScr3_rmsk_L1_SS
TEs-siRNA7590	TTCCACAGAAAAGAAAGTCACG	3	susScr3_rmsk_L1_SS
TEs-siRNA759	ATATCCAGCACAAATGAACATC	7	susScr3_rmsk_L1_SS
TEs-siRNA7588	ATCTGGACAAAACTTTCCTTGAAA	11	susScr3_rmsk_L1_SS
TEs-siRNA7583	TTTGCAGCAACATGGATAGAACT	23	susScr3_rmsk_L1_SS
TEs-siRNA7582	TACTCGGCCATAAAAAAGAAC	16	susScr3_rmsk_L1_SS
TEs-siRNA7580	TATATATAGAAAACCCTAAGGACT	30	susScr3_rmsk_L1_SS
TEs-siRNA758	ATGGATGGAACTAGAGACT	27	susScr3_rmsk_L1_SS
TEs-siRNA7579	TTGGGATAGAACATGACGGAA	3	susScr3_rmsk_L1_SS
TEs-siRNA7577	AACTGGTACAGCCACTATGGAA	99	susScr3_rmsk_L1_SS
TEs-siRNA7576	AAACTGGTACAGCCACTATGGAA	55	susScr3_rmsk_L1_SS
TEs-siRNA7575	TAAACTGGTACAGCCACTATGGAA	32	susScr3_rmsk_L1_SS
TEs-siRNA7574	TCCCAAAGCAATCTACAGATTCAA	12	susScr3_rmsk_L1_SS
TEs-siRNA7573	TTCCCAAAGCAATCTACAGATTCA	43	susScr3_rmsk_L1_SS
TEs-siRNA7570	TAGCCAAGATGTGGAAACAACCT	351	susScr3_rmsk_L1_SS
TEs-siRNA7568	TGTCCATTGACAGATGATTGGATT	59	susScr3_rmsk_L1_SS
TEs-siRNA7567	GGAGCTATATCCAATCACTTGTGA	4	susScr3_rmsk_L1_SS
TEs-siRNA7564	TACGGCACAAATGAACCTTTCCA	6	susScr3_rmsk_L1_SS
TEs-siRNA7563	CATTGACAGATGATTGGATTAGGA	77	susScr3_rmsk_L1_SS
TEs-siRNA7562	TCACAATGGAATACTACTCAGCCA	7	susScr3_rmsk_L1_SS
TEs-siRNA7560	TGCAGCAACATGGATGGAACT	549	susScr3_rmsk_L1_SS
TEs-siRNA7557	TCCGGACAAAACTTTGCTTAAAA	29	susScr3_rmsk_L1_SS
TEs-siRNA7556	TCCAGACAAAACTCTCCTTAAAAA	55	susScr3_rmsk_L1_SS
TEs-siRNA7555	AGTCTGGGGTTAATAGATGCAAA	27	susScr3_rmsk_L1_SS
TEs-siRNA7553	TTATTAGAGAAATGCAAATCAA	4	susScr3_rmsk_L1_SS
TEs-siRNA755	ATGGAGAACAGTTTGGAGA	23	susScr3_rmsk_L1_SS
TEs-siRNA7546	TGTAGCAACATGGATGGAACTA	4	susScr3_rmsk_L1_SS
TEs-siRNA7545	GTCAGAATGGCCATCATTAGTAA	18	susScr3_rmsk_L1_SS
TEs-siRNA7544	TAGCCAAGACATGGAAACATCCT	24	susScr3_rmsk_L1_SS
TEs-siRNA7543	TCACAATAGCCAAGACATG	54	susScr3_rmsk_L1_SS
TEs-siRNA7539	TCCTGAGTGAAGTAAGTCAGAA	4	susScr3_rmsk_L1_SS
TEs-siRNA7538	TAAGCAATGAGATCCTACTGTATA	10	susScr3_rmsk_L1_SS
TEs-siRNA7537	GACAAAACTTTCCTTGAAA	124	susScr3_rmsk_L1_SS
TEs-siRNA7531	ACACAATGGAATACGACTCAGCC	62	susScr3_rmsk_L1_SS
TEs-siRNA7530	TACAGTAGAAAATTGACAAAACA	9	susScr3_rmsk_L1_SS
TEs-siRNA7528	TAAGTAATGAGATCCTGCTGT	65	susScr3_rmsk_L1_SS
TEs-siRNA7527	ATGGATGGAACTAGAGACTCT	16	susScr3_rmsk_L1_SS
TEs-siRNA7526	GCACAAATGAATCTTTCCACAGAA	64	susScr3_rmsk_L1_SS
TEs-siRNA7525	TGTAGCAACATGGATGCAACT	13	susScr3_rmsk_L1_SS
TEs-siRNA7520	TATATAGAAAACTGTAAGGACT	13	susScr3_rmsk_L1_SS
TEs-siRNA7519	GCACAAATGAACGTTTCCACAGAA	36	susScr3_rmsk_L1_SS
TEs-siRNA7517	TAGCAGGATATAAGATTAACACT	7	susScr3_rmsk_L1_SS
TEs-siRNA7516	CAAATGAACCTTTCCACAGAA	21	susScr3_rmsk_L1_SS
TEs-siRNA7515	AGGTCACCATGCTGTACAGTAGAA	8	susScr3_rmsk_L1_SS
TEs-siRNA7512	TACCATATGACCCAGAAATCCC	27	susScr3_rmsk_L1_SS
TEs-siRNA7511	TACTACTCAGCCATCAAAAAGAA	23	susScr3_rmsk_L1_SS
TEs-siRNA751	GACATTTTTCACAGAACTAGA	3	susScr3_rmsk_L1_SS
TEs-siRNA7509	TACAGTAGAAATGGACAGAACACT	5	susScr3_rmsk_L1_SS
TEs-siRNA7508	TTCCACAGAAAAGAAACTCATG	69	susScr3_rmsk_L1_SS
TEs-siRNA7507	TATACATAGAACTACCATATGACC	3	susScr3_rmsk_L1_SS
TEs-siRNA7506	TGTAGCAACATGGATGAAACT	4	susScr3_rmsk_L1_SS
TEs-siRNA7505	ACCTTAGAAATCTATACATA	5	susScr3_rmsk_L1_SS
TEs-siRNA7504	CAGATACAAACTATTGCCTTTGGA	4	susScr3_rmsk_L1_SS
TEs-siRNA7503	GCACAAACGAACCTTTCCACAGAA	4	susScr3_rmsk_L1_SS
TEs-siRNA75	CATGACCAATGCGCTTACTGCAAA	132	susScr3_rmsk_L1_SS
TEs-siRNA7499	TATATAGCACAAATGAACCT	7	susScr3_rmsk_L1_SS
TEs-siRNA7497	AAGCTGGTACAATCACTATGGAG	22	susScr3_rmsk_L1_SS
TEs-siRNA7490	TAGCCAAGACATAGAAACA	3	susScr3_rmsk_L1_SS
TEs-siRNA7489	TAGCCAAGACATGGAAAAAACCT	10	susScr3_rmsk_L1_SS
TEs-siRNA7488	TCACTTGTGATGGAGCATGATGT	25	susScr3_rmsk_L1_SS
TEs-siRNA7484	ACACAATGGAAAACTACTC	13	susScr3_rmsk_L1_SS
TEs-siRNA7478	TCTGAAACAAGACAAGGATGCCC	7	susScr3_rmsk_L1_SS
TEs-siRNA7476	TATCACTTATATCTGGAATCTAA	12	susScr3_rmsk_L1_SS
TEs-siRNA7475	TAGCCAAGACATGGAACAACCT	100	susScr3_rmsk_L1_SS
TEs-siRNA7472	TGCAGCAACATGGACAGAACT	13	susScr3_rmsk_L1_SS
TEs-siRNA7469	TAAATGTCCATCGACAGATGAATG	17	susScr3_rmsk_L1_SS
TEs-siRNA7464	ATGGATGGAACTAGAGACTCTC	8	susScr3_rmsk_L1_SS
TEs-siRNA7462	TAGCCAAGACATGGAAACGACCT	72	susScr3_rmsk_L1_SS
TEs-siRNA7461	ATCCACAGACGATTGGATTAGGA	7	susScr3_rmsk_L1_SS
TEs-siRNA746	TCACTTATAACTGGAATCTAATAT	16	susScr3_rmsk_L1_SS
TEs-siRNA7459	GCATTGAGAACTTTGTCTAGAT	10	susScr3_rmsk_L1_SS
TEs-siRNA7458	TTAAAGAGGATACAAAGAAATG	11	susScr3_rmsk_L1_SS
TEs-siRNA7457	TCCAGACAAAACTTTCCT	13	susScr3_rmsk_L1_SS
TEs-siRNA7455	TAGCCAAGACGTGGAAACAACCC	12	susScr3_rmsk_L1_SS
TEs-siRNA745	CACTCTTGGGCATCTATCCGGACA	31	susScr3_rmsk_L1_SS
TEs-siRNA7449	TAGCCAAGACATGGAAACAACCC	202	susScr3_rmsk_L1_SS
TEs-siRNA7448	TACCATATGACCCAGCAATCC	3	susScr3_rmsk_L1_SS
TEs-siRNA7447	AATATATGGCACAAATGAAC	4	susScr3_rmsk_L1_SS
TEs-siRNA7445	TAATGGCTGAGTAATATTCC	53	susScr3_rmsk_L1_SS
TEs-siRNA7444	TTTACAAGGAGATCCTGCTGAAT	40	susScr3_rmsk_L1_SS
TEs-siRNA7442	TATCATTTATATCTGGAATCTAA	11	susScr3_rmsk_L1_SS
TEs-siRNA7441	TGCTCCTGGATTGTAAGAATTAAT	35	susScr3_rmsk_L1_SS
TEs-siRNA7439	TGCAGCAACATGGACGGAACTA	16	susScr3_rmsk_L1_SS
TEs-siRNA7436	AACAACCCAAATGTCCATTGA	24	susScr3_rmsk_L1_SS
TEs-siRNA7435	ATGCAAACTATTGCCTCTGGAAT	13	susScr3_rmsk_L1_SS
TEs-siRNA7433	ATAGATGCAAACTATTGCCTC	14	susScr3_rmsk_L1_SS
TEs-siRNA743	TACTGAGTGAAGTGAGCCA	4	susScr3_rmsk_L1_SS
TEs-siRNA7428	AAGAAAATCATGGACTTGGAC	3	susScr3_rmsk_L1_SS
TEs-siRNA7424	TAGCATGATAGTTTCTAGGTC	20	susScr3_rmsk_L1_SS
TEs-siRNA7421	GGTCACCTTGCTCTACAGTAGAA	3	susScr3_rmsk_L1_SS
TEs-siRNA7420	GGGTCACCTTGCTCTACAGTAGAA	26	susScr3_rmsk_L1_SS
TEs-siRNA742	AAACAACCCAAATGTCCATCGA	335	susScr3_rmsk_L1_SS
TEs-siRNA7417	TTGGAGAAGAGACTTGTGGCTGCC	70	susScr3_rmsk_L1_SS
TEs-siRNA7413	TAGCCAAGACATGGAAACA	18	susScr3_rmsk_L1_SS
TEs-siRNA7411	ATTGTATGGCTGACTTCACTT	51	susScr3_rmsk_L1_SS
TEs-siRNA7409	CATTGTATGGCTGACTTCACT	10	susScr3_rmsk_L1_SS
TEs-siRNA7408	TATGGCACAAATGAACCTTTCA	7	susScr3_rmsk_L1_SS
TEs-siRNA7406	TCATTGTATGGCTGACTTCAC	308	susScr3_rmsk_L1_SS
TEs-siRNA7403	TCTCATTGTATGGCTGACTTC	722	susScr3_rmsk_L1_SS
TEs-siRNA7402	TGTCTCATTGTATGGCTGACT	9	susScr3_rmsk_L1_SS
TEs-siRNA7398	TGGTGTCTCATTGTATGGCTGACT	41	susScr3_rmsk_L1_SS
TEs-siRNA7397	AACAGATGACTGGATTAGGA	4	susScr3_rmsk_L1_SS
TEs-siRNA7393	AAGCTGGTACAGCCACTATGGA	7	susScr3_rmsk_L1_SS
TEs-siRNA7392	GGCAAATCAAAACTACAATGAG	24	susScr3_rmsk_L1_SS
TEs-siRNA7389	ACACAATGGAAAACTACTCAGCC	4	susScr3_rmsk_L1_SS
TEs-siRNA7388	TCCAGACAAAACTTTCCTTGAAA	67	susScr3_rmsk_L1_SS
TEs-siRNA7387	AGTTTGGGGTTAGTAGATGCAAA	294	susScr3_rmsk_L1_SS
TEs-siRNA7383	GTTCACTGCAGCACTATTCACAA	9	susScr3_rmsk_L1_SS
TEs-siRNA7382	CATGACATTTTTCACAGAACTAGA	15	susScr3_rmsk_L1_SS
TEs-siRNA7380	TTTTTCAGATTCCACATGTCAGT	63	susScr3_rmsk_L1_SS
TEs-siRNA738	AGAAAATCATGGACTTGGAGAA	22	susScr3_rmsk_L1_SS
TEs-siRNA7379	TTTTTTCAGATTCCACATGTC	2128	susScr3_rmsk_L1_SS
TEs-siRNA7377	AGCTCTGTCTAGTCACTTATGA	33	susScr3_rmsk_L1_SS
TEs-siRNA7375	TACAGTAGAAAATGGACAGAAC	12	susScr3_rmsk_L1_SS
TEs-siRNA7373	TACCATATGATCCAGCAGTCTCA	10	susScr3_rmsk_L1_SS
TEs-siRNA7372	AGTCATAACTCTCCCAGA	10	susScr3_rmsk_L1_SS
TEs-siRNA7370	GGACAAAACTTTCCTTGAAA	67	susScr3_rmsk_L1_SS
TEs-siRNA737	TGGACTTGGAGAAGAGACT	57	susScr3_rmsk_L1_SS
TEs-siRNA7369	TACAGTAGAAAATGGACAGAACA	117	susScr3_rmsk_L1_SS
TEs-siRNA7368	TATGGCACAAATGAACCTTTAC	54	susScr3_rmsk_L1_SS
TEs-siRNA7367	TACCATATGATCCAGCAATTCCAC	3	susScr3_rmsk_L1_SS
TEs-siRNA7365	TGTTCTGCAAAGAAGTTCCGTCTG	5	susScr3_rmsk_L1_SS
TEs-siRNA7361	TATATAGAAAACCATAAGGAC	19	susScr3_rmsk_L1_SS
TEs-siRNA7360	TTGTGATGAAACACGATGGAGGAT	177	susScr3_rmsk_L1_SS
TEs-siRNA7358	TAAACTGGTGCAGCCACTATGGAA	9	susScr3_rmsk_L1_SS
TEs-siRNA7357	TAGCCAAGACTTGGAAACAACCC	13	susScr3_rmsk_L1_SS
TEs-siRNA7354	TTGCAGCAACATGGATGGAACT	22	susScr3_rmsk_L1_SS
TEs-siRNA7353	GACAGATGAACGGATTAAGA	4	susScr3_rmsk_L1_SS
TEs-siRNA7351	GGGTCACCATGCTGTCCAGTAGAA	16	susScr3_rmsk_L1_SS
TEs-siRNA7350	TCTGGACAAAACTTTCATTGAAA	14	susScr3_rmsk_L1_SS
TEs-siRNA735	ACAAATGAACATCTCCACAGAA	9	susScr3_rmsk_L1_SS
TEs-siRNA7348	TCCAGACAAAACTTTCCTT	58	susScr3_rmsk_L1_SS
TEs-siRNA7347	ATCCAGACAAAACTTTCCTTGAAA	253	susScr3_rmsk_L1_SS
TEs-siRNA7345	TGCAACAACATGGATGGAACT	25	susScr3_rmsk_L1_SS
TEs-siRNA7342	TACATAGAACTTCCATATGACCCA	32	susScr3_rmsk_L1_SS
TEs-siRNA7341	TTGCAGAACAGATGCTGACTC	108	susScr3_rmsk_L1_SS
TEs-siRNA734	CGCCAAAGCAATCCTGAGAAA	10	susScr3_rmsk_L1_SS
TEs-siRNA7338	ACAGTAGAAAATTGACAGAACA	10	susScr3_rmsk_L1-1_SSc
TEs-siRNA7336	TAGCACTGAGAACTATGTCTAGAT	30	susScr3_rmsk_L1-1_SSc
TEs-siRNA7334	ATCATGGACTTGGAGAAGAGACT	35	susScr3_rmsk_L1-1_SSc
TEs-siRNA7325	TATGCCGAGAACTGTAAAACATT	21	susScr3_rmsk_L1-1_SSc
TEs-siRNA7324	CTGGGCATACATCCGGACAAA	4	susScr3_rmsk_L1-1_SSc
TEs-siRNA7323	ATCTACAGACAATTGGATTAGGA	3	susScr3_rmsk_L1_SS
TEs-siRNA7322	TAAAGAAAGACAAAGAAGGACACT	3	susScr3_rmsk_L1-1_SSc
TEs-siRNA7321	CATCTACAGACAATTGGATTAGGA	14	susScr3_rmsk_L1-1_SSc
TEs-siRNA7320	TCCTGGGCATACATCCGGACAAA	56	susScr3_rmsk_L1-1_SSc
TEs-siRNA732	AATGAACATCTCCACAGAA	72	susScr3_rmsk_L1-1_SSc
TEs-siRNA7319	TTGTGTCTGATAAGCCCAAGCTC	4	susScr3_rmsk_L1-1_SSc
TEs-siRNA7317	ACGTTTCTGTATACTAACAATGAA	16	susScr3_rmsk_L1-1_SSc
TEs-siRNA7316	TACAGTAGAAATTGACATAACACT	4	susScr3_rmsk_L1-1_SSc
TEs-siRNA7313	AAGAAAATCATGGACTTGGAGA	67	susScr3_rmsk_L1-1_SSc
TEs-siRNA7310	TCTATTCTAAGTTGTGTCTGATAA	22	susScr3_rmsk_L1-1_SSc
TEs-siRNA7308	GTCACCACACTGTACAGTAGAA	25	susScr3_rmsk_L1-1_SSc
TEs-siRNA7307	GGTCACCACACTGTACAGTAGAA	114	susScr3_rmsk_L1_SS
TEs-siRNA7306	GGGTCACCACACTGTACAGTAGAA	211	susScr3_rmsk_L1-1_SSc
TEs-siRNA7305	TCACTTATATCTGGAATCT	14	susScr3_rmsk_L1-1_SSc
TEs-siRNA7303	GGGTCACTTGGCTGTACAGTAGAA	14	susScr3_rmsk_L1-1_SSc
TEs-siRNA7302	TTACAAATGAACCTTTCCACAGAA	12	susScr3_rmsk_L1-1_SSc
TEs-siRNA7300	CATCGACAGATGATTGGATTAGGA	76	susScr3_rmsk_L1-1_SSc
TEs-siRNA730	ATGGAGAACAGTTTGGAGAAA	31	susScr3_rmsk_L1-1_SSc
TEs-siRNA7298	AGAAAATCATGGACTTGGAC	14	susScr3_rmsk_L1-1_SSc
TEs-siRNA7297	TGACAGAACACTGTAAACCAGCT	161	susScr3_rmsk_L1-1_SSc
TEs-siRNA7286	AACAGACACACAGACCAATGGAAC	14	susScr3_rmsk_L1-1_SSc
TEs-siRNA7285	AGCACTGGGAACTCTGTCTAG	35	susScr3_rmsk_L1-1_SSc
TEs-siRNA7282	GCACAAATGAACATTTCCACAGAA	21	susScr3_rmsk_L1_SS
TEs-siRNA7280	TAGCCAAGACATGAAAACAACCC	11	susScr3_rmsk_L1-1_SSc
TEs-siRNA7279	CACTGGGAACTCTGTCTAGA	22	susScr3_rmsk_L1-1_SSc
TEs-siRNA7278	ACAAAGGAATCTTTCCACAGAA	298	susScr3_rmsk_L1-1_SSc
TEs-siRNA7275	GCACAAAGGAATCTTTCCACAGAA	697	susScr3_rmsk_L1-1_SSc
TEs-siRNA7273	TAGCACTGGGAACTCTGTCTAGA	4	susScr3_rmsk_L1-1_SSc
TEs-siRNA7271	TATCACATCTGTAGTTGTATAAT	3	susScr3_rmsk_L1-1_SSc
TEs-siRNA727	ACTATGGAGAACAGTTTGGAGAA	31	susScr3_rmsk_L1-1_SSc
TEs-siRNA7269	TTCAGCAACATGGATGGAACT	16	susScr3_rmsk_L1-1_SSc
TEs-siRNA7268	TGAGTATCTAGACAAAGTTCT	9	susScr3_rmsk_L1-1_SSc
TEs-siRNA7266	AGTCACCTTGCTATACAGTAGAA	30	susScr3_rmsk_L1-1_SSc
TEs-siRNA7263	TGAATTTATCACATCTGTAGT	7	susScr3_rmsk_L1_SS
TEs-siRNA7262	TGCAGCCCTATTCACAATAGC	23	susScr3_rmsk_L1-1_SSc
TEs-siRNA7261	TGCAACATGAGTATCTAGAC	3	susScr3_rmsk_L1-1_SSc
TEs-siRNA7260	ATGAATTTATCACATCTGTAGT	40	susScr3_rmsk_L1-1_SSc
TEs-siRNA726	CACTATGGAGAACAGTTTGGAG	7	susScr3_rmsk_L1-1_SSc
TEs-siRNA7259	AATGAATTTATCACATCTGTAGT	6	susScr3_rmsk_L1-1_SSc
TEs-siRNA7258	TAGCCAAGACATGGAATCAACCCG	4	susScr3_rmsk_L1-1_SSc
TEs-siRNA7254	TCCAGACAAAACTTTCCTTGAA	38	susScr3_rmsk_L1-1_SSc
TEs-siRNA725	TTCCTGAGTGAAATGAGCCAGA	3	susScr3_rmsk_L1-1_SSc
TEs-siRNA7248	TTTGCAGCAACATGGACGGACCT	11	susScr3_rmsk_L1-1_SSc
TEs-siRNA7245	TTTAGCAACATGGATGCACCT	938	susScr3_rmsk_L1-1_SSc
TEs-siRNA7242	TTTTTAGCAACATGGATGCACC	8	susScr3_rmsk_L1_SS
TEs-siRNA724	TCACTTATAGCTGGAATCTAAT	26	susScr3_rmsk_L1-1_SSc
TEs-siRNA7238	GGCATATATATATCCAGACAAA	41	susScr3_rmsk_L1-1_SSc
TEs-siRNA7236	GGGCATATATATATCCAGACAAA	11	susScr3_rmsk_L1-1_SSc
TEs-siRNA7230	TAGTCAAGACATGGAAACAACCTA	19	susScr3_rmsk_L1-1_SSc
TEs-siRNA723	AGATCCTGTTGAGTAGCATTGAGA	17	susScr3_rmsk_L1-1_SSc
TEs-siRNA7228	AGTCAGAATGGCCATCATTAGTA	23	susScr3_rmsk_L1-1_SSc
TEs-siRNA7227	TAGCACTGAGAACTATGTC	14	susScr3_rmsk_L1-1_SSc
TEs-siRNA7226	ACACAATGGAATAGTACTCAGCC	51	susScr3_rmsk_L1-1_SSc
TEs-siRNA7223	GGCATACATCCGGACAAA	22	susScr3_rmsk_L1-1_SSc
TEs-siRNA7220	AGACAAAACTTTCCTTGAAA	4	susScr3_rmsk_L1-1_SSc
TEs-siRNA722	AAACAATCCAAATGTCCATCAA	3	susScr3_rmsk_L1_SS
TEs-siRNA7218	TTCCACAGAAAAGAAAGTCATGG	7	susScr3_rmsk_L1-1_SSc
TEs-siRNA7217	ACACAGTGGAATACTACTCAGCCA	5	susScr3_rmsk_L1-1_SSc
TEs-siRNA7215	AGAGAAAATCATGGACTTGGA	39	susScr3_rmsk_L1-1_SSc
TEs-siRNA7210	TACAGTAGAAAATTAACAGAAC	11	susScr3_rmsk_L1-1_SSc
TEs-siRNA7209	ACTATATCCAGTCACTTGTGA	1655	susScr3_rmsk_L1-1_SSc
TEs-siRNA7207	TCACTTATGATGGAGCATGATAAT	9	susScr3_rmsk_L1-1_SSc
TEs-siRNA7205	TATATAGAAAACCCCAAGGACT	41	susScr3_rmsk_L1-1_SSc
TEs-siRNA7202	TGGGAATGTAAGCTGGTACAACC	32	susScr3_rmsk_L1-1_SSc
TEs-siRNA7201	TCCGAATCCAATCATCTGTC	10	susScr3_rmsk_L1-1_SSc
TEs-siRNA720	AGAGGATTGGATTCGGAAGATG	17	susScr3_rmsk_L1-1_SSc
TEs-siRNA72	GGCCTTCGGAGTCCTAACCCAAGA	13	susScr3_rmsk_L1-1_SSc
TEs-siRNA7199	GGCATATGTCCAGACAAAA	1254	susScr3_rmsk_L1-1_SSc
TEs-siRNA7198	GGGTCACCATGTTGTACAGTAGAA	6	susScr3_rmsk_L1-1_SSc
TEs-siRNA7196	TGGGCATATGTCCAGACAAAA	25	susScr3_rmsk_L1-1_SSc
TEs-siRNA7195	TCTTCCGAATCCAATCATCTG	157	susScr3_rmsk_L1-1_SSc
TEs-siRNA7193	ATCTTCCGAATCCAATCATCTG	17	susScr3_rmsk_L1-1_SSc
TEs-siRNA7191	TATCTAAGACATGGAAACAACCT	3	susScr3_rmsk_L1-1_SSc
TEs-siRNA7190	CATCTTCCGAATCCAATCATCTG	36	susScr3_rmsk_L1-1_SSc
TEs-siRNA719	TGGCATTGAGAACTGTGTCTGGAT	5	susScr3_rmsk_L1-1_SSc
TEs-siRNA7189	ACATCTTCCGAATCCAATCATCTG	17	susScr3_rmsk_L1-1_SSc
TEs-siRNA7185	TATATAGAAAACCCTAAGGAC	25	susScr3_rmsk_L1-1_SSc
TEs-siRNA7184	GAAAAAACCCAAATGTCCATCGA	197	susScr3_rmsk_L1-1_SSc
TEs-siRNA7182	GACAAAGTCCAACATCCACT	5	susScr3_rmsk_L1-1_SSc
TEs-siRNA7181	ACATGGAAAAAACCCAAATGTCCA	23	susScr3_rmsk_L1-1_SSc
TEs-siRNA718	TTTGCAGCAACATGGATGGAACTA	66	susScr3_rmsk_L1-1_SSc
TEs-siRNA7178	TAGCCAAGACATGGAAACAAGCC	3	susScr3_rmsk_L1-1_SSc
TEs-siRNA7177	TACAAAGACAAATACCATATGA	17	susScr3_rmsk_L1-1_SSc
TEs-siRNA7175	AGCAATGAGGTCCTACTGTA	44	susScr3_rmsk_L1-1_SSc
TEs-siRNA7172	GGTCACATTGCTGTACAGTAGAA	4	susScr3_rmsk_L1-1_SSc
TEs-siRNA7170	GGGTCACATTGCTGTACAGTAGAA	3	susScr3_rmsk_L1-1_SSc
TEs-siRNA717	TAGCCAGGACATGGAAACAACA	50	susScr3_rmsk_L1_SS
TEs-siRNA7169	CATGGACAGATGAATGGATTAAGA	30	susScr3_rmsk_L1-1_SSc
TEs-siRNA7168	TCACTTATATCTGGAACCT	134	susScr3_rmsk_L1-1_SSc
TEs-siRNA7167	TACGGCACAAATGAACTTTTCCA	3	susScr3_rmsk_L1-1_SSc
TEs-siRNA7162	AAGACACCAACATCATATGCTA	10	susScr3_rmsk_L1-1_SSc
TEs-siRNA7160	AATGTAATACTACTCAGCCATAA	18	susScr3_rmsk_L1-1_SSc
TEs-siRNA7156	TACAGTAGAAAATTGACAGAATA	16	susScr3_rmsk_L1-1_SSc
TEs-siRNA7153	TTTATGGCTGAGTAGTATTCC	11	susScr3_rmsk_L1-1_SSc
TEs-siRNA715	TGTCCATCAACAGAGGATTGGATT	8	susScr3_rmsk_L1-1_SSc
TEs-siRNA7149	TCTGTATGTTCACTGCAGCACT	80	susScr3_rmsk_L1-1_SSc
TEs-siRNA7145	AAGCTGGTACAGTCACTATGGA	31	susScr3_rmsk_L1-1_SSc
TEs-siRNA7144	ATCTGTATGTTCACTGCAGCACTA	37	susScr3_rmsk_L1-1_SSc
TEs-siRNA7143	AAGCTGGTACAGTCACTATGGAG	51	susScr3_rmsk_L1-1_SSc
TEs-siRNA7142	TCCAAAGCAATCTACAGATTCA	4	susScr3_rmsk_L1-1_SSc
TEs-siRNA7141	TCATTCTTTTTTATGGCTGAGT	10	susScr3_rmsk_L1-1_SSc
TEs-siRNA713	TCGACAGATGATTGGATTC	6	susScr3_rmsk_L1-1_SSc
TEs-siRNA7126	TGGAATCTAAAACATGGCACAA	11	susScr3_rmsk_L1-1_SSc
TEs-siRNA7122	AGAAAATCATGGACTTGCAGA	3	susScr3_rmsk_L1-1_SSc
TEs-siRNA7120	TCTAGTTCCATCCATGTTGCTG	34	susScr3_rmsk_L1-1_SSc
TEs-siRNA7117	CATCGACAGAAGAATGGATTAAGA	4	susScr3_rmsk_L1-1_SSc
TEs-siRNA7116	ACTAGAGACTCTCATACTAAGTGA	157	susScr3_rmsk_L1-1_SSc
TEs-siRNA7115	TACTAAGTGAAGTAAATCAGAAAG	3	susScr3_rmsk_L1-1_SSc
TEs-siRNA7113	TGACAGAACACTGTAAATCAGCTA	3	susScr3_rmsk_L1-1_SSc
TEs-siRNA7111	CAGGATGAGATTCTCTAGTTCCAT	3	susScr3_rmsk_L1-1_SSc
TEs-siRNA7110	CATACCTATCAATAATTA	3	susScr3_rmsk_L1-1_SSc
TEs-siRNA7109	TCACAAATGAACCTTTCCACAGAA	33	susScr3_rmsk_L1-1_SSc
TEs-siRNA7107	TCTAATATATGGCACAAATGAAC	12	susScr3_rmsk_L1-1_SSc
TEs-siRNA710	TCCAGCACAAATGAACATC	10	susScr3_rmsk_L1-1_SSc
TEs-siRNA71	TTCAACATCATGCAGGGCCGA	377	susScr3_rmsk_L1-1_SSc
TEs-siRNA7099	TTCACTCAGGATGAGATTCTCTA	10	susScr3_rmsk_L1-1_SSc
TEs-siRNA7098	TCCAGACAAAACTTTCCTTAAAA	35	susScr3_rmsk_L1-1_SSc
TEs-siRNA7095	AGTTTGGGGTTAGTAGATGCAA	22	susScr3_rmsk_ERV1-1_SSc-I-int
TEs-siRNA7093	TGTCCATCAACAGATGATTGGATG	20	susScr3_rmsk_L1-1_SSc
TEs-siRNA7091	TGCAGTAGAAAATTGACAGAA	40	susScr3_rmsk_L1-1_SSc
TEs-siRNA7090	TTTCTGGCTCATTTCACTC	20	susScr3_rmsk_L1-1_SSc
TEs-siRNA709	ATACATGTAAGGATAACCTGACCC	367	susScr3_rmsk_L1-1_SSc
TEs-siRNA7086	GGTACCACTTCACACCAGTCAGA	27	susScr3_rmsk_L1-1_SSc
TEs-siRNA7083	TTATTAGAGAAATGCAAGTCAA	11	susScr3_rmsk_L1-1_SSc
TEs-siRNA7081	CACTGACAGATGAATGGATTAAGA	74	susScr3_rmsk_L1-1_SSc
TEs-siRNA7075	TTGTCTTTGTCTTTCTGGCT	3	susScr3_rmsk_L1-1_SSc
TEs-siRNA7074	TCTGATTGCTGTGGCTAGGACT	18	susScr3_rmsk_L1-1_SSc
TEs-siRNA7072	TGTCACCTTGCTGTACAGTAGAA	18	susScr3_rmsk_L1-1_SSc
TEs-siRNA7071	TCCGGACAAAACTTTCCTTAAAA	20	susScr3_rmsk_L1_SS
TEs-siRNA7069	CTGGGCATATATTCAGAGAAA	4	susScr3_rmsk_L1-1_SSc
TEs-siRNA7068	CCTGGGCATATATTCAGAGAAA	5	susScr3_rmsk_L1-1_SSc
TEs-siRNA7067	TACCATATGACCCAGCAATCCC	16	susScr3_rmsk_L1-1_SSc
TEs-siRNA7062	CATATGGTATTTGTCTTTGTC	36	susScr3_rmsk_L1-1_SSc
TEs-siRNA7061	ACACAATGGAATACTACTCGGCC	95	susScr3_rmsk_L1-1_SSc
TEs-siRNA7059	ATTGGTACAGCCACTGTGGAAAA	20	susScr3_rmsk_L1-1_SSc
TEs-siRNA7057	TCACTTATGATGGAGCCTGATA	6	susScr3_rmsk_L1-1_SSc
TEs-siRNA7054	TCCAGACAAAACTCTCCTTAAAA	34	susScr3_rmsk_L1-1_SSc
TEs-siRNA7050	TATGGCACAAATGAACCTTTC	35	susScr3_rmsk_L1-1_SSc
TEs-siRNA705	TCATGGACTTGGAGAAGAGACTT	198	susScr3_rmsk_L1-1_SSc
TEs-siRNA7048	AACTCTGTCTAGTCACTTATGA	176	susScr3_rmsk_L1_SS
TEs-siRNA7045	TAGCCAAGACATAGAAAAAACCT	26	susScr3_rmsk_L1-1_SSc
TEs-siRNA7043	GTCAGAATGGCCCTCATTAATAA	4	susScr3_rmsk_L1-1_SSc
TEs-siRNA7039	TAGCACTGGGAACTCTGTCTAG	22	susScr3_rmsk_L1-1_SSc
TEs-siRNA7038	TCTGTCTAGTCACTTATGA	28	susScr3_rmsk_L1-1_SSc
TEs-siRNA7037	TTCCATATGACCCAGCAATCCC	10	susScr3_rmsk_L1-1_SSc
TEs-siRNA7035	TTTGCAGCAACATAGATGGAAC	7	susScr3_rmsk_L1-1_SSc
TEs-siRNA7034	TAATATACGGCACAAATGAACC	3	susScr3_rmsk_L1-1_SSc
TEs-siRNA7033	GACCAAGGAGGTAAAGGACTTA	3	susScr3_rmsk_L1-1_SSc
TEs-siRNA7032	TTGTGCTGGATATTAGATTCCA	30	susScr3_rmsk_L1-1_SSc
TEs-siRNA7029	ATTTGTGCTGGATATTAGATT	156	susScr3_rmsk_L1-1_SSc
TEs-siRNA7027	TTCATTTGTGCTGGATATTAG	41	susScr3_rmsk_L1-1_SSc
TEs-siRNA7025	TATATAGAAAACCATAAGGACTCA	62	susScr3_rmsk_L1-1_SSc
TEs-siRNA7023	CAGAACAGACTTGTGGTTG	7	susScr3_rmsk_L1-1_SSc
TEs-siRNA7021	TCCAGACAAAACTTTCATTGAA	11	susScr3_rmsk_L1-1_SSc
TEs-siRNA7019	GAGATGTTCATTTGTGCTGGAT	47	susScr3_rmsk_L1-1_SSc
TEs-siRNA7018	TAAATGTCCATCGACTGAGGAGT	20	susScr3_rmsk_L1-1_SSc
TEs-siRNA7014	TCTGAGGAGATGTTCATTTGTG	3	susScr3_rmsk_L1-1_SSc
TEs-siRNA7013	TGACAGAACCCTGTAAACCAGCT	8	susScr3_rmsk_L1-1_SSc
TEs-siRNA7012	TTCTGAGGAGATGTTCATTTG	57	susScr3_rmsk_L1-1_SSc
TEs-siRNA701	TAGATTTACAAGGAGATCCTGCT	28	susScr3_rmsk_L1-1_SSc
TEs-siRNA7008	TGTCCATGGACAGATGATTGGATT	75	susScr3_rmsk_L1-1_SSc
TEs-siRNA7005	CATCGACAGATGAATGGATTAAGA	51	susScr3_rmsk_L1-1_SSc
TEs-siRNA7004	TTGGAATGGAGAAGCAATGAGA	56	susScr3_rmsk_L1-1_SSc
TEs-siRNA7	CATGACCAATGTGCTTACTGCAAA	15	susScr3_rmsk_L1-1_SSc
TEs-siRNA6998	ATTATCAGAGAAATGCAAATCAA	3	susScr3_rmsk_L1-1_SSc
TEs-siRNA6993	TGACAGAACACTGTAAGCCAGCT	3	susScr3_rmsk_L1-1_SSc
TEs-siRNA6992	TTATGATGGAGCATGATAGAGGAT	13	susScr3_rmsk_L1-1_SSc
TEs-siRNA6991	CAGTCACTTGTGATGGAACATGA	47	susScr3_rmsk_L1-1_SSc
TEs-siRNA6990	TCCAAGTCCATGATTTTCTTTTC	3	susScr3_rmsk_L1-1_SSc
TEs-siRNA699	GAATTTAATATCCAGCACAA	11	susScr3_rmsk_L1-1_SSc
TEs-siRNA6988	TCCAAGTCCATGATTTTCTT	7	susScr3_rmsk_L1-1_SSc
TEs-siRNA6984	AATTGGTACAATCACTATGGAA	41	susScr3_rmsk_L1-1_SSc
TEs-siRNA6983	TGTAGCACTGGGAACTCTGTCT	18	susScr3_rmsk_L1-1_SSc
TEs-siRNA6976	AAGAAAATCATGGACTTGGAGC	55	susScr3_rmsk_L1-1_SSc
TEs-siRNA6974	GAACTATATCCAGTCACTTGCGA	40	susScr3_rmsk_L1-1_SSc
TEs-siRNA6973	GGAACTATATCCAGTCACTTGCGA	7	susScr3_rmsk_L1-1_SSc
TEs-siRNA6972	TAAATGTCCATTGACAGAAGAAT	9	susScr3_rmsk_L1-1_SSc
TEs-siRNA6971	AGGTCACTTTGCTGTACAGTAGAA	99	susScr3_rmsk_L1_SS
TEs-siRNA697	TATGCCGAGAACTATAAAACCTT	35	susScr3_rmsk_L1-1_SSc
TEs-siRNA6969	TTGCTGTGCAGTAGAAAATTGAC	3	susScr3_rmsk_L1-1_SSc
TEs-siRNA6965	TCATACTGAGTGAAATGAGCCA	19	susScr3_rmsk_L1-1_SSc
TEs-siRNA6964	TTTCCACAGAAAAGAAAATCATG	19	susScr3_rmsk_L1-1_SSc
TEs-siRNA6963	GCTATTGTGAATAGTGCTGCAGT	221	susScr3_rmsk_L1-1_SSc
TEs-siRNA6962	TACAGTAGAAAATTGGCAGAAC	12	susScr3_rmsk_L1-1_SSc
TEs-siRNA6961	CACAAATGAATCTTTCCACAGAA	12	susScr3_rmsk_L1-1_SSc
TEs-siRNA6960	TGAGATCCTGCTGTGTAGCACT	4	susScr3_rmsk_L1-1_SSc
TEs-siRNA6958	GTCCTGGCTATTGTGAATAGTG	3	susScr3_rmsk_L1-1_SSc
TEs-siRNA6957	TTTTCTGGTAGAGTCTTTAGGATT	14	susScr3_rmsk_L1-1_SSc
TEs-siRNA6956	TTTCCGCAGAAAAGAAAATCATG	4	susScr3_rmsk_L1_SS
TEs-siRNA6955	TACTAAGTGAAGCAAGTCAGAAAG	33	susScr3_rmsk_L1-1_SSc
TEs-siRNA6952	GGGTCACCATTCTGTACAGTAGAA	16	susScr3_rmsk_L1-1_SSc
TEs-siRNA6949	TACAGTAGAAAATTGACAGAAT	27	susScr3_rmsk_L1-1_SSc
TEs-siRNA6946	TGGACTTGGAGAAGAGACTTGTGA	138	susScr3_rmsk_L1-1_SSc
TEs-siRNA6943	TGTCCACTGACAGATGATTGGATT	8	susScr3_rmsk_L1-1_SSc
TEs-siRNA6942	TATATCCGGACAAAGCTCTACTT	19	susScr3_rmsk_L1-1_SSc
TEs-siRNA6941	ACCCAAAGCAATCTACAGATTCA	2903	susScr3_rmsk_L1-1_SSc
TEs-siRNA6940	TAGCCAAGACATGGAATCAACCC	57	susScr3_rmsk_L1-1_SSc
TEs-siRNA694	TACCATATGATATCACTTAGAACT	22	susScr3_rmsk_L1-1_SSc
TEs-siRNA6936	TGGACATTTGGGTTGTTTCCATG	323	susScr3_rmsk_L1-1_SSc
TEs-siRNA6933	CATGAAACTAGAAATCAACCACA	23	susScr3_rmsk_L1_SS
TEs-siRNA6932	AAGCAATCTACAGATTCA	9	susScr3_rmsk_L1-1_SSc
TEs-siRNA6929	TTGATGGACATTTGGGTTGTT	5	susScr3_rmsk_L1-1_SSc
TEs-siRNA6926	TAGCCAAGACATGGAAACGACCC	19	susScr3_rmsk_L1-1_SSc
TEs-siRNA6922	AAATGAACCTCTCCACAGAA	57	susScr3_rmsk_L1-1_SSc
TEs-siRNA6920	TGGGAATGTAAACTGGTACAACCA	9	susScr3_rmsk_L1-1_SSc
TEs-siRNA6918	TAGCCAAGACGTGGAAACAATCT	3	susScr3_rmsk_L1-1_SSc
TEs-siRNA6915	AGAGACTCTCATACTAAGTGA	4	susScr3_rmsk_L1-1_SSc
TEs-siRNA6914	TACAGCACAAATGAACCTCTCCA	6	susScr3_rmsk_L1-1_SSc
TEs-siRNA6911	GGTCACTTTTCTGTACAGTAGAA	55	susScr3_rmsk_L1-1_SSc
TEs-siRNA691	AGAGACTCTCATCCTGAGTGA	9	susScr3_rmsk_L1-1_SSc
TEs-siRNA6909	CAACATGGATGGAACTAGAGACA	13	susScr3_rmsk_L1_SS
TEs-siRNA6908	GGGTCACTTTTCTGTACAGTAGAA	226	susScr3_rmsk_L1-1_SSc
TEs-siRNA6905	TCCATCATAAGTGACTAGACA	8	susScr3_rmsk_L1-1_SSc
TEs-siRNA6902	ACTTCTATCTGGAATCTAA	6	susScr3_rmsk_L1-1_SSc
TEs-siRNA6901	TAGCCAAGACATGGAATCAACC	3	susScr3_rmsk_L1-1_SSc
TEs-siRNA690	ATCCGGACAAAACTCTACTT	24	susScr3_rmsk_L1-1_SSc
TEs-siRNA69	CAGGAGGCAGCATTTCAGACAA	18	susScr3_rmsk_L1-1_SSc
TEs-siRNA6894	TAGCACTGAGAACTATGTCT	28	susScr3_rmsk_L1-1_SSc
TEs-siRNA6892	TACTCAGCCATAAGAAAGAATG	19	susScr3_rmsk_L1-1_SSc
TEs-siRNA6890	TACAGTAGAAAATTGACAGAACGC	3	susScr3_rmsk_L1-1_SSc
TEs-siRNA6888	TGCAGCAATATGGATGGAACT	10	susScr3_rmsk_L1-1_SSc
TEs-siRNA6887	TACTACTCAGCCATAAGAAAGAAT	10	susScr3_rmsk_ERV1-1_SSc-I-int
TEs-siRNA6886	ATCAACCCAAATGTCCATCAA	5	susScr3_rmsk_L1-1_SSc
TEs-siRNA6884	AGGTCGACTCACTTATGATGGA	15	susScr3_rmsk_L1-1_SSc
TEs-siRNA6882	GACAGACGATTGGATTCGGAA	5	susScr3_rmsk_L1-1_SSc
TEs-siRNA6880	AGCACTGAGAACTATATCTA	35	susScr3_rmsk_L1-1_SSc
TEs-siRNA6879	TATGGCACAAATGAACATATC	48	susScr3_rmsk_L1-1_SSc
TEs-siRNA6877	GGGTCATCATGCTGTACAGTAGGA	3	susScr3_rmsk_L1-1_SSc
TEs-siRNA6876	GAGTTTGGGGTTAATAGATGCAAA	19	susScr3_rmsk_L1-1_SSc
TEs-siRNA6875	TAGCACTGAGAACTATATCTA	27	susScr3_rmsk_L1-1_SSc
TEs-siRNA6871	TAGCACTGGGAACTCTGTCT	16	susScr3_rmsk_L1-1_SSc
TEs-siRNA6870	CTGAGTAGTATTCCATTGTGTATA	14	susScr3_rmsk_L1-1_SSc
TEs-siRNA687	TAGATACTCATGTTGCAACA	3	susScr3_rmsk_L1_SS
TEs-siRNA6869	AATGAACGTTTCCACAGAA	18	susScr3_rmsk_L1-1_SSc
TEs-siRNA6863	TGGCTGAGTAGTATTCCATTGTGT	205	susScr3_rmsk_L1-1_SSc
TEs-siRNA6860	GAGTCACCTTGCTGTACAGTAGAA	3	susScr3_rmsk_L1-1_SSc
TEs-siRNA6858	AGCACAAATGAACGTTTCCACAGA	119	susScr3_rmsk_L1-1_SSc
TEs-siRNA6857	TGCTGTGCAGTAGAAAATTGACA	82	susScr3_rmsk_L1-1_SSc
TEs-siRNA6854	TAGCACTGGGATCTATATCT	4	susScr3_rmsk_L1-1_SSc
TEs-siRNA6853	GTCACCATGCTGTACAGTAGAA	3	susScr3_rmsk_L1-1_SSc
TEs-siRNA6851	TGCTGTGCAGTAGAAAATTGACAG	20	susScr3_rmsk_L1-1_SSc
TEs-siRNA6849	GAACCATGTCTAGTCACTTATGA	3	susScr3_rmsk_L1-1_SSc
TEs-siRNA6848	AGGGAACTCTATCTAGTCACTTA	8	susScr3_rmsk_L1-1_SSc
TEs-siRNA6846	TCCGGACAAAACTTTCCTTGAAA	53	susScr3_rmsk_L1_SS
TEs-siRNA6843	CACTTCTATCTGGAATCTAA	48	susScr3_rmsk_L1-1_SSc
TEs-siRNA6840	ATCACTTCTATCTGGAATCTAA	187	susScr3_rmsk_L1-1_SSc
TEs-siRNA684	TGGGAATGTAAACTGGTACAG	115	susScr3_rmsk_L1-1_SSc
TEs-siRNA6839	CACTGAGAACTATATCTAG	16	susScr3_rmsk_L1-1_SSc
TEs-siRNA6837	ATATCACTTCTATCTGGAATCTAA	27	susScr3_rmsk_L1-1_SSc
TEs-siRNA6836	TAGCACTGAGAACTATATCT	109	susScr3_rmsk_L1-1_SSc
TEs-siRNA6835	ATAGCACTGAGAACTATATCTAG	6	susScr3_rmsk_L1-1_SSc
TEs-siRNA6834	TATGGCACAAATGAACCTTTCCAC	13	susScr3_rmsk_L1-1_SSc
TEs-siRNA6832	GGAAAAAACCCAAATGTCCATCGA	228	susScr3_rmsk_L1-1_SSc
TEs-siRNA683	TGGCATCTATCCGGACAAA	16	susScr3_rmsk_L1-1_SSc
TEs-siRNA6829	CTAATATATGGCACAAATGAAC	5	susScr3_rmsk_L1-1_SSc
TEs-siRNA6826	CATGGAAAAAACCCAAATGTCCA	1402	susScr3_rmsk_L1-1_SSc
TEs-siRNA6824	TATGGCACAAATGAACCTATC	38	susScr3_rmsk_L1-1_SSc
TEs-siRNA6823	TCATGGACTTGGAGAAGA	12	susScr3_rmsk_L1-1_SSc
TEs-siRNA6822	CACTGGGAACTCTGTCTAG	8	susScr3_rmsk_L1-1_SSc
TEs-siRNA682	TATGTCTAGATACTCATGTTGCAA	28	susScr3_rmsk_L1-1_SSc
TEs-siRNA6819	GTTCACTGCAGCACTATTCA	27	susScr3_rmsk_L1-1_SSc
TEs-siRNA6816	TATGGCACAAATGAACTTTTCC	3	susScr3_rmsk_L1-1_SSc
TEs-siRNA6813	TTCCACAGACAAGAAAATCATGG	3	susScr3_rmsk_L1-1_SSc
TEs-siRNA6807	TCCGGACAAAACTCTACTTT	22	susScr3_rmsk_L1-1_SSc
TEs-siRNA6806	TTATGATGGAGCATGATAATGGG	3	susScr3_rmsk_L1-1_SSc
TEs-siRNA680	TTAGAATAGATTTACAAGGAGAT	18	susScr3_rmsk_L1-1_SSc
TEs-siRNA68	TCCAGGAGGCAGCATTTCAGACAA	17	susScr3_rmsk_L1-1_SSc
TEs-siRNA6799	CAGATGCAGACTATTGCCTTTGGA	17	susScr3_rmsk_L1-1_SSc
TEs-siRNA6797	AGCACTGAGAACTATGTCT	26	susScr3_rmsk_L1-1_SSc
TEs-siRNA6796	TTGTGATGAAGCATGATGGAGGAT	3	susScr3_rmsk_L1-1_SSc
TEs-siRNA6794	TCAGAAAGAGAAAGACAAATACTG	10	susScr3_rmsk_L1-1_SSc
TEs-siRNA6791	TAGCCAAGACATGGAAACACCCT	160	susScr3_rmsk_L1-1_SSc
TEs-siRNA679	TTGGAGAAGAGACTTGTGGTTG	24	susScr3_rmsk_L1-1_SSc
TEs-siRNA6787	TAAACTCAAAATGGCTGAAAGACT	42	susScr3_rmsk_L1-1_SSc
TEs-siRNA6786	TTGTGATGGAACATGATTGAGGAT	19	susScr3_rmsk_L1-1_SSc
TEs-siRNA6785	TACAGTAGAAAATTGATAGAACA	100	susScr3_rmsk_L1-1_SSc
TEs-siRNA6784	TGTAGCACTGAGAACTATGTCT	42	susScr3_rmsk_L1-1_SSc
TEs-siRNA6782	GACAGATGAATGGATTAAGAAGA	7	susScr3_rmsk_L1-1_SSc
TEs-siRNA6778	TAGCCAAGACATAGAAACAACT	43	susScr3_rmsk_L1-1_SSc
TEs-siRNA6774	TCCAGACAAAACTCTCCTT	18	susScr3_rmsk_L1-1_SSc
TEs-siRNA6773	CATGGATGGAACTAGAGAC	7	susScr3_rmsk_L1-1_SSc
TEs-siRNA6770	TACTACTCAGCCATAAAAAAGAAT	47	susScr3_rmsk_L1-1_SSc
TEs-siRNA6769	ACACAATGGAATAGTACTCAGC	3	susScr3_rmsk_L1-1_SSc
TEs-siRNA6766	TTCCACAGAAAAGAAACTCATAG	3	susScr3_rmsk_L1-1_SSc
TEs-siRNA6765	TCTGGACAAAACTTTGCTTGAAA	10	susScr3_rmsk_L1_SS
TEs-siRNA6762	AACACTGAGAACTACGTCT	3	susScr3_rmsk_L1-1_SSc
TEs-siRNA676	TAGATACTCATGTTGCAACAGAA	312	susScr3_rmsk_L1-1_SSc
TEs-siRNA6758	TATATAGAAAACCCTAAGGACTC	155	susScr3_rmsk_L1-1_SSc
TEs-siRNA6756	TATGACACAAATGAACTTATTTA	8	susScr3_rmsk_L1-1_SSc
TEs-siRNA6755	TGTAACACTGAGAACTACGTCT	38	susScr3_rmsk_L1-1_SSc
TEs-siRNA6754	TATATAGAAAACCATAAGGACTC	61	susScr3_rmsk_L1-1_SSc
TEs-siRNA6753	CAAATGTCCACTGATAGATGATTG	26	susScr3_rmsk_L1-1_SSc
TEs-siRNA675	TATCCAGCACAAATGAACATCT	22	susScr3_rmsk_L1-1_SSc
TEs-siRNA6749	CAGTGCAGCACTATTCACAATAGC	14	susScr3_rmsk_L1-1_SSc
TEs-siRNA6747	GGGTCACCATGCTATACAGTAGAA	48	susScr3_rmsk_L1-1_SSc
TEs-siRNA6746	TCCTGCTGTGTAACACTGAGAACT	23	susScr3_rmsk_L1_SS
TEs-siRNA6745	TGACCAAGGAGGTAAAGGACTT	49	susScr3_rmsk_L1-1_SSc
TEs-siRNA6743	TAGCCAAGACATGGAAACAACCA	10	susScr3_rmsk_L1-1_SSc
TEs-siRNA6742	AGCTTGGGGTTAACGGATGCAAA	24	susScr3_rmsk_L1-1_SSc
TEs-siRNA674	AACATGGATGGAACTAGAGAATC	3	susScr3_rmsk_L1-1_SSc
TEs-siRNA6736	AACTCTATCTAGTCACTTGTGA	11	susScr3_rmsk_L1-1_SSc
TEs-siRNA6735	TGAGATCCTGCTGTGTAACACTG	8	susScr3_rmsk_L1-1_SSc
TEs-siRNA6734	TAGCATTGAGAACTATGTCTGGA	19	susScr3_rmsk_L1-1_SSc
TEs-siRNA6732	TAGCATTGAGAACTATGTCTGGAT	78	susScr3_rmsk_L1-1_SSc
TEs-siRNA6730	GGTCACCAAGCTGTACAGTAGAA	4	susScr3_rmsk_L1-1_SSc
TEs-siRNA6729	GGAACTCTATCTAGTCACTTGTGA	26	susScr3_rmsk_L1-1_SSc
TEs-siRNA6728	GGGTCACCAAGCTGTACAGTAGAA	31	susScr3_rmsk_L1-1_SSc
TEs-siRNA6727	GGAACTCTGTCTAGTCACTTATGA	272	susScr3_rmsk_L1-1_SSc
TEs-siRNA6726	TTCTGTCTAGTCACTTATGATGGA	4	susScr3_rmsk_L1-1_SSc
TEs-siRNA6724	TGGACTTGGAGAACAGACTTGT	15	susScr3_rmsk_L1-1_SSc
TEs-siRNA6722	GGGTCACCTTGCCGTACAGTAGAA	7	susScr3_rmsk_L1-1_SSc
TEs-siRNA6720	ACACAATGGAATATGACTCAGCCA	85	susScr3_rmsk_L1-1_SSc
TEs-siRNA672	TGGGCATCTATCCGGACAAA	164	susScr3_rmsk_L1-1_SSc
TEs-siRNA6718	TAGCACTGGGAACTATATCT	6	susScr3_rmsk_L1-1_SSc
TEs-siRNA6717	TTTGGGGCTAATAGATGCAAACT	14	susScr3_rmsk_L1-1_SSc
TEs-siRNA6715	TATGGCACAAAGGAAACT	7	susScr3_rmsk_L1-1_SSc
TEs-siRNA6714	GGGTCAGCTTGCTGTACAGTAGAA	7	susScr3_rmsk_L1-1_SSc
TEs-siRNA6710	GGGTCACTATGCTGTACAGTAGAA	9	susScr3_rmsk_L1-1_SSc
TEs-siRNA6709	TACTAAGTGAAGTCAGTCAGAAAG	91	susScr3_rmsk_L1-1_SSc
TEs-siRNA6707	TTGTGATGGAGCATGATGGAGGAT	44	susScr3_rmsk_L1-1_SSc
TEs-siRNA6706	TACTGAGTGAAGTAAGTCAGAAAG	7	susScr3_rmsk_L1-1_SSc
TEs-siRNA6705	CACTGAGAACTATATCTAGT	46	susScr3_rmsk_L1-1_SSc
TEs-siRNA6703	TATGGCACAAATGAACCTTTCC	70	susScr3_rmsk_L1-1_SSc
TEs-siRNA6700	GTGCGCAGGAGCTCCACAGGAC	3	susScr3_rmsk_L1-1_SSc
TEs-siRNA6698	TGTACAGCACTGAGAACTATAT	6	susScr3_rmsk_L1-1_SSc
TEs-siRNA6694	AACTATATCCAGTCACTTGTGA	2338	susScr3_rmsk_L1-1_SSc
TEs-siRNA6691	AGTCACCTTGCTGTACAGTAGAA	80	susScr3_rmsk_L1-1_SSc
TEs-siRNA6690	AACATGGATGGAACTAGAGACT	62	susScr3_rmsk_L1-1_SSc
TEs-siRNA669	ATGGAACTAGAGAATCTCATCC	42	susScr3_rmsk_L1-1_SSc
TEs-siRNA6687	TGTAGCACTGGGAACTCTGTC	12	susScr3_rmsk_L1-1_SSc
TEs-siRNA6686	GCGCAAATGAACCTTTCCACAGAA	16	susScr3_rmsk_L1-1_SSc
TEs-siRNA6684	AATGAATCTTTCCACAGAA	8	susScr3_rmsk_L1-1_SSc
TEs-siRNA6680	CTAGAGACTCTCATACTAAGTGA	324	susScr3_rmsk_L1-1_SSc
TEs-siRNA668	TGGACTTGGAGAAGAGACTTG	10	susScr3_rmsk_L1-1_SSc
TEs-siRNA6679	ACCAAGGAGGTAAAGGACTT	6	susScr3_rmsk_L1-1_SSc
TEs-siRNA6677	TTCCACAGAAAAGAAAATCATGG	10	susScr3_rmsk_L1-1_SSc
TEs-siRNA6673	TACAGTAGAAAATTGACAGA	11	susScr3_rmsk_L1_SS
TEs-siRNA6672	TTCCACAGAAAAGAAACTCATGGA	3	susScr3_rmsk_L1-1_SSc
TEs-siRNA6671	GGGTCACCTTGCTATACAGTAGAA	36	susScr3_rmsk_L1-1_SSc
TEs-siRNA667	TCCGGATAAAACTCTACTTAAAA	21	susScr3_rmsk_L1-1_SSc
TEs-siRNA6669	TGGACTTGGAGAATAGACTTGTG	7	susScr3_rmsk_L1-1_SSc
TEs-siRNA6666	ATCCAGACACAACTTTCCTTGAAA	4	susScr3_rmsk_L1-1_SSc
TEs-siRNA6664	TAGCCAAGACATGGAATCAACCCA	13	susScr3_rmsk_L1-1_SSc
TEs-siRNA6663	CAGGTACAACCACTATGGAA	49	susScr3_rmsk_L1-1_SSc
TEs-siRNA6662	GCAGGTACAACCACTATGGAA	23	susScr3_rmsk_L1-1_SSc
TEs-siRNA6660	AGCAGGTACAACCACTATGGAA	20	susScr3_rmsk_L1-1_SSc
TEs-siRNA6658	GGCACAAATGAACCTTTCCACAGA	24	susScr3_rmsk_L1-1_SSc
TEs-siRNA6654	CTGCAGCCCTATTCACAATAGC	13	susScr3_rmsk_L1-1_SSc
TEs-siRNA6652	TTTCCACAGAAAAGAAACTC	49	susScr3_rmsk_L1-1_SSc
TEs-siRNA665	ACAGACGATTGGATTCGGAAGA	13	susScr3_rmsk_L1-1_SSc
TEs-siRNA6648	CACTGCAGCCCTATTCACAATAGC	22	susScr3_rmsk_L1-1_SSc
TEs-siRNA6647	AGCTGGTACAACCACTACGGAA	3	susScr3_rmsk_L1-1_SSc
TEs-siRNA6646	ATGGATGGACCTAGAAACT	5	susScr3_rmsk_L1-1_SSc
TEs-siRNA6638	TTTGCAACAACATGGATGGAACT	5	susScr3_rmsk_L1-1_SSc
TEs-siRNA6634	ACTCTATCTAGTCACTTATGA	95	susScr3_rmsk_L1-1_SSc
TEs-siRNA6632	AACTCTATCTAGTCACTTATGA	128	susScr3_rmsk_L1-1_SSc
TEs-siRNA6631	TCACTTATGATGGAGGATAATGT	4	susScr3_rmsk_L1-1_SSc
TEs-siRNA6630	AACATGGATGGAACTAGAGA	46	susScr3_rmsk_L1-1_SSc
TEs-siRNA6629	GAACTCTATCTAGTCACTTATGA	187	susScr3_rmsk_L1-1_SSc
TEs-siRNA6627	TGTAGCACTGGGAACTATGTCT	24	susScr3_rmsk_L1-1_SSc
TEs-siRNA6626	GGAACTCTATCTAGTCACTTATGA	140	susScr3_rmsk_L1-1_SSc
TEs-siRNA6624	ACATGGATGGAACTAGAGACA	3	susScr3_rmsk_L1-1_SSc
TEs-siRNA6623	AACATGGATGGAACTAGAGAC	6	susScr3_rmsk_L1-1_SSc
TEs-siRNA6622	TATCACTTCTATCTGGAATCTAA	57	susScr3_rmsk_L1-1_SSc
TEs-siRNA6621	TTATGATGGAGCATGATGGAGGA	3	susScr3_rmsk_L1-1_SSc
TEs-siRNA6620	TAGATGCAGACTATTGCCTTTGGA	9	susScr3_rmsk_L1-1_SSc
TEs-siRNA662	CGACAGACGATTGGATTCGGA	14	susScr3_rmsk_L1-1_SSc
TEs-siRNA6619	TGACAGAACACTGTAAAGCAGC	305	susScr3_rmsk_L1-1_SSc
TEs-siRNA6612	AAAGTCCAACATCCACTCATGA	37	susScr3_rmsk_L1-1_SSc
TEs-siRNA6611	TACAGTAGAAAATTGATAGAAC	21	susScr3_rmsk_L1-1_SSc
TEs-siRNA661	TAGCCAGGACATGGAAAC	4	susScr3_rmsk_L1-1_SSc
TEs-siRNA6608	TAGCCAAGACACGGAAACAACCT	13	susScr3_rmsk_L1-1_SSc
TEs-siRNA6607	CCAAAGCAATCTACAGATTCA	326	susScr3_rmsk_L1-1_SSc
TEs-siRNA6606	TCAACAGACGATTGGATTAGGA	11	susScr3_rmsk_L1-1_SSc
TEs-siRNA6602	TACAGTAGAAAATTGACAGAATAC	23	susScr3_rmsk_L1-1_SSc
TEs-siRNA660	TCGACAGACGATTGGATTCGGA	4	susScr3_rmsk_L1-1_SSc
TEs-siRNA66	AAGGATTCAAGAACTCTCCTACT	18	susScr3_rmsk_L1-1_SSc
TEs-siRNA6596	TAGCCAAGACAAGGAAACAACCT	10	susScr3_rmsk_L1_SS
TEs-siRNA6595	TAACAATGAAATATCTGAAAAGGA	13	susScr3_rmsk_L1-1_SSc
TEs-siRNA6594	CATCAACAGACGATTGGATTAGGA	163	susScr3_rmsk_L1-1_SSc
TEs-siRNA6591	TACAGTAGAAAATTGATAGAACAC	8	susScr3_rmsk_L1-1_SSc
TEs-siRNA6590	AGGCATATATCCGGACAAA	11	susScr3_rmsk_L1-1_SSc
TEs-siRNA659	TTGAGAACTATGTCTGGATACT	8	susScr3_rmsk_L1-1_SSc
TEs-siRNA6588	CAAATGAATCTTTCCACAGAA	14	susScr3_rmsk_L1-1_SSc
TEs-siRNA6587	TACAAATGAACCTTTCCACAGAA	24	susScr3_rmsk_L1-1_SSc
TEs-siRNA6585	CATGGATGGAACTAGAGACT	13	susScr3_rmsk_L1-1_SSc
TEs-siRNA6581	ATGTGGTATATATACACAATGGA	39	susScr3_rmsk_L1-1_SSc
TEs-siRNA6580	ATATATGGCACAAATGAACCT	8	susScr3_rmsk_L1-1_SSc
TEs-siRNA658	TCTCATACTGAGTGAAATGAGCC	52	susScr3_rmsk_L1-1_SSc
TEs-siRNA6576	ACTGTCTAGTCACTTATGA	25	susScr3_rmsk_L1-1_SSc
TEs-siRNA6574	TACAGTAGAAACTTGACAGAACA	13	susScr3_rmsk_L1-1_SSc
TEs-siRNA6571	TGTCACCATGCTGTACAGTAGAA	23	susScr3_rmsk_L1-1_SSc
TEs-siRNA657	TCTTGGGCATCTATCCGGACAA	9	susScr3_rmsk_L1-1_SSc
TEs-siRNA6569	TCACTTATGATGGAGCCTGATAA	29	susScr3_rmsk_L1-1_SSc
TEs-siRNA6568	TACCATATGACCCAGAAATCCCA	3	susScr3_rmsk_L1-1_SSc
TEs-siRNA6567	AAGAGAAAATCATGGACTTGGA	19	susScr3_rmsk_L1-1_SSc
TEs-siRNA6565	TACCATATGATCCAGCAATCCC	4	susScr3_rmsk_L1-1_SSc
TEs-siRNA6557	AAGAGAAAGACAAATACCATATGA	25	susScr3_rmsk_L1-1_SSc
TEs-siRNA6555	TCACTTGTGATGGAGCATG	496	susScr3_rmsk_L1-1_SSc
TEs-siRNA6553	GGTCACCTTTCTGTACAGTAGAA	7	susScr3_rmsk_L1-1_SSc
TEs-siRNA6552	TGAGATCCTGCTGTATAGCCC	13	susScr3_rmsk_L1-1_SSc
TEs-siRNA6551	TATATGGCACAAAGGAAACT	4	susScr3_rmsk_L1-1_SSc
TEs-siRNA655	AAAGACTTGTGGCTGCCTGA	19	susScr3_rmsk_L1-1_SSc
TEs-siRNA6547	TGTCCATCGAAAGATGATTGGATT	259	susScr3_rmsk_L1-1_SSc
TEs-siRNA6546	TCCAGACAAAACTCTACTTAAAAA	240	susScr3_rmsk_L1-1_SSc
TEs-siRNA6544	TGGACAAAACTTTCCTTGAAA	7	susScr3_rmsk_L1-1_SSc
TEs-siRNA6543	CAACATAGTTTTGGAAGTCCTA	37	susScr3_rmsk_L1-1_SSc
TEs-siRNA6542	TACAGTAGAAAATTGACAGAGCA	13	susScr3_rmsk_L1-1_SSc
TEs-siRNA6541	TGCAGCAACATGGGTGGACCTG	42	susScr3_rmsk_L1_SS
TEs-siRNA6539	AAGCTGGTACAACCACTACGGAA	245	susScr3_rmsk_L1-1_SSc
TEs-siRNA6536	TCACTTATATCTGGAATCTAAT	55	susScr3_rmsk_L1-1_SSc
TEs-siRNA6535	TATGGCACAAATGAACCTTTTC	3	susScr3_rmsk_L1-1_SSc
TEs-siRNA6533	AATTCTACTCAGCCATAA	3	susScr3_rmsk_L1-1_SSc
TEs-siRNA6531	TACATAGAAAACCCTAAGGACTCA	78	susScr3_rmsk_L1-1_SSc
TEs-siRNA6526	TCACTTATATCTGGACTCT	3	susScr3_rmsk_L1-1_SSc
TEs-siRNA6524	TAGCCAAGACATGGAAACAACA	40	susScr3_rmsk_L1-1_SSc
TEs-siRNA6523	AGTACTACTCAGCCATAA	22	susScr3_rmsk_L1-1_SSc
TEs-siRNA652	TCCAGACAAAGCTCTACTT	28	susScr3_rmsk_L1-1_SSc
TEs-siRNA6514	AGTGGAATACTACTCAGCCATAA	4	susScr3_rmsk_L1-1_SSc
TEs-siRNA6512	TGTCCATCGACAGAGGAGTGGATT	13	susScr3_rmsk_L1_SS
TEs-siRNA6511	GGTCACCTTGCTATACAGTAGAA	29	susScr3_rmsk_L1-1_SSc
TEs-siRNA6510	ACTAGAGACTCTCATCCTGAGTGA	87	susScr3_rmsk_L1-1_SSc
TEs-siRNA651	ATCCTGATGAATAGCATTGAGA	114	susScr3_rmsk_L1-1_SSc
TEs-siRNA6506	AGAAAAGAAATGCATGGACTTGGA	7	susScr3_rmsk_L1-1_SSc
TEs-siRNA6505	GTATGTTCACTGCAGCACTA	21	susScr3_rmsk_L1-1_SSc
TEs-siRNA6504	GCTGGCAGAAGAACTTAAACCT	4	susScr3_rmsk_L1-1_SSc
TEs-siRNA6500	TACAGTAGAAAATTGACAGAACA	523	susScr3_rmsk_L1-1_SSc
TEs-siRNA6496	CACAATGGAATACTACTCAGCCAT	3	susScr3_rmsk_L1-1_SSc
TEs-siRNA6494	TGCAGTAGAAAATTGACAG	3	susScr3_rmsk_L1-1_SSc
TEs-siRNA6493	TACTAAGTGAAGTCAGAAAGAG	10	susScr3_rmsk_L1-1_SSc
TEs-siRNA6492	ACACAATGGGGTACTACTGAGCCT	31	susScr3_rmsk_ERV1-1_SSc-I-int
TEs-siRNA649	AATCATGGACTTGGAGAAGAGACT	3	susScr3_rmsk_L1_SS
TEs-siRNA6488	CATGGATGGAACTAGAGACTCT	15	susScr3_rmsk_L1-1_SSc
TEs-siRNA6487	TAGCCAAGACATGGAAACAGCC	43	susScr3_rmsk_L1-1_SSc
TEs-siRNA6485	CAAATGAACCTCTCCACAGAA	12	susScr3_rmsk_L1-1_SSc
TEs-siRNA648	ATGGAGAACAGTTTGGAGAC	85	susScr3_rmsk_L1-1_SSc
TEs-siRNA6478	TGGACTTGGAGAAAAGACTTGT	45	susScr3_rmsk_L1-1_SSc
TEs-siRNA6477	TGTCCACTGATAGATGATTGGATT	126	susScr3_rmsk_L1-1_SSc
TEs-siRNA647	ACATGGATGGAACTAGAGA	34	susScr3_rmsk_L1-1_SSc
TEs-siRNA6467	GGCACAAAGGAACCTTTCCACAGA	3	susScr3_rmsk_L1-1_SSc
TEs-siRNA6465	CACAAATGAACCTTTCCACAGAA	38	susScr3_rmsk_L1-1_SSc
TEs-siRNA6464	GATGGAACTAGAGACTCTCAT	28	susScr3_rmsk_L1-1_SSc
TEs-siRNA6463	GCACAAATGAACCTTTCCACAGAA	50	susScr3_rmsk_L1_SS
TEs-siRNA6462	TTTGTAGCAACATGGATGGAACTA	6	susScr3_rmsk_L1-1_SSc
TEs-siRNA6460	ATGGAACTAGAGACTCTCATACTA	66	susScr3_rmsk_L1-1_SSc
TEs-siRNA646	TAGCCAAGACATGGAAACAACC	132	susScr3_rmsk_L1-1_SSc
TEs-siRNA6458	ATAGCACTGAGAACTATATCT	12	susScr3_rmsk_L1-1_SSc
TEs-siRNA6457	TGGACTTGGAGAAAAGAC	47	susScr3_rmsk_L1-1_SSc
TEs-siRNA6455	ACAGTAGAAAATTGACAGAACT	4	susScr3_rmsk_L1-1_SSc
TEs-siRNA6453	TATGTCCAGTCACTTATGA	9	susScr3_rmsk_L1-1_SSc
TEs-siRNA6452	TACAGTAGAAAATTGACAGAACT	28	susScr3_rmsk_L1-1_SSc
TEs-siRNA645	TATGGAGAACAGTTTGGAGAC	10	susScr3_rmsk_L1-1_SSc
TEs-siRNA6449	TACAGTAGAAAATTGACAGAA	80	susScr3_rmsk_L1-1_SSc
TEs-siRNA6445	GAGAAAGACAAATACCATATGATA	5	susScr3_rmsk_L1_SS
TEs-siRNA6444	GCCTTTGGAATGGATAAGCAACAA	10	susScr3_rmsk_L1-1_SSc
TEs-siRNA6441	AGAGAAAGACAAATACCATATG	6	susScr3_rmsk_L1-1_SSc
TEs-siRNA6440	TTCTTGGGCATATATCCAGACAAA	36	susScr3_rmsk_L1-1_SSc
TEs-siRNA6438	TTGACAGAACACTGTAAATCAGCT	33	susScr3_rmsk_L1-1_SSc
TEs-siRNA6437	TAATATATGGCACAAATGAACC	4	susScr3_rmsk_L1-1_SSc
TEs-siRNA6435	TACTAAGTGAAGTAAGTCAGAAAG	274	susScr3_rmsk_L1-1_SSc
TEs-siRNA6431	CATACTGAGTGAAGTAAGTCAGAA	9	susScr3_rmsk_L1-1_SSc
TEs-siRNA6430	AGAGAAAGACAAATACCATATGA	14	susScr3_rmsk_L1-1_SSc
TEs-siRNA643	AATGTCCATCGACAGATGATTGGA	16	susScr3_rmsk_L1-1_SSc
TEs-siRNA6429	TACAGTAGAAAATTGACAACACT	45	susScr3_rmsk_L1-1_SSc
TEs-siRNA6426	CAGCATCACTGATTATTAGAGA	3	susScr3_rmsk_L1_SS
TEs-siRNA6424	GCTTGGGGTTAACGGATGCAAA	3	susScr3_rmsk_L1-1_SSc
TEs-siRNA6420	TCCGGACAAAACTTTCCTTGAAAA	4	susScr3_rmsk_L1-1_SSc
TEs-siRNA642	ATCGACAGATGATTGGATTCAGA	107	susScr3_rmsk_L1-1_SSc
TEs-siRNA6418	TGGGAATGTAAACTGGTGCAG	8	susScr3_rmsk_L1-1_SSc
TEs-siRNA6416	TGCAGCAACATGGACGGAACT	44	susScr3_rmsk_L1-1_SSc
TEs-siRNA6414	AGCTGGTACAGCCACTATGGAG	10	susScr3_rmsk_L1-1_SSc
TEs-siRNA6411	TGGACTTGGAGAATAGACT	18	susScr3_rmsk_L1-1_SSc
TEs-siRNA6410	GAGCTTGGGGTTAACGGATGCAA	44	susScr3_rmsk_L1-1_SSc
TEs-siRNA641	AGCATTGAGAACTTTGTCTAGAT	471	susScr3_rmsk_L1-1_SSc
TEs-siRNA6408	TGTATGTTCACTGCAGCACT	3	susScr3_rmsk_L1-1_SSc
TEs-siRNA6404	TCTGGACAAAACTTTCCTTGAAA	41	susScr3_rmsk_L1-1_SSc
TEs-siRNA640	CAACATGGATGGAACTAGAGA	7	susScr3_rmsk_L1-1_SSc
TEs-siRNA6397	TTCCACAGAAAAGAAACTCATGA	10	susScr3_rmsk_L1-1_SSc
TEs-siRNA6396	GGGCATACATCCGGACAAA	27	susScr3_rmsk_L1-1_SSc
TEs-siRNA6394	AGCTGGTACAGCCACTATGGAA	16	susScr3_rmsk_L1-1_SSc
TEs-siRNA6392	AAACAACCCAAATGTCCATTGA	14	susScr3_rmsk_L1-1_SSc
TEs-siRNA6391	GGTCACCATGCTGTACAGTAGAA	285	susScr3_rmsk_L1-1_SSc
TEs-siRNA6390	TCACAAATGAACATTTCCACAGAA	3	susScr3_rmsk_L1-1_SSc
TEs-siRNA6388	ATGCAACCAGAGATTCTCATACTA	17	susScr3_rmsk_L1-1_SSc
TEs-siRNA6387	AAGCTGGTACAGCCACTATGGAA	30	susScr3_rmsk_L1-1_SSc
TEs-siRNA6386	TGACAGAACACTGTAAATCAGCT	131	susScr3_rmsk_L1_SS
TEs-siRNA6381	TATATAGAAAACTCTAAGGACT	10	susScr3_rmsk_L1-1_SSc
TEs-siRNA6380	TTCCACAGAAAAGAAAGTCATG	8	susScr3_rmsk_L1-1_SSc
TEs-siRNA6379	TAGTCAAGACATAGAAGCAACCT	34	susScr3_rmsk_L1-1_SSc
TEs-siRNA6377	AAGCTCCACAGACTGGAAATTAA	28	susScr3_rmsk_L1-1_SSc
TEs-siRNA6376	TCACTTATATCTGAAATCT	13	susScr3_rmsk_L1-1_SSc
TEs-siRNA6373	ACACAATGGAATAGTACTCAGCCA	151	susScr3_rmsk_L1-1_SSc
TEs-siRNA637	AAACAACCCAGATGTCCATCGA	19	susScr3_rmsk_L1-1_SSc
TEs-siRNA6367	AGCACTGAGAACTATGTCTAGAA	13	susScr3_rmsk_L1-1_SSc
TEs-siRNA6365	TAGCACTGAGAACTATGTCTAGAA	19	susScr3_rmsk_L1-1_SSc
TEs-siRNA6363	GGTCACCATGCTATACAGTAGAA	17	susScr3_rmsk_L1-1_SSc
TEs-siRNA6358	TTCCACAGAAAAGAAAGTCATGGA	8	susScr3_rmsk_L1_SS
TEs-siRNA6356	TTTCCACAGAAAAGAAAGTCATG	16	susScr3_rmsk_L1-1_SSc
TEs-siRNA6353	TACAGTAGAAAACTGACAGAACA	6	susScr3_rmsk_L1-1_SSc
TEs-siRNA635	TAGCATTGAGAACTGTGTCTAGAT	3	susScr3_rmsk_L1-1_SSc
TEs-siRNA6349	AGCCACAGCAATCAAACAAAAGA	18	susScr3_rmsk_L1-1_SSc
TEs-siRNA6347	TAGCACTGGGAACTATGTCT	7	susScr3_rmsk_L1-1_SSc
TEs-siRNA6346	GGTCACCTTGCTGCACAGTAGAA	48	susScr3_rmsk_L1-1_SSc
TEs-siRNA6345	ATTATTAGAGAAATGCAAGTCAA	75	susScr3_rmsk_L1-1_SSc
TEs-siRNA6342	CTAGCCACAGCAATCAAACAAAA	18	susScr3_rmsk_L1-1_SSc
TEs-siRNA6341	GGGTCACCTTGCTGCACAGTAGAA	130	susScr3_rmsk_L1-1_SSc
TEs-siRNA6340	AATGAACCTCTCCACAGAAA	6	susScr3_rmsk_L1-1_SSc
TEs-siRNA6339	AGGCAAAGCAGAGACTCCATAGGA	12	susScr3_rmsk_L1_SS
TEs-siRNA6338	ACACAATGGACTACTACTCAGCC	8	susScr3_rmsk_L1-1_SSc
TEs-siRNA6337	AGCACTGAGAACTATATCTAG	35	susScr3_rmsk_L1-1_SSc
TEs-siRNA6336	AATGAACCTCTCCACAGAA	76	susScr3_rmsk_L1-1_SSc
TEs-siRNA6334	TAGCACTGAGAACTATATCTAG	27	susScr3_rmsk_L1-1_SSc
TEs-siRNA6332	ACAGAAAAAATCATGGACTTGGA	8	susScr3_rmsk_L1-1_SSc
TEs-siRNA6329	AGCACAACATTGTAAATCAA	27	susScr3_rmsk_L1-1_SSc
TEs-siRNA6325	AGGTCACCTTGCTGTACAGTAGAA	37	susScr3_rmsk_L1-1_SSc
TEs-siRNA6320	GGGTCCCCTTGCTGTACAGTAGAA	74	susScr3_rmsk_L1-1_SSc
TEs-siRNA632	AGCACAAATGAACATTTCCACAGA	28	susScr3_rmsk_L1-1_SSc
TEs-siRNA6318	TTATGATGGAGCATGATAATGGGA	35	susScr3_rmsk_L1-1_SSc
TEs-siRNA6315	TCCAGACAAAACTTTCCTTG	3	susScr3_rmsk_L1_SS
TEs-siRNA6314	ACACAATGGAATATGACTCAGCC	41	susScr3_rmsk_L1-1_SSc
TEs-siRNA6312	TATAGTAGAAAATTGACAGAACA	19	susScr3_rmsk_L1-1_SSc
TEs-siRNA6311	TAGCCAAGACAAAGAAGTAACCT	9	susScr3_rmsk_L1-1_SSc
TEs-siRNA631	CACTTATAACTGGAATCTAAT	4	susScr3_rmsk_L1-1_SSc
TEs-siRNA6309	TAGTCAAGACATGGAAACAACCC	26	susScr3_rmsk_L1-1_SSc
TEs-siRNA6307	TCTGGACAAAACTTTCAC	4	susScr3_rmsk_L1-1_SSc
TEs-siRNA6306	AAAATCATGGACTTGGAGAAC	11	susScr3_rmsk_L1-1_SSc
TEs-siRNA6301	AGGAATCTTTCCACAGAA	9	susScr3_rmsk_L1-1_SSc
TEs-siRNA6300	TCACTTATGATGGAGCCTGAT	7	susScr3_rmsk_L1-1_SSc
TEs-siRNA630	TATCCAGCACAAATGAACATC	16	susScr3_rmsk_L1-1_SSc
TEs-siRNA6293	CAGTACAGCCACTATGGAA	29	susScr3_rmsk_L1_SS
TEs-siRNA6289	TGGACTTGGAGAATAGACTTG	7	susScr3_rmsk_L1-1_SSc
TEs-siRNA6288	GGCATAACTCTTCCAGACTTCAA	12	susScr3_rmsk_L1-1_SSc
TEs-siRNA6285	GGTCAGAACAGCCATCATTAACAA	13	susScr3_rmsk_L1-1_SSc
TEs-siRNA6284	AGGCATAACTCTTCCAGACTTCA	44	susScr3_rmsk_L1-1_SSc
TEs-siRNA6283	TCCAGACAAAACTTTCCTTAAAAA	14	susScr3_rmsk_L1-1_SSc
TEs-siRNA6282	AGGCATAACTCTTCCAGACTTCAA	202	susScr3_rmsk_L1-1_SSc
TEs-siRNA6281	AATCTAAAACATGGCACAA	3	susScr3_rmsk_L1-1_SSc
TEs-siRNA6280	AATCAGTACAGCCACTATGGAA	11	susScr3_rmsk_L1-1_SSc
TEs-siRNA6279	AATTCTATCTAGTCACTTATGA	24	susScr3_rmsk_L1-1_SSc
TEs-siRNA6277	AAATCAGTACAGCCACTATGGAA	3	susScr3_rmsk_L1-1_SSc
TEs-siRNA6274	TGCCTTTGGAATGGATTAGCACTG	17	susScr3_rmsk_ERV1-1_SSc-I-int
TEs-siRNA6273	GGAATTCTATCTAGTCACTTATGA	5	susScr3_rmsk_L1-1_SSc
TEs-siRNA6271	ACACAATGGAGTACTACTCAG	39	susScr3_rmsk_L1-1_SSc
TEs-siRNA6270	GGCACAAAGGAATCTTTCCACAGA	189	susScr3_rmsk_L1-1_SSc
TEs-siRNA6266	TATGTAGATGACATGATACT	6	susScr3_rmsk_L1-1_SSc
TEs-siRNA6262	GAACTGTATCTAGTCACTTATGA	26	susScr3_rmsk_L1-1_SSc
TEs-siRNA6256	TTCCACAGAAAAGAAACTC	176	susScr3_rmsk_L1-1_SSc
TEs-siRNA6254	TCTCGGGCATATATCCAGACAAA	8	susScr3_rmsk_L1-1_SSc
TEs-siRNA6252	CTCTCGGGCATATATCCAGACAAA	17	susScr3_rmsk_L1-1_SSc
TEs-siRNA6251	TTCTTGGGCATATATCCGGACAAA	9	susScr3_rmsk_L1-1_SSc
TEs-siRNA6250	ACATGGATGGAACTAGAGACT	56	susScr3_rmsk_L1-1_SSc
TEs-siRNA6249	TACAGTAGAAATTGACAGAACAC	43	susScr3_rmsk_L1-1_SSc
TEs-siRNA6241	CACTTGGGCATATATCCAGACAAA	6	susScr3_rmsk_L1-1_SSc
TEs-siRNA624	TATCAGACACAACTTAGAATAGAT	25	susScr3_rmsk_L1-1_SSc
TEs-siRNA6237	TAGGAAGATGTAGTATATATAC	15	susScr3_rmsk_L1-1_SSc
TEs-siRNA6235	TACGGCACAAATGAACCTTTCC	14	susScr3_rmsk_L1-1_SSc
TEs-siRNA6230	AGAAAATCATGGACTTGGAGC	8	susScr3_rmsk_L1-1_SSc
TEs-siRNA623	CATTGCAGCCCTATTCACAATAGC	32	susScr3_rmsk_L1-1_SSc
TEs-siRNA6228	TATGGCACAAATGAACCTTTTCA	3	susScr3_rmsk_L1-1_SSc
TEs-siRNA6226	CATTGACAGATGATTGGATTAAGA	16	susScr3_rmsk_L1-1_SSc
TEs-siRNA6225	CAGAGTAAGACAAATACCATATGA	14	susScr3_rmsk_L1-1_SSc
TEs-siRNA6220	AGCACTGAGAACTATGTCTGG	3	susScr3_rmsk_L1_SS
TEs-siRNA622	TGTCCATTGACAGAGGATTGGATT	80	susScr3_rmsk_L1-1_SSc
TEs-siRNA6219	TACCTTAGAAATCTGTACATAGAA	38	susScr3_rmsk_L1-1_SSc
TEs-siRNA6218	TTCCACAGAAAAGAAACTCATGAA	13	susScr3_rmsk_L1-1_SSc
TEs-siRNA6216	TTCCACAGAAAAGAAACTCA	20	susScr3_rmsk_L1-1_SSc
TEs-siRNA621	ATCAGACACAACTTAGAATAGA	4	susScr3_rmsk_L1-1_SSc
TEs-siRNA6207	GGGTCACCATGCTGTACAGTAGAA	1067	susScr3_rmsk_L1-1_SSc
TEs-siRNA6206	GGTACAGCCACTATGGAA	14	susScr3_rmsk_L1-1_SSc
TEs-siRNA6203	CAAAGGAATCTTTCCACAGAA	16	susScr3_rmsk_L1-1_SSc
TEs-siRNA620	TCCAGACAAAGCTCTACTTAAAA	68	susScr3_rmsk_L1-1_SSc
TEs-siRNA62	TGCTACAGTATGTTGACGAC	3	susScr3_rmsk_L1-1_SSc
TEs-siRNA6199	TAGCCAAGACATAGAAACAA	46	susScr3_rmsk_L1-1_SSc
TEs-siRNA6198	TAGTCAAGACATGGAAACAAGCT	6	susScr3_rmsk_L1-1_SSc
TEs-siRNA6195	GGCCCGATAGCTTAGCTTAGC	379	susScr3_rmsk_L1-1_SSc
TEs-siRNA6194	GGGCCCGATAGCTTAGCTTAG	917	susScr3_rmsk_L1-1_SSc
TEs-siRNA6193	TGGGCCCGATAGCTTAGCTTA	89	susScr3_rmsk_L1-1_SSc
TEs-siRNA6191	TTTGCAGCAACATGGATGGACCT	30	susScr3_rmsk_L1-1_SSc
TEs-siRNA619	TCCGGACAAAACTCTACTTAAG	82	susScr3_rmsk_L1-1_SSc
TEs-siRNA6188	GAGTTTGGGGTTGGTAGATGCAAA	3	susScr3_rmsk_L1-2_SSc
TEs-siRNA6187	TACCATATGACCCAGGAATCCC	3	susScr3_rmsk_L1-2_SSc
TEs-siRNA6185	CCGGACAAAACTCTACTTAAAAG	446	susScr3_rmsk_L1-2_SSc
TEs-siRNA6183	TATATCCGGACAAAACTCTACTT	10	susScr3_rmsk_L1_SS
TEs-siRNA6176	GGGAAAAGAATCTGAAAAAGAAT	3	susScr3_rmsk_L1-2_SSc
TEs-siRNA6172	TTGAGGAAGGCCTGTATTGCTAT	3	susScr3_rmsk_L1-2_SSc
TEs-siRNA6171	GGGTTACTTTGCTGTACAGTAGAA	3	susScr3_rmsk_L1-2_SSc
TEs-siRNA6170	AAATTGGTACAGCCACTGTGGAA	86	susScr3_rmsk_L1-2_SSc
TEs-siRNA6166	CAAGACATGGAAAGAACCT	3	susScr3_rmsk_L1-2_SSc
TEs-siRNA6162	TTGGCCATCTGTATATCTT	8	susScr3_rmsk_L1-2_SSc
TEs-siRNA6161	TTTGTTGGCCATCTGTATATCT	3	susScr3_rmsk_L1-2_SSc
TEs-siRNA6160	TACCAGAAAACTGTTAGAGCT	135	susScr3_rmsk_L1-2_SSc
TEs-siRNA6155	AGGTACCACTTCACACCAGTCAGA	28	susScr3_rmsk_L1-2_SSc
TEs-siRNA6152	GATACAGACTCACAGACTTTGAA	36	susScr3_rmsk_L1-2_SSc
TEs-siRNA6151	AGATACAGACTCACAGACTTTGAA	494	susScr3_rmsk_L1-2_SSc
TEs-siRNA615	TCTATCCGGACAAAGCTCTACTTA	21	susScr3_rmsk_L1-2_SSc
TEs-siRNA6149	ATAGAATACTATTCAGCCATA	24	susScr3_rmsk_L1-2_SSc
TEs-siRNA6145	CTATCCGGACAAAGCTCTACTTA	11	susScr3_rmsk_L1-2_SSc
TEs-siRNA6140	CAGCACTATTTGCAATAGCCAAGA	29	susScr3_rmsk_L1-2_SSc
TEs-siRNA614	AGAGACTTGTGGCTGCCTGATA	7	susScr3_rmsk_L1-2_SSc
TEs-siRNA6139	TCTGAAAAAAGGACAGACTGA	51	susScr3_rmsk_L1-2_SSc
TEs-siRNA6138	TTTATCATGAATGGATGTTGGACT	6	susScr3_rmsk_L1-2_SSc
TEs-siRNA6135	TAAATTGGTACAATCACTATGGAA	17	susScr3_rmsk_L1-2_SSc
TEs-siRNA6134	TGGACCTAGAAACTATCATGCT	40	susScr3_rmsk_L1-2_SSc
TEs-siRNA6132	TGCAGCAACATGGATGGACCT	78	susScr3_rmsk_L1-2_SSc
TEs-siRNA6129	CACTATAGAAAACAGTATGGAGT	22	susScr3_rmsk_L1-2_SSc
TEs-siRNA6127	GCACAAATTAACCTTTCCACAGAA	3	susScr3_rmsk_L1-2_SSc
TEs-siRNA6126	TAGACATAGTTCTCAATGCT	17	susScr3_rmsk_L1-2_SSc
TEs-siRNA6125	CTAGACATAGTTCTCAATGCT	29	susScr3_rmsk_L1-2_SSc
TEs-siRNA6124	TATCTAGACATAGTTCTCAATGCT	454	susScr3_rmsk_L1-2_SSc
TEs-siRNA6122	TGAGTATCTAGACATAGT	57	susScr3_rmsk_L1-2_SSc
TEs-siRNA6120	TGAGTATCTAGACATAGTTCT	136	susScr3_rmsk_L1-2_SSc
TEs-siRNA612	TAGCCAGGACATCGACAGATGATT	7	susScr3_rmsk_L1-2_SSc
TEs-siRNA6119	ATGAGTATCTAGACATAGTTCT	13	susScr3_rmsk_L1-2_SSc
TEs-siRNA6115	AACTACATCCAATCACTTGTGA	12	susScr3_rmsk_L1-2_SSc
TEs-siRNA6114	GAACTACATCCAATCACTTGTGA	21	susScr3_rmsk_L1-2_SSc
TEs-siRNA6113	GGAACTACATCCAATCACTTGTGA	112	susScr3_rmsk_L1-2_SSc
TEs-siRNA6108	GGTACAGCCACTGTGGAAAA	18	susScr3_rmsk_L1-2_SSc
TEs-siRNA6107	CAGAACAGACTTGTGGTTGCCA	14	susScr3_rmsk_L1-2_SSc
TEs-siRNA6105	AAATTGGTACAGCCACTGTGGAAA	110	susScr3_rmsk_L1-2_SSc
TEs-siRNA6104	TCACTTTGCTGTACAGTAGAAACT	8	susScr3_rmsk_L1-2_SSc
TEs-siRNA6102	TATGGCACAAATGAACCTAT	14	susScr3_rmsk_L1-2_SSc
TEs-siRNA6100	CAGACAGATGAGTGGATTAAGA	5	susScr3_rmsk_L1-2_SSc
TEs-siRNA61	CTGGGCTGTGTTTTGCTACAGTA	50	susScr3_rmsk_L1-2_SSc
TEs-siRNA6099	CCTGGGCATATATCCAGACAAA	3	susScr3_rmsk_L1-2_SSc
TEs-siRNA6098	TGTCCACTGACAGATGAATGGATT	10	susScr3_rmsk_L1-2_SSc
TEs-siRNA6097	TAGCCAAGATGTGGAAGCAACCT	24	susScr3_rmsk_L1-2_SSc
TEs-siRNA6094	TGACACAACACTGTAAATC	23	susScr3_rmsk_L1-2_SSc
TEs-siRNA6093	TAAATGTCCATCAACAGATGAATG	53	susScr3_rmsk_L1-2_SSc
TEs-siRNA6091	TAGCCAAGACATGGAAAGAACCT	6887	susScr3_rmsk_L1-2_SSc
TEs-siRNA6088	TTGTGATGGAACATGATGGAGGAT	115	susScr3_rmsk_L1-2_SSc
TEs-siRNA6083	TAGCCAAGACATGGAAACAATCT	3	susScr3_rmsk_L1-2_SSc
TEs-siRNA6082	GGAATCTAAAGTATGGCACAA	225	susScr3_rmsk_L1-2_SSc
TEs-siRNA6081	TGGAATCTAAAGTATGGCACAA	46	susScr3_rmsk_L1-2_SSc
TEs-siRNA6080	TACGGCACAAATGAACCTATCT	10	susScr3_rmsk_L1-2_SSc
TEs-siRNA608	TAGCCAGGACATGGAAACAACGC	4	susScr3_rmsk_L1-2_SSc
TEs-siRNA6077	TCTTTGCCATACACCTGAA	15	susScr3_rmsk_L1-2_SSc
TEs-siRNA6076	TGACAGAACATTATAAATCAACT	20	susScr3_rmsk_L1-2_SSc
TEs-siRNA6075	AATTATTAGAGAAATGCAAGTCAA	103	susScr3_rmsk_L1-2_SSc
TEs-siRNA6074	GGGTCACTTTGCTGTACAGCAGAA	8	susScr3_rmsk_L1-2_SSc
TEs-siRNA6071	GAATCTAACATCCAGCACAAA	49	susScr3_rmsk_L1-2_SSc
TEs-siRNA6070	GGAATCTAACATCCAGCACAAA	28	susScr3_rmsk_L1-2_SSc
TEs-siRNA6069	TGCAGCAACATGGATGGAACTT	13	susScr3_rmsk_L1-2_SSc
TEs-siRNA6068	TTCCAGACAAAACTTTCCTTGAAA	15	susScr3_rmsk_L1-2_SSc
TEs-siRNA6066	TAGCCAAGACATAGAAGCAACCT	28	susScr3_rmsk_ERV1-1_SSc-I-int
TEs-siRNA6065	TCCTGTGAAATTGGATTGTTAT	8	susScr3_rmsk_L1-2_SSc
TEs-siRNA6062	GAGAAAAGACAGTCTCTTCA	25	susScr3_rmsk_L1-2_SSc
TEs-siRNA6061	GCCCCCATACCAACTTCA	31	susScr3_rmsk_L1-2_SSc
TEs-siRNA6059	GAGTACTACTCAGCCATAA	23	susScr3_rmsk_L1-2_SSc
TEs-siRNA6058	ACAGAACAGACTTGTGGTTGCCAA	16	susScr3_rmsk_L1-2_SSc
TEs-siRNA6057	TACACTGGAAACTAATACAACAT	6	susScr3_rmsk_L1-2_SSc
TEs-siRNA6056	TGCAGCAACATGAATGGACC	172	susScr3_rmsk_L1-2_SSc
TEs-siRNA6053	TTGTGATAGAACATGATGGAGGAT	40	susScr3_rmsk_L1-2_SSc
TEs-siRNA6052	TACCATATGATCCAGCAATCCT	19	susScr3_rmsk_L1-2_SSc
TEs-siRNA6051	ATCACTTATATCTGGAATCTAA	62	susScr3_rmsk_L1-2_SSc
TEs-siRNA6049	TATGGCACAAATGAACCTATCTA	251	susScr3_rmsk_L1-2_SSc
TEs-siRNA6048	ATAACTGATTCACTTTGCTGT	17	susScr3_rmsk_L1-2_SSc
TEs-siRNA6047	TACAGTCACTATGGAAAACAGTA	3	susScr3_rmsk_L1-2_SSc
TEs-siRNA6045	ATAAGCAATGAGGTCCTACTGTA	10	susScr3_rmsk_L1-2_SSc
TEs-siRNA6043	AATTGGTACAGTCACTATGGAA	138	susScr3_rmsk_L1-2_SSc
TEs-siRNA6041	TAGCCAAGACTTGGAAGCAACCT	12	susScr3_rmsk_L1-2_SSc
TEs-siRNA6039	TGCAGCAACATGAATGGAC	32	susScr3_rmsk_L1-2_SSc
TEs-siRNA6038	TATGGCACAAATGAACCTATCTAA	33	susScr3_rmsk_L1-2_SSc
TEs-siRNA6034	TAAAATATGGCACAAATGAAC	3	susScr3_rmsk_L1-2_SSc
TEs-siRNA6029	ACTATATCCAGTCTCTTGGGA	32	susScr3_rmsk_L1-2_SSc
TEs-siRNA6028	TACAGTAGAAATGGACAGAACA	7	susScr3_rmsk_L1_SS
TEs-siRNA6026	TGTGGCACAAATGAACCTGTCT	23	susScr3_rmsk_L1-2_SSc
TEs-siRNA6025	CAGAAAACTAAAACTACCATATGA	22	susScr3_rmsk_L1-2_SSc
TEs-siRNA6024	GGTCATTTTGCTATACAGTAGAA	10	susScr3_rmsk_L1-2_SSc
TEs-siRNA6023	AATGGAGAAAAGACAGTCTCTTCA	95	susScr3_rmsk_L1-2_SSc
TEs-siRNA6020	TAATATATGGCACAAATGAAC	93	susScr3_rmsk_L1-2_SSc
TEs-siRNA602	GCTCTACTTAAAAGAGACACAT	45	susScr3_rmsk_L1-2_SSc
TEs-siRNA6019	TTGGGATTGACAATGATGAAAGAT	12	susScr3_rmsk_L1-2_SSc
TEs-siRNA6016	TTGGGATAGAACATGATGGAAG	30	susScr3_rmsk_L1-2_SSc
TEs-siRNA601	AGGTAAAGGACTTATATGCCGAGA	47	susScr3_rmsk_L1-2_SSc
TEs-siRNA6009	AATTGGTACAGCCACTGTGGA	8	susScr3_rmsk_L1-2_SSc
TEs-siRNA6006	TCCTGGGCACATATCCAGAGAAA	4	susScr3_rmsk_L1-2_SSc
TEs-siRNA6005	GGAGAAAAGACAGTCTCTTCA	7	susScr3_rmsk_L1-2_SSc
TEs-siRNA6004	TGGGAATGTAAACTGGTGCAGCC	17	susScr3_rmsk_L1-2_SSc
TEs-siRNA6001	TGACAGAACACTGTAAATCACCT	27	susScr3_rmsk_L1-2_SSc
TEs-siRNA6000	TCACTTATATGTAGAATCTAAAAT	3	susScr3_rmsk_L1-2_SSc
TEs-siRNA600	TACATGTAAGGATAACCTGACCC	192	susScr3_rmsk_L1-2_SSc
TEs-siRNA60	ACTGGGCTGTGTTTTGCTACAGTA	15	susScr3_rmsk_L1-2_SSc
TEs-siRNA5999	AGACTTTGAGAAACTTATGGT	4	susScr3_rmsk_L1-2_SSc
TEs-siRNA5997	TAACTGGGTCACTTTTCTGT	9	susScr3_rmsk_L1-2_SSc
TEs-siRNA5995	AGAAACAGACTCATAGACTTTGAA	7	susScr3_rmsk_L1-2_SSc
TEs-siRNA5994	GAACTATATCTAGTCACTTGTGA	50	susScr3_rmsk_L1-2_SSc
TEs-siRNA5992	ATGGACCTAGAAATTATCATACT	9	susScr3_rmsk_L1-2_SSc
TEs-siRNA5991	ATTAGAGAAATGCAAATCAA	3	susScr3_rmsk_L1-2_SSc
TEs-siRNA5990	TCGACAGATGAATGGATTAAGA	3	susScr3_rmsk_L1-2_SSc
TEs-siRNA5987	TACACCTGAAACTAATAGAACAT	18	susScr3_rmsk_L1-2_SSc
TEs-siRNA5986	TAAGTCAGAAAGAGAAAGAC	17	susScr3_rmsk_L1-2_SSc
TEs-siRNA5985	TTTGCAGCAATATGGATGGACCT	101	susScr3_rmsk_L1-2_SSc
TEs-siRNA5984	TGTCCATCGACAGATGAATGGATT	36	susScr3_rmsk_L1-2_SSc
TEs-siRNA5981	TAACTGATTCACTTTGCTG	53	susScr3_rmsk_L1-2_SSc
TEs-siRNA5980	CAGTGTGTGCTCCTCTAGA	68	susScr3_rmsk_L1-2_SSc
TEs-siRNA598	TTAGAATAGATTTACAAGGAGATC	6	susScr3_rmsk_L1-2_SSc
TEs-siRNA5979	TCAGTGTGTGCTCCTCTAGAG	4	susScr3_rmsk_L1-2_SSc
TEs-siRNA5978	TACTCAGCCATAAAAAAGAATG	36	susScr3_rmsk_L1-2_SSc
TEs-siRNA5976	TTGGGATGGAACATGATGGAGGA	30	susScr3_rmsk_L1-2_SSc
TEs-siRNA5972	TCACAATAGACAAGACATG	3	susScr3_rmsk_L1-2_SSc
TEs-siRNA5971	TAGCCAAGACATGGACACAACCT	20	susScr3_rmsk_L1-2_SSc
TEs-siRNA5969	AATTGGTACAACTACTATGGAA	5	susScr3_rmsk_L1-2_SSc
TEs-siRNA5966	TAACCAAGACATGGAAGCAACCT	9	susScr3_rmsk_L1-2_SSc
TEs-siRNA5963	ATGGAGAAAAGACAGTCTCTTCA	28	susScr3_rmsk_L1-2_SSc
TEs-siRNA5962	TGGGAAAAGAATCTCAAAAGG	3237	susScr3_rmsk_L1-2_SSc
TEs-siRNA5960	TATGGCACAGATGAACCTATCT	8	susScr3_rmsk_L1-2_SSc
TEs-siRNA596	ACCCTGCAATCCCACTCTTGGG	4	susScr3_rmsk_L1-2_SSc
TEs-siRNA5959	TACTCAAGGCAATCTACAGATTCA	2065	susScr3_rmsk_L1-2_SSc
TEs-siRNA5940	TACCAAGTGAAGTAAGTCAGAA	4	susScr3_rmsk_L1-2_SSc
TEs-siRNA594	TGACCAAGGAGGTAAAGGACT	32	susScr3_rmsk_L1-2_SSc
TEs-siRNA5939	TAGCCAAGACACAGAAGCAACCT	14	susScr3_rmsk_L1-2_SSc
TEs-siRNA593	ACATGGATGGAACTAGAGAAA	54	susScr3_rmsk_L1-2_SSc
TEs-siRNA5928	TTTGCAGCAATATGGATGGAACT	23	susScr3_rmsk_L1-2_SSc
TEs-siRNA5926	TGTGGGAAAAGAATCTGAAAAAGA	3	susScr3_rmsk_L1-2_SSc
TEs-siRNA5925	TACAGCAGAAATTGAAAGAACACT	10	susScr3_rmsk_L1-2_SSc
TEs-siRNA5921	TACTAAATGAAGTAAGTCAGAAAG	36	susScr3_rmsk_L1_SS
TEs-siRNA5920	GGCATATGTCCAGACAAAACTA	167	susScr3_rmsk_L1-2_SSc
TEs-siRNA592	AACATGGATGGAACTAGAGAAA	56	susScr3_rmsk_L1-2_SSc
TEs-siRNA5917	TCACTTATATGTAGAATCTAAAA	14	susScr3_rmsk_L1-2_SSc
TEs-siRNA5916	GGGCATATGTCCAGACAAAACTA	104	susScr3_rmsk_L1-2_SSc
TEs-siRNA5914	CTGGGCATATGTCCAGACAAA	170	susScr3_rmsk_L1-2_SSc
TEs-siRNA5911	AGACTCACAGACTTTGAA	66	susScr3_rmsk_L1-2_SSc
TEs-siRNA5910	ATATCCAGTCACTTGTGA	17	susScr3_rmsk_L1-2_SSc
TEs-siRNA5905	AGCACAGGGAACTATATCCAGTCA	15	susScr3_rmsk_L1-2_SSc
TEs-siRNA5902	ACCAAGGCAATCTACAGATTCA	9	susScr3_rmsk_L1-2_SSc
TEs-siRNA5899	TAATATGAGAAAAGGAATGTATAT	26	susScr3_rmsk_L1-2_SSc
TEs-siRNA5896	TACCATATGATCCAGCAGTCCCA	17	susScr3_rmsk_L1_SS
TEs-siRNA5894	ATCCAGACAAAACTTTCATTGAAA	8	susScr3_rmsk_L1-2_SSc
TEs-siRNA5893	GATATTACTCAGCCATTA	3	susScr3_rmsk_L1-2_SSc
TEs-siRNA5887	TACCCAAGGCAATCTACAGATTCA	764	susScr3_rmsk_L1-2_SSc
TEs-siRNA5886	TGTCCATTGACAGATGAATGGATT	3	susScr3_rmsk_L1-2_SSc
TEs-siRNA5885	ATCCAGACACAACTTTCATTGAAA	7	susScr3_rmsk_L1-2_SSc
TEs-siRNA5884	TGCAGCAACATAGATGGAAC	14	susScr3_rmsk_L1-2_SSc
TEs-siRNA588	ATACATGTAAGGATAACCTGACC	81	susScr3_rmsk_L1-2_SSc
TEs-siRNA5879	ATTCACCTTGCTCTACACCTGAA	11	susScr3_rmsk_L1-2_SSc
TEs-siRNA5877	TCTAGCAATCCTACTCCTGGGC	9	susScr3_rmsk_L1-2_SSc
TEs-siRNA5876	AACAGACTCACTGACTTTGAA	28	susScr3_rmsk_L1-2_SSc
TEs-siRNA5875	AAACAGACTCACTGACTTTGAA	12	susScr3_rmsk_L1-2_SSc
TEs-siRNA5874	TTGGGATAGAACATGATGGAAGAG	14	susScr3_rmsk_L1-2_SSc
TEs-siRNA5871	AATTGGTGCAGCCACTGTGGAA	13	susScr3_rmsk_L1-2_SSc
TEs-siRNA587	TTAGAATAGATTTACAAGGAG	14	susScr3_rmsk_L1-2_SSc
TEs-siRNA5866	CATTGACAGATGAATGGATTAAGA	109	susScr3_rmsk_L1-2_SSc
TEs-siRNA586	TACTACTCAGCCATAAAAAAGAA	26	susScr3_rmsk_L1-2_SSc
TEs-siRNA5859	ATCTACAGAACAGAAACAGACTC	52	susScr3_rmsk_L1-2_SSc
TEs-siRNA5857	TATGGCACAAATGAACCTGTCT	95	susScr3_rmsk_L1-2_SSc
TEs-siRNA585	AGCCCTATTCACAATAGC	12	susScr3_rmsk_L1-2_SSc
TEs-siRNA5844	TAGCCAGGACATGGAAGCAACCTA	15	susScr3_rmsk_L1-2_SSc
TEs-siRNA5841	AATTGGTACAGCCACTGTGGAA	190	susScr3_rmsk_L1-2_SSc
TEs-siRNA584	GGACAGATGATTGGATTCGGAAG	16	susScr3_rmsk_L1-2_SSc
TEs-siRNA5838	TAAATTGGTACAGCCACTGTGGAA	6	susScr3_rmsk_L1-2_SSc
TEs-siRNA5834	TTAGAATGGATAAGTAATGAGGTC	5	susScr3_rmsk_L1-2_SSc
TEs-siRNA5833	CAGTCTCTTCAATAAGTGGTGCA	6	susScr3_rmsk_L1-2_SSc
TEs-siRNA5831	TGCAGCAACATGAATGGACCT	387	susScr3_rmsk_L1-2_SSc
TEs-siRNA5829	GGGGTTGGTAGATGCAAAC	17	susScr3_rmsk_L1-2_SSc
TEs-siRNA5828	TGCAGCAACATGGATGGAC	34	susScr3_rmsk_L1-2_SSc
TEs-siRNA5827	TTTGTAGCAACATGGATGGACC	30	susScr3_rmsk_L1-2_SSc
TEs-siRNA5824	TTGCACAACATGGATGGACCTA	6	susScr3_rmsk_L1-2_SSc
TEs-siRNA5822	TTGTGATGGAACATGATGGAGAAT	17	susScr3_rmsk_L1-2_SSc
TEs-siRNA5821	TGTTCACTGCAGCACTATTCACAA	17	susScr3_rmsk_L1-2_SSc
TEs-siRNA5820	CAGAACAGACTTATGGTTGCCAA	9	susScr3_rmsk_L1-2_SSc
TEs-siRNA5816	TTGGGATAGACCATGATAGAAGAT	7	susScr3_rmsk_L1-2_SSc
TEs-siRNA5815	CATACACCTGAAACTAATACAACA	29	susScr3_rmsk_L1-2_SSc
TEs-siRNA5810	CATTGACAGATGAATGGATTAGGA	3	susScr3_rmsk_L1-2_SSc
TEs-siRNA5809	TAGCCAAGACATGGAAGCAACC	7	susScr3_rmsk_L1-2_SSc
TEs-siRNA5808	GAATCTAAAGTATGACACAA	30	susScr3_rmsk_L1-2_SSc
TEs-siRNA5807	ACACAATGGAATACTACTC	264	susScr3_rmsk_L1-2_SSc
TEs-siRNA5804	TAACTGATTCACTTTGCTGT	44	susScr3_rmsk_L1-2_SSc
TEs-siRNA5802	TTCACTTTGCCATACACCTGA	233	susScr3_rmsk_L1-2_SSc
TEs-siRNA580	GACAGATGATTGGATTCGGAAG	3	susScr3_rmsk_L1-2_SSc
TEs-siRNA58	TTGCCTGGACTTAAAAGATGCCT	3	susScr3_rmsk_L1-2_SSc
TEs-siRNA5799	TGTACATGTATAACTGAATCGCT	15	susScr3_rmsk_L1-2_SSc
TEs-siRNA5797	TACACCTGAAACTAATACAACAT	27	susScr3_rmsk_L1-2_SSc
TEs-siRNA5796	GGTCCCTTTGCTCTACAGCAGAA	3	susScr3_rmsk_L1-2_SSc
TEs-siRNA5795	CAGTTTGGGGTTAGTAGATGCAAA	9	susScr3_rmsk_L1-2_SSc
TEs-siRNA5794	AATTCACTTTGCCATACACCTGAA	8	susScr3_rmsk_L1-2_SSc
TEs-siRNA5793	GGGTCCCTTTGCTCTACAGCAGAA	14	susScr3_rmsk_L1-2_SSc
TEs-siRNA5792	TACAGCAGAAATTGACAGAACACT	12	susScr3_rmsk_L1-2_SSc
TEs-siRNA5790	TTTGTAGCAATATGAATGGACCT	7	susScr3_rmsk_L1_SS
TEs-siRNA5789	TTAAGCAACATGGATGGAC	43	susScr3_rmsk_L1-2_SSc
TEs-siRNA5782	AGCACTATTCACAACAGCCAAGAC	3	susScr3_rmsk_L1-2_SSc
TEs-siRNA5781	ACACAATGGACTACTACTCAGCCA	45	susScr3_rmsk_L1-2_SSc
TEs-siRNA578	TCTCATACTGAGTGAAATGAGCCA	17	susScr3_rmsk_L1-2_SSc
TEs-siRNA5779	ATTGACAGATGAATGGATTCAGA	14	susScr3_rmsk_L1-2_SSc
TEs-siRNA5778	TAGCCAAGACATGAAAACAACCTA	8	susScr3_rmsk_L1-2_SSc
TEs-siRNA5775	GGAATCTAAAGTATAACACAA	6	susScr3_rmsk_L1-2_SSc
TEs-siRNA5774	AAGCAACCTAAATGTCCATTAA	24	susScr3_rmsk_L1-2_SSc
TEs-siRNA5773	TATGGCACAAATGAACTTATCTAT	3	susScr3_rmsk_L1-2_SSc
TEs-siRNA5772	CATTGACAGATGAATGGATTCAGA	27	susScr3_rmsk_L1-2_SSc
TEs-siRNA5771	TGTAAGGATAACCTGACCCCCT	112	susScr3_rmsk_L1-2_SSc
TEs-siRNA5770	TACAGCACAGAGAACTCTACCCA	4	susScr3_rmsk_L1-2_SSc
TEs-siRNA5769	TATGGCACAGATGAACCTATCTA	7	susScr3_rmsk_L1-2_SSc
TEs-siRNA5767	CGGATGGACCTAGAAATTATC	12	susScr3_rmsk_L1-2_SSc
TEs-siRNA5765	ATTCACTTTGCCATACCCCTGAA	23	susScr3_rmsk_L1-2_SSc
TEs-siRNA5763	TACACCTGAAACTACCACAAC	38	susScr3_rmsk_L1-2_SSc
TEs-siRNA5761	TAACCAAGACATGGAAACAACCT	23	susScr3_rmsk_L1-2_SSc
TEs-siRNA576	TCTAATATCCAGCACAAATGAAC	20	susScr3_rmsk_L1-2_SSc
TEs-siRNA5757	AAGTTAGTGCAGCCCCTATGGAA	31	susScr3_rmsk_L1-2_SSc
TEs-siRNA5754	GGTACCACCTCACACCAGTCAGAA	3	susScr3_rmsk_L1-2_SSc
TEs-siRNA5749	ATACCATACGATATCACTTATAT	6	susScr3_rmsk_L1-2_SSc
TEs-siRNA5743	ATCTAAAGTATGACACAA	13	susScr3_rmsk_L1-2_SSc
TEs-siRNA574	TACTGAGTGAAATGAGCC	517	susScr3_rmsk_L1-2_SSc
TEs-siRNA5739	TAGCCAAGACATGGAAAAAAACCT	26	susScr3_rmsk_L1-2_SSc
TEs-siRNA5736	TGGAATCTAAAGTATGACACAA	3005	susScr3_rmsk_L1-2_SSc
TEs-siRNA5734	TTTGCAGCAGCATGGATGGACCT	34	susScr3_rmsk_L1-2_SSc
TEs-siRNA5732	TGACACAACACTGTAAATCAA	6	susScr3_rmsk_L1-2_SSc
TEs-siRNA5730	AGGCATATATCCAGAGAAA	8	susScr3_rmsk_L1-2_SSc
TEs-siRNA5729	TATGGCACAAATGAACCTCTCT	19	susScr3_rmsk_L1-2_SSc
TEs-siRNA5723	TTGACAGAACACTGTAAATCAACT	6	susScr3_rmsk_L1-2_SSc
TEs-siRNA5722	ACAGACTCACAGACTTTGAA	40	susScr3_rmsk_L1_SS
TEs-siRNA5721	TGTTCACTGCAGCACTATTCA	11	susScr3_rmsk_L1-2_SSc
TEs-siRNA5718	TAGCCAAGACATGGAAACAGCCT	833	susScr3_rmsk_L1-2_SSc
TEs-siRNA5717	TATCCTGTAATAAACCATAAT	5	susScr3_rmsk_L1-2_SSc
TEs-siRNA5716	CACTATGGAAAATGGTATGGAGGT	6	susScr3_rmsk_L1-2_SSc
TEs-siRNA5715	GGAACTATATCCAATCACTTGTGA	18	susScr3_rmsk_L1-2_SSc
TEs-siRNA5713	TGACACAACACTGTAAATCAAC	24	susScr3_rmsk_L1-2_SSc
TEs-siRNA5711	AGAACAGACTTGTGATTACCAA	10	susScr3_rmsk_L1-2_SSc
TEs-siRNA5705	TACACCTGAAACTAATGCAACATT	3	susScr3_rmsk_L1-2_SSc
TEs-siRNA5704	AGAGAACAGACTTGTGATTACCAA	23	susScr3_rmsk_L1-2_SSc
TEs-siRNA5702	AATCATTTTGCTATACACCTGAA	3	susScr3_rmsk_L1-2_SSc
TEs-siRNA5701	TTTGCAGCAACATGGATGGACC	34	susScr3_rmsk_L1_SS
TEs-siRNA5700	TCCAGACAAAACTTTCCTTGG	9	susScr3_rmsk_L1-2_SSc
TEs-siRNA5698	GAACTCTATCTAGTCATTTGTGA	6	susScr3_rmsk_L1-2_SSc
TEs-siRNA5694	TACTACTCAGCCATAAAAAAGGAC	24	susScr3_rmsk_L1-2_SSc
TEs-siRNA569	AAACAACCCAAATGTCCATGGAC	13	susScr3_rmsk_L1-2_SSc
TEs-siRNA5687	AAGCAACCTGAATGTCCATCAA	42	susScr3_rmsk_L1-2_SSc
TEs-siRNA5686	TAGCCAAGACTTGGAAACAACCT	84	susScr3_rmsk_L1-2_SSc
TEs-siRNA5685	AACTATATCCAATCACTTGTGA	12	susScr3_rmsk_L1-2_SSc
TEs-siRNA5679	TAGAGACTCTCATACTAAGTGA	12	susScr3_rmsk_L1-2_SSc
TEs-siRNA5677	TCACAATAGTCAAGACATG	8	susScr3_rmsk_L1-2_SSc
TEs-siRNA5676	GATTACTAGAGAAATGCAAATCAA	21	susScr3_rmsk_L1-2_SSc
TEs-siRNA5675	AAATTGGTACAATCACTATGGAA	104	susScr3_rmsk_L1-2_SSc
TEs-siRNA5671	TACAATGGAATATTACTCAGCCCT	25	susScr3_rmsk_L1-2_SSc
TEs-siRNA5666	AACTCTATCCAGTCACTTGTGA	15	susScr3_rmsk_L1-2_SSc
TEs-siRNA5665	TACTAAGTGAAGTCAGAAAGAGA	5	susScr3_rmsk_L1-2_SSc
TEs-siRNA5662	ACTGCAGCCCTATTCACAATAGC	311	susScr3_rmsk_L1-2_SSc
TEs-siRNA5661	TTGGGATAGAACATGATGGGAGAT	27	susScr3_rmsk_L1-2_SSc
TEs-siRNA5659	AAACTATATCCAGTCACTTGTGA	32	susScr3_rmsk_L1-2_SSc
TEs-siRNA5658	TCTGAAATATGGCACAAATGAA	27	susScr3_rmsk_L1-2_SSc
TEs-siRNA5656	TAGCCAAGACATAGAAGCAACC	3	susScr3_rmsk_L1-2_SSc
TEs-siRNA5655	AATCTAAAGTATGGCACAA	15	susScr3_rmsk_L1-2_SSc
TEs-siRNA5654	TAGCCAAGACATTGAAACAACCT	34	susScr3_rmsk_L1_SS
TEs-siRNA5652	GAATCTAAAACATGGCACAA	12	susScr3_rmsk_L1-2_SSc
TEs-siRNA5651	GAACTACATCTGATCACTTGTGA	34	susScr3_rmsk_L1-2_SSc
TEs-siRNA5650	GAATCTAAAGTATGGCACAA	213	susScr3_rmsk_L1-2_SSc
TEs-siRNA565	AGAAAATCATGGACTTGGAGA	32	susScr3_rmsk_L1-2_SSc
TEs-siRNA5649	AACTCTATCCAATCACTTGTGA	3	susScr3_rmsk_L1-2_SSc
TEs-siRNA5647	TAAGCAATGAGGTCCTACTGTATA	9	susScr3_rmsk_L1-2_SSc
TEs-siRNA5646	TAGCCAAGACATGGAAACGACC	3	susScr3_rmsk_L1-2_SSc
TEs-siRNA5645	GTGGAATCTAAAGTATGGCACAA	22	susScr3_rmsk_L1-2_SSc
TEs-siRNA5644	TACCATATGATCCTGCAAT	69	susScr3_rmsk_L1-2_SSc
TEs-siRNA5642	TATGGCACAAATGAACCCATCT	3	susScr3_rmsk_L1-2_SSc
TEs-siRNA564	CAGGACATGGAAACAACCCA	24	susScr3_rmsk_ERV1-1_SSc-I-int
TEs-siRNA5637	CTATGGACTTGGAGAAAA	5	susScr3_rmsk_L1_SS
TEs-siRNA5635	AGTCACTTGTGATGGAACACGA	6	susScr3_rmsk_L1-2_SSc
TEs-siRNA5634	GAACTATATCCAGTCTCTTGTGA	10	susScr3_rmsk_L1-2_SSc
TEs-siRNA5633	TAGCCAAGACATAGAAACAACC	0	susScr3_rmsk_L1-2_SSc
TEs-siRNA563	ACGGAACTAGAGAATCTCATAC	12	susScr3_rmsk_L1-2_SSc
TEs-siRNA5629	CATCAACAGATAAATGGATTAAGA	48	susScr3_rmsk_L1-2_SSc
TEs-siRNA5628	TATGACACAAATGAACTTACCT	35	susScr3_rmsk_L1-2_SSc
TEs-siRNA5621	TGACAGATGAATGGATAAAGATGT	31	susScr3_rmsk_L1-2_SSc
TEs-siRNA5620	GAATTATATCTAGTCACTTGTGA	4	susScr3_rmsk_L1-2_SSc
TEs-siRNA562	CCGGACAAAACTCTACTTAAAAGA	852	susScr3_rmsk_L1-2_SSc
TEs-siRNA5618	TCCTGGGCATCTATTCAGAGAAA	23	susScr3_rmsk_L1-2_SSc
TEs-siRNA5617	TGGGAAAAGAATCTGAAAAAGA	44	susScr3_rmsk_L1_SS
TEs-siRNA5616	CAGACAAAACTATAACTCAAAA	50	susScr3_rmsk_L1-2_SSc
TEs-siRNA5613	TAGCCAAGACATGGAAACAACCTT	14	susScr3_rmsk_L1-2_SSc
TEs-siRNA5611	TTGGGATAGAACATGATGGAA	66	susScr3_rmsk_L1-2_SSc
TEs-siRNA561	TTGGAGAAGAGACTTGTGGCTGT	40	susScr3_rmsk_L1-2_SSc
TEs-siRNA5609	TGTCCATCAACAGATGAATGGATT	12	susScr3_rmsk_L1-2_SSc
TEs-siRNA5603	TAGCCAAGATGTAGAAGCAACCT	124	susScr3_rmsk_L1-2_SSc
TEs-siRNA5602	TCTGAAATATGGCACAGATGAA	6	susScr3_rmsk_L1-2_SSc
TEs-siRNA5600	AGCACTATTCACAACAGCCAGGAC	4	susScr3_rmsk_L1-2_SSc
TEs-siRNA560	TACAGCAACATGGATGGAACT	124	susScr3_rmsk_L1-2_SSc
TEs-siRNA5599	CTTTCCTATACAGCAGAA	136	susScr3_rmsk_L1-2_SSc
TEs-siRNA5596	ACTTTCCTATACAGCAGAA	15	susScr3_rmsk_L1-2_SSc
TEs-siRNA5595	CACTTTCCTATACAGCAGAA	12	susScr3_rmsk_L1-2_SSc
TEs-siRNA5594	TTTGGGGTTAGTAGATGCAAA	7	susScr3_rmsk_L1-2_SSc
TEs-siRNA5593	ACACAGACTCACAGACTTTGAA	10	susScr3_rmsk_L1-2_SSc
TEs-siRNA5592	TCACTTTCCTATACAGCAGAA	3	susScr3_rmsk_L1-2_SSc
TEs-siRNA559	TGCAGCAACATGGATGGAAC	161	susScr3_rmsk_L1-2_SSc
TEs-siRNA5589	AGGCATTCTCATACTAAGTGA	4	susScr3_rmsk_L1-2_SSc
TEs-siRNA5587	GTCACTTTCCTATACAGCAGAA	48	susScr3_rmsk_L1-2_SSc
TEs-siRNA5585	AACTACATCTGATCACTTGTGA	7	susScr3_rmsk_L1-2_SSc
TEs-siRNA5584	GGTCACTTTCCTATACAGCAGAA	2034	susScr3_rmsk_L1-2_SSc
TEs-siRNA5575	GGAACTACATCTGATCACTTGTGA	14	susScr3_rmsk_L1-2_SSc
TEs-siRNA5574	AGTGGATTGAGAAGATGTGGTACA	5	susScr3_rmsk_L1-2_SSc
TEs-siRNA5573	TGTAATATTACTCAGCCATTA	10	susScr3_rmsk_L1-2_SSc
TEs-siRNA5571	AAATTGCTACAACCATTATGGAA	9	susScr3_rmsk_L1-2_SSc
TEs-siRNA557	TCTGGAACAAGACAGGGATGCCC	60	susScr3_rmsk_L1-2_SSc
TEs-siRNA5568	TTTGCAGCAATATGGATGGACC	37	susScr3_rmsk_L1-2_SSc
TEs-siRNA5565	TGACAAAACACTGTAAATCAACT	104	susScr3_rmsk_L1-2_SSc
TEs-siRNA5563	GGCAAATCAAAACTACAATGA	4	susScr3_rmsk_L1-2_SSc
TEs-siRNA5562	ATCTACAGAACAGAAATAGACTC	24	susScr3_rmsk_L1-2_SSc
TEs-siRNA5560	TTGTGATGGAACTTGATGGAGGAT	47	susScr3_rmsk_L1-2_SSc
TEs-siRNA556	TCCGGACAAAACTCTACTTAAAG	87	susScr3_rmsk_L1-2_SSc
TEs-siRNA5559	GGCAAATCAAAACTACAATGAGG	168	susScr3_rmsk_L1-2_SSc
TEs-siRNA5557	TGCAGCAACATGAATGGACCTG	569	susScr3_rmsk_L1-2_SSc
TEs-siRNA5556	AGAACAGACTCACAGACTTTGAA	99	susScr3_rmsk_L1-2_SSc
TEs-siRNA5552	TTTGCAGCAACATGAATGGACC	5	susScr3_rmsk_L1-2_SSc
TEs-siRNA555	TTCTTGGGCATCTATCCAGACAAA	57	susScr3_rmsk_L1-2_SSc
TEs-siRNA5547	TGTAGCAACATGAATGGACCTA	12	susScr3_rmsk_L1-2_SSc
TEs-siRNA5546	TACAGCAGGAATTGACAGAAC	3	susScr3_rmsk_L1-2_SSc
TEs-siRNA5545	TACCAAGGCAATCTACAGATTCA	9	susScr3_rmsk_L1-2_SSc
TEs-siRNA5544	ACCCAAGGCAGTCTACAGATTCA	8	susScr3_rmsk_L1-2_SSc
TEs-siRNA5542	TCACTTTGCTGTACATCTGAAACT	13	susScr3_rmsk_L1-2_SSc
TEs-siRNA5540	TACAGTAGAAATGGACAGAATAC	39	susScr3_rmsk_L1-2_SSc
TEs-siRNA554	TGTCCATCGACAGATGATTGGATT	1394	susScr3_rmsk_L1-2_SSc
TEs-siRNA5539	TATGTTCACTGCAGCACTATT	6	susScr3_rmsk_L1-2_SSc
TEs-siRNA5537	TACCGTATGACTCTTCAATCCT	12	susScr3_rmsk_L1-2_SSc
TEs-siRNA5535	TGTACAGCAGAAATTGACACAGCA	3	susScr3_rmsk_L1-2_SSc
TEs-siRNA5533	TCCTGGGCATATATCCAGACAAA	18	susScr3_rmsk_L1-2_SSc
TEs-siRNA5532	GAGTCTGGGGTTAACAGATGCAAA	67	susScr3_rmsk_L1-2_SSc
TEs-siRNA5531	CAGAACAGACTTGTGGTTGCCAA	4257	susScr3_rmsk_L1-2_SSc
TEs-siRNA553	ATGGAGAACAGTTTGGAGACC	117	susScr3_rmsk_L1-2_SSc
TEs-siRNA5528	TATCTACAAAATAGAAACAGACT	14	susScr3_rmsk_L1_SS
TEs-siRNA5527	GACAGATGAATGGATTAAGA	20	susScr3_rmsk_L1-2_SSc
TEs-siRNA5524	TACACAATGGAGTACTACTCAG	9	susScr3_rmsk_L1-2_SSc
TEs-siRNA5523	TACCATATGATCCAGCAATCCCA	4	susScr3_rmsk_L1-2_SSc
TEs-siRNA552	ACACGATGGAATACTACTC	12	susScr3_rmsk_L1-2_SSc
TEs-siRNA5519	TCACTTTGCTGTACACCTGAA	3	susScr3_rmsk_L1-2_SSc
TEs-siRNA5515	TAGCCAAGACGTGGAAGCAACCT	35	susScr3_rmsk_L1-2_SSc
TEs-siRNA5514	AACTATATCCAGTCACTTGTGAT	3	susScr3_rmsk_L1-2_SSc
TEs-siRNA5511	TACCATATGATCTAGCAATC	44	susScr3_rmsk_L1-2_SSc
TEs-siRNA5506	AGTTTGGGGTCGGTAGATGCAAA	44	susScr3_rmsk_L1-2_SSc
TEs-siRNA5505	TACAACAGAACTTGATGAAACT	55	susScr3_rmsk_L1-2_SSc
TEs-siRNA5503	TAGCCAAGACGTGGAAACAGCCT	15	susScr3_rmsk_L1_SS
TEs-siRNA5502	GAGTTTGGGGTCGGTAGATGCAAA	39	susScr3_rmsk_L1-2_SSc
TEs-siRNA5500	TACTACTCAGTCATAAAAAGAAC	9	susScr3_rmsk_L1-2_SSc
TEs-siRNA55	AGCCCAGCCAAATTCTATGAGA	3	susScr3_rmsk_L1-2_SSc
TEs-siRNA5499	TATGGCACAAATGAACTT	6	susScr3_rmsk_L1-2_SSc
TEs-siRNA5497	TAGCCAAGACATGGAAGCCACCT	3	susScr3_rmsk_L1-2_SSc
TEs-siRNA5496	AGCAGTGAGGTCCTACTGTA	30	susScr3_rmsk_L1-2_SSc
TEs-siRNA5495	TCACAATAGCCAAGACATGGAAG	6	susScr3_rmsk_L1-2_SSc
TEs-siRNA5492	TACCATATGATCCAGGAATCCCA	10	susScr3_rmsk_L1-2_SSc
TEs-siRNA5491	TTGTGATGCAACATGATGGAGGAT	5	susScr3_rmsk_L1-2_SSc
TEs-siRNA5490	TGTGGTACAGAGATACAATGGA	32	susScr3_rmsk_L1-2_SSc
TEs-siRNA5480	GGGTCACTTTTCTATACAGCAGAA	3	susScr3_rmsk_L1_SS
TEs-siRNA5479	ATGTGGTATATATACAGAATGGA	80	susScr3_rmsk_L1-2_SSc
TEs-siRNA5477	AACAGATGAATGGATTAAGAAGA	3	susScr3_rmsk_L1-2_SSc
TEs-siRNA5472	TTGTGATAGAGCATGATGGAGGAT	7	susScr3_rmsk_L1-2_SSc
TEs-siRNA547	ACAGACACACAGACCAATGGAAC	10	susScr3_rmsk_L1-2_SSc
TEs-siRNA5469	TACAGCAGAAGTTGACAGAAC	21	susScr3_rmsk_L1-2_SSc
TEs-siRNA5468	GAACTATATCCAGTCTCTTGGGA	3	susScr3_rmsk_L1-2_SSc
TEs-siRNA5467	ATAGAATACTATTCAGCCATAAA	57	susScr3_rmsk_L1-2_SSc
TEs-siRNA5464	TGACAGAACATTGTAAATCACCT	18	susScr3_rmsk_L1-2_SSc
TEs-siRNA5460	TTGGGGTAGAACATGATGGAAG	18	susScr3_rmsk_L1-2_SSc
TEs-siRNA546	TTGTAATGTATACATGTAAGGAT	126	susScr3_rmsk_L1-2_SSc
TEs-siRNA5457	ATTAGAGATTCTCATACTAAGTGA	13	susScr3_rmsk_L1_SS
TEs-siRNA5454	TTTGTAGCAACATGGATGGATCT	3	susScr3_rmsk_L1-2_SSc
TEs-siRNA5453	TGAGTTTGGGGTTAGTAGATGCAA	3	susScr3_rmsk_L1-2_SSc
TEs-siRNA5450	TGGTACATATACACAATGGAC	34	susScr3_rmsk_L1-2_SSc
TEs-siRNA5448	GGGTCACTTTGCTGTACAGTAGA	4	susScr3_rmsk_L1-2_SSc
TEs-siRNA5447	TACAGCAGAAATTGATAGAACACT	4	susScr3_rmsk_L1-2_SSc
TEs-siRNA5446	TAGCCAAGACATGGAAACAACCTC	8	susScr3_rmsk_L1-2_SSc
TEs-siRNA5445	AAGTTGGTGCAGCCACTATGGAA	15	susScr3_rmsk_L1-2_SSc
TEs-siRNA5442	GGGTCACTTTGTTGTACAGCAGAA	4	susScr3_rmsk_L1-2_SSc
TEs-siRNA5441	TTGGGATAGAACATGATGGAGGA	77	susScr3_rmsk_L1-2_SSc
TEs-siRNA544	TGTAAGGATAACCTGACCCCCTT	6	susScr3_rmsk_L1-2_SSc
TEs-siRNA5434	AATCTAAAGTATGACACAAATGAA	3	susScr3_rmsk_L1-2_SSc
TEs-siRNA5433	ACACAATGGAATACTACTCGGC	8	susScr3_rmsk_L1-2_SSc
TEs-siRNA5432	AATCTAAAGTATGACACAA	144	susScr3_rmsk_L1-2_SSc
TEs-siRNA5425	TTGGGATAGACCATGATGGAGGAT	7	susScr3_rmsk_L1-2_SSc
TEs-siRNA5424	TAGCCAAGACATGGAAACCACCT	79	susScr3_rmsk_L1-2_SSc
TEs-siRNA5423	TCTCCTGGAATAGAATATGAT	4	susScr3_rmsk_L1-2_SSc
TEs-siRNA542	TCAATGGGGAAAAACTGAAAGCCT	71	susScr3_rmsk_L1-2_SSc
TEs-siRNA5416	TTACAGTAGAAATTGACAGAACA	26	susScr3_rmsk_L1-2_SSc
TEs-siRNA5415	TTTACAGTAGAAATTGACAGAACA	11	susScr3_rmsk_L1-2_SSc
TEs-siRNA5414	TAGCCAAGACATGGAAAGAAC	226	susScr3_rmsk_L1-2_SSc
TEs-siRNA5412	GAACTACATCCAATCTCCTGGGA	21	susScr3_rmsk_L1-2_SSc
TEs-siRNA5411	TACCATATGATCCTGCAA	3	susScr3_rmsk_L1-2_SSc
TEs-siRNA541	TCCAGACAAAACTCTACTTAAAAG	1335	susScr3_rmsk_L1-2_SSc
TEs-siRNA5409	CATATATCTGGACAAAACT	3	susScr3_rmsk_L1-2_SSc
TEs-siRNA5404	TGACAGAACACTGAAAACCAGCT	34	susScr3_rmsk_L1-2_SSc
TEs-siRNA540	GGAGAAGAGACTTGTGGCTGCCT	4	susScr3_rmsk_L1-2_SSc
TEs-siRNA54	AAGCCCAGCCAAATTCTATGAGA	7	susScr3_rmsk_L1-2_SSc
TEs-siRNA5395	TAGCCAAGACATGGAAACAACTT	19	susScr3_rmsk_L1-2_SSc
TEs-siRNA5394	ACTGATACAACCACTATGGAA	41	susScr3_rmsk_L1-2_SSc
TEs-siRNA5392	AACTGATACAACCACTATGGAA	3	susScr3_rmsk_L1-2_SSc
TEs-siRNA5391	TACAGCAGAAACTGACAGAACACT	23	susScr3_rmsk_L1_SS
TEs-siRNA5390	GAACTGTATCCAGTCACTTGTGA	3	susScr3_rmsk_L1-2_SSc
TEs-siRNA539	CGACAGATGATTGGATTCGGAAGA	3	susScr3_rmsk_L1-2_SSc
TEs-siRNA5389	TTGGGATAGACTATGATGGAAGAT	3	susScr3_rmsk_L1-2_SSc
TEs-siRNA5382	TGTGGAATCTAAAGTATGGCACAA	26	susScr3_rmsk_L1-2_SSc
TEs-siRNA5381	ACTCAGTGAAGTCAGTCAGAA	3	susScr3_rmsk_L1-2_SSc
TEs-siRNA5379	TGGCACAAATGAACTTATC	3	susScr3_rmsk_L1-2_SSc
TEs-siRNA5378	GGTCAATTTGCTGTACAGTAGAA	6	susScr3_rmsk_L1-2_SSc
TEs-siRNA5377	TACCCAAAGCAATCTACAGATTTA	6	susScr3_rmsk_L1-2_SSc
TEs-siRNA5374	GGGTCAATTTGCTGTACAGTAGAA	33	susScr3_rmsk_L1-2_SSc
TEs-siRNA5373	TACAATGGAATACGACTCAGCCAT	3	susScr3_rmsk_L1-2_SSc
TEs-siRNA5370	TGTGGAATCTAAAACATGGCACAA	12	susScr3_rmsk_L1_SS
TEs-siRNA5369	TACCATATGATCTAGCAAT	45	susScr3_rmsk_L1-2_SSc
TEs-siRNA5363	TACTATATGATCCAGCAATCCCA	5	susScr3_rmsk_L1-2_SSc
TEs-siRNA5362	TCGGGATAGAACATGATGGAA	12	susScr3_rmsk_L1-2_SSc
TEs-siRNA5361	CATCAACGGATGAATGGATTAAGA	3	susScr3_rmsk_L1-2_SSc
TEs-siRNA5360	AGCACTATTCACAACAGCCAAGAT	3	susScr3_rmsk_L1-2_SSc
TEs-siRNA536	TACAGCAACATGGATGGAACA	4	susScr3_rmsk_L1-2_SSc
TEs-siRNA5359	GGTCACTTTGCTATGCAGTAGAA	4	susScr3_rmsk_L1-2_SSc
TEs-siRNA5358	TAAATTGGTACAGCCACTATGGAA	103	susScr3_rmsk_L1-2_SSc
TEs-siRNA5355	GGGTCACTTTGCTATGCAGTAGAA	3	susScr3_rmsk_L1-2_SSc
TEs-siRNA5353	TAGCCAGGACATGGGAACAACCT	3	susScr3_rmsk_L1-2_SSc
TEs-siRNA5349	TATGACACAAATGAACCTATCT	16	susScr3_rmsk_L1-2_SSc
TEs-siRNA5347	CTACTCAACAGTTTGTAATAA	4	susScr3_rmsk_L1-2_SSc
TEs-siRNA5346	GACAAAACTATAACTCAAAA	22	susScr3_rmsk_L1-2_SSc
TEs-siRNA5342	TACAGTAGAAATTGACAGAACCCT	4	susScr3_rmsk_L1-2_SSc
TEs-siRNA534	AAACAATCCAAATGTCCATCGACA	81	susScr3_rmsk_L1-2_SSc
TEs-siRNA5339	CCAGACAAAACTATAACTCAAAA	3	susScr3_rmsk_L1-2_SSc
TEs-siRNA5338	GAACAATATCTAGTCACTTGTGA	14	susScr3_rmsk_L1-2_SSc
TEs-siRNA5335	GGAACAATATCTAGTCACTTGTGA	14	susScr3_rmsk_L1-2_SSc
TEs-siRNA5334	TCCAGACAAAACTATAACTCAAAA	79	susScr3_rmsk_L1-2_SSc
TEs-siRNA5331	CTATATCCAGTCACTTGTGA	20	susScr3_rmsk_L1-2_SSc
TEs-siRNA5330	AGTCAGAATGGCCATCATCAAAAA	10	susScr3_rmsk_L1_SS
TEs-siRNA5327	TTCCACAGAAAAGAAACTCATGG	33	susScr3_rmsk_L1-2_SSc
TEs-siRNA5326	TATGGCACAAATGAACTTATC	215	susScr3_rmsk_L1-2_SSc
TEs-siRNA5325	CAGTCTCCTGGGATAGACCATGA	2281	susScr3_rmsk_L1-2_SSc
TEs-siRNA532	TCTGGACAAAGCTCTACTTAA	12	susScr3_rmsk_L1-2_SSc
TEs-siRNA5319	AGGAAAATCTACTCAACAGTT	4	susScr3_rmsk_L1-2_SSc
TEs-siRNA5318	GAACTATATCCAGTCACTTGTGA	5297	susScr3_rmsk_L1-2_SSc
TEs-siRNA5317	TTGGGATAGAACACGATGGAA	36	susScr3_rmsk_L1-2_SSc
TEs-siRNA5316	TGACAGAACACTGCAAATCAGCT	4	susScr3_rmsk_L1-2_SSc
TEs-siRNA5313	TCCAGTCTCCTGGGATAGA	8	susScr3_rmsk_L1-2_SSc
TEs-siRNA5311	TAGCCAAGACATGGAGACAACCTA	3	susScr3_rmsk_L1-2_SSc
TEs-siRNA5310	TGACAGAACATTGTAAATCAACT	50	susScr3_rmsk_L1-2_SSc
TEs-siRNA531	TCCAGCACAAATGAACATCTC	33	susScr3_rmsk_L1-2_SSc
TEs-siRNA5309	CACCCAAGGCAATCTACAGATTCA	10	susScr3_rmsk_L1-2_SSc
TEs-siRNA5308	TATATCCAGTCACTTGTGA	62	susScr3_rmsk_L1-2_SSc
TEs-siRNA5307	GAACTCTATCCAGTCACTTGTGA	17	susScr3_rmsk_L1-2_SSc
TEs-siRNA5303	CAGACTTTGAAAAACTTAGGG	11	susScr3_rmsk_L1-2_SSc
TEs-siRNA5302	GGAACTCTATCCAGTCACTTGTGA	13	susScr3_rmsk_L1-2_SSc
TEs-siRNA53	TTTAACATCATGCAGGGCT	8	susScr3_rmsk_L1-2_SSc
TEs-siRNA5299	ACAGACTTTGAAAAACTTAGGG	105	susScr3_rmsk_L1-2_SSc
TEs-siRNA5298	TACAGTAGAAATTGATAGAAC	32	susScr3_rmsk_L1-2_SSc
TEs-siRNA5297	AGAACTATATCCAGTCACTTGTGA	158	susScr3_rmsk_L1-2_SSc
TEs-siRNA5292	TTGGGATAGAACATGATGGGGG	4	susScr3_rmsk_L1-2_SSc
TEs-siRNA5290	GGAATCTAAAGTATGACACAA	1219	susScr3_rmsk_L1-2_SSc
TEs-siRNA529	TCGACAGATGATTGGATTCGGA	16	susScr3_rmsk_L1-2_SSc
TEs-siRNA5286	TGGAATCTAAAGTATGACACAAA	17	susScr3_rmsk_L1-2_SSc
TEs-siRNA5280	AACTATATCCAATAACTTGTGA	5	susScr3_rmsk_L1-2_SSc
TEs-siRNA5279	TATGGCACAAATGAACCTATCTAC	3	susScr3_rmsk_L1-2_SSc
TEs-siRNA5278	GTGGAATCTAAAGTATGACACAA	552	susScr3_rmsk_L1-2_SSc
TEs-siRNA5277	TGTAGCAACATGGATGCAACTA	19	susScr3_rmsk_L1-2_SSc
TEs-siRNA5275	TGTGGAATCTAAAGTATGACACA	8142	susScr3_rmsk_L1-2_SSc
TEs-siRNA5272	GACTCAACAGACTTTGAA	5	susScr3_rmsk_L1_SS
TEs-siRNA5271	TTGGTACAGCCACTATGGAA	12	susScr3_rmsk_L1-2_SSc
TEs-siRNA5268	TATGGCACAAATGAACCTAAAT	13	susScr3_rmsk_L1-2_SSc
TEs-siRNA5267	TAAGTCAGACAGAGAAAGA	25	susScr3_rmsk_L1-2_SSc
TEs-siRNA5265	TACAGCAGAAATGGACAGAACA	4	susScr3_rmsk_L1-2_SSc
TEs-siRNA5263	GGGTCGCTTTGCTGTACAGTAGAA	7	susScr3_rmsk_L1-2_SSc
TEs-siRNA5262	TTGGGATAGAACATGATGGAAAA	3	susScr3_rmsk_L1-2_SSc
TEs-siRNA526	TCTGGACAAAGCTCTACTTAAAAG	54	susScr3_rmsk_L1-2_SSc
TEs-siRNA5259	TACTACTCGGGCATAAAAAA	30	susScr3_rmsk_L1-2_SSc
TEs-siRNA5258	AGAAACAGACTCACAGACTTTGAA	71	susScr3_rmsk_L1-2_SSc
TEs-siRNA5255	GGAGTACTACTCAGCCATAA	26	susScr3_rmsk_L1-2_SSc
TEs-siRNA5254	GGGTCACTTTGCTGTACAGTAGAA	182	susScr3_rmsk_L1-2_SSc
TEs-siRNA5252	CACGTAAGGATAACCTGACCC	3	susScr3_rmsk_L1-2_SSc
TEs-siRNA5251	TACTACTCGGCCATAAAAAAG	16	susScr3_rmsk_L1-2_SSc
TEs-siRNA5250	TTGGGATAGAACATGATAGAA	17	susScr3_rmsk_L1-2_SSc
TEs-siRNA525	TAGCATTGAGAACTATGTCTAGAT	201	susScr3_rmsk_L1-2_SSc
TEs-siRNA5249	AGAAATCCTACTCCTGGGCAT	3	susScr3_rmsk_L1-2_SSc
TEs-siRNA5246	TTACTTTGCTGTATGCCTGAAACT	19	susScr3_rmsk_L1-2_SSc
TEs-siRNA5245	TACAGTAGAAATTGGCAGAACACT	10	susScr3_rmsk_L1-2_SSc
TEs-siRNA5244	CAGAAATCCTACTCCTGGGCATA	3	susScr3_rmsk_L1-2_SSc
TEs-siRNA5242	GTCTCCTGGGATAGACCATGA	5	susScr3_rmsk_L1-2_SSc
TEs-siRNA5241	TACACGTAAGGATAACCTG	12	susScr3_rmsk_L1-2_SSc
TEs-siRNA5240	GGGTCACTATACTGTACAGCAGAA	7	susScr3_rmsk_L1-2_SSc
TEs-siRNA5239	TTCAAAAAGATACATGCACCCC	4	susScr3_rmsk_L1-2_SSc
TEs-siRNA5234	TTTGCAGCAACATAGATGGACCT	9	susScr3_rmsk_L1-2_SSc
TEs-siRNA5233	CTATATCTGATCACTTGTGA	91	susScr3_rmsk_L1-2_SSc
TEs-siRNA5232	TATGGCACAAATGAACCTATCT	389	susScr3_rmsk_L1-2_SSc
TEs-siRNA5231	CAGTCTCTTGGGATAGAACATGA	3	susScr3_rmsk_L1-2_SSc
TEs-siRNA5230	TTGGGATAGAACATGATGGAAGAT	107	susScr3_rmsk_L1-2_SSc
TEs-siRNA523	TATCCGGACAAAGCTCTACT	24	susScr3_rmsk_L1-2_SSc
TEs-siRNA5226	ACTCTATCCAGTCTCTTGGGA	30	susScr3_rmsk_L1-2_SSc
TEs-siRNA5223	ATGAGGCCCTACTGTACAGCA	6	susScr3_rmsk_L1-2_SSc
TEs-siRNA5222	TATCATATGATCCAGCAATCCC	7	susScr3_rmsk_L1-2_SSc
TEs-siRNA5221	GATGCAATTAGAGATTCTCATA	7	susScr3_rmsk_L1-2_SSc
TEs-siRNA522	GAACTAGAGAATCTCATCCTGAA	3	susScr3_rmsk_L1-2_SSc
TEs-siRNA5215	TATCTACAGAACAGAAACAGACT	18	susScr3_rmsk_L1-2_SSc
TEs-siRNA5214	TAGCCAAGACATGAAAACAACCT	94	susScr3_rmsk_L1-2_SSc
TEs-siRNA5209	TCACAATAGCTAAGACCTGGA	425	susScr3_rmsk_L1-2_SSc
TEs-siRNA5207	TACCATATGATCCAGCAGTCT	27	susScr3_rmsk_L1-2_SSc
TEs-siRNA5204	TTGGGATAGAACATGACGGAAGA	3	susScr3_rmsk_L1-2_SSc
TEs-siRNA5202	GGGTCACTTTGCTGTACAGTAGAG	12	susScr3_rmsk_L1-2_SSc
TEs-siRNA5201	TACCAGAAAACTGTTAGAGCTC	213	susScr3_rmsk_L1-2_SSc
TEs-siRNA5195	GGGCACCTATCCAGAGAAA	11	susScr3_rmsk_L1-2_SSc
TEs-siRNA5193	TTGGGATAGACCATGATGGAAG	4	susScr3_rmsk_L1-2_SSc
TEs-siRNA5192	AACTCTATCTAGTCATTTGTGA	4	susScr3_rmsk_L1-2_SSc
TEs-siRNA5191	TACTAAGTGAAGGAAGTCAGAA	3	susScr3_rmsk_L1-2_SSc
TEs-siRNA5190	TAGCCAAGACATGGAAACAATCTG	29	susScr3_rmsk_L1-2_SSc
TEs-siRNA519	GGGCATCTATCTGGACAAA	72	susScr3_rmsk_L1-2_SSc
TEs-siRNA5187	TTGGGATAGAACACGATGGA	29	susScr3_rmsk_L1-2_SSc
TEs-siRNA5186	CACTATAGAAAACAGTATGGAG	12	susScr3_rmsk_L1-2_SSc
TEs-siRNA5185	TATGGCACAAATGAACCTATCA	25	susScr3_rmsk_L1-2_SSc
TEs-siRNA5184	TGCAGCAACATGGATGGAACTA	261	susScr3_rmsk_L1-2_SSc
TEs-siRNA518	TAGCCAGGACATGGAAACAACCTA	70	susScr3_rmsk_L1-2_SSc
TEs-siRNA5179	TTGGGATAGAATATGATGGGGGA	23	susScr3_rmsk_L1-2_SSc
TEs-siRNA5174	AACTATATTCAATATCCTGTGA	4	susScr3_rmsk_L1-2_SSc
TEs-siRNA5172	TAAATGTCCATTGACAGAAGAATG	47	susScr3_rmsk_L1-2_SSc
TEs-siRNA5164	AGTCACTTTGCTCTACAGCAGAA	3	susScr3_rmsk_L1-2_SSc
TEs-siRNA5163	TGTATATATGTATGTGACT	3	susScr3_rmsk_L1-2_SSc
TEs-siRNA5159	ATCTACAGAACAGAAACAGACT	98	susScr3_rmsk_L1-2_SSc
TEs-siRNA5155	TCACTTGTGATGGAGCATGATG	9	susScr3_rmsk_L1-2_SSc
TEs-siRNA5154	TAAGTCAGACAGAGAAAGACAA	3	susScr3_rmsk_L1-2_SSc
TEs-siRNA5153	TTGGGACAGAACATGATGGAA	74	susScr3_rmsk_L1_SS
TEs-siRNA5149	ATGTCCAGTCTCTTGGGGTAGA	4	susScr3_rmsk_L1-2_SSc
TEs-siRNA5148	TGACAGAACACTGTAAATCAACCA	3	susScr3_rmsk_L1-2_SSc
TEs-siRNA5143	TTCTTGGGCATCTATCCGGACAA	10	susScr3_rmsk_L1-2_SSc
TEs-siRNA5142	TATGTCCAGTCTCTTGGGGTAGA	6	susScr3_rmsk_L1-2_SSc
TEs-siRNA5141	TTCTTGGGCATCTATCCGGACAAA	2438	susScr3_rmsk_L1-2_SSc
TEs-siRNA5137	TAGCCAAGACATGTAAACAACC	10	susScr3_rmsk_L1-2_SSc
TEs-siRNA5136	GCAATGAGGTCCTACTGTA	19	susScr3_rmsk_L1-2_SSc
TEs-siRNA5135	TAAGCAATGAGGTCCTACTGTAC	14	susScr3_rmsk_L1-2_SSc
TEs-siRNA5134	TAGCCAAGACATGGAAGCAACTT	38	susScr3_rmsk_L1-2_SSc
TEs-siRNA5127	GGGTCACTCTGCTATACAGTAGAA	3	susScr3_rmsk_L1-2_SSc
TEs-siRNA5125	AAGTATATCCAGTCACTTGTGA	8	susScr3_rmsk_L1-2_SSc
TEs-siRNA5120	TTGGGCTAGAACATGATGGAAGAT	13	susScr3_rmsk_L1-2_SSc
TEs-siRNA512	GAAAACCCTAAGGACTCAACCC	27	susScr3_rmsk_L1-2_SSc
TEs-siRNA5119	AGAAATAGACTCACAGACTTTGAA	10	susScr3_rmsk_L1-2_SSc
TEs-siRNA5118	TCACTTGTGATGATGGAGGAT	7	susScr3_rmsk_L1-2_SSc
[truncated: 6,575 more rows]
